# Supplementary material for: Hybridizing deep learning algorithms and geostatistical approaches for improved crop yield disaggregation
Source: PLoS One. 2026 Mar 6;21(3):e0344081. doi: 10.1371/journal.pone.0344081 (PMC12965609; doi:10.1371/journal.pone.0344081)
Supplement: S1 File — The file provides village-level actual and predicted crop yields (quintal/ha) across proportional, machine-learning, deep learning, and hybrid DL-kriging approaches, along with associated performance metrics (RMSE, MAE, MAPE, and R2). (XLSX) [file pone.0344081.s001.xlsx]

## Sheet: Supporting_information 
				Input (quintal/ha)	Predicted yields by various approaches (quintal/ha)
District	Block	Village	Crop	Actual Yield	Weight-based	Percentile-based	XGB	RF	GRU	LSTM	GRU-kriging	LSTM-kriging
Hisar	Agroha	Bhana	Wheat	51.6913	43.2213	37.966	48.7709	46.6278	47.0685	45.0317	51.376	51.7148
Hisar	Adampur	Bhodia Khera Bishnoian	Wheat	46.8428	42.9385	36.9882	48.6056	47.2067	45.8605	43.7197	51.2284	51.5014
Hisar	Agroha	Sarangpur	Wheat	48.485	43.0082	37.2293	48.7672	44.2563	45.5923	44.069	47.734	48.4912
Hisar	Agroha	Khasa Mahajanan	Wheat	53.5974	43.3785	38.5096	52.0543	47.4525	48.2771	45.7146	49.4617	49.2411
Hisar	Adampur	Sadelpur	Wheat	47.7519	43.6302	39.3797	48.7563	44.021	47.312	45.5078	52.9998	53.4514
Hisar	Adampur	Chuli Bagarian	Wheat	52.2778	43.3877	38.5412	48.548	44.5327	44.8708	43.1539	52.3713	52.9414
Hisar	Adampur	Kherampur	Wheat	48.876	43.2382	38.0245	48.7304	43.8267	46.5742	44.9543	48.7627	49.3008
Hisar	Agroha	Kalirawan	Wheat	56.6277	43.4443	38.7367	51.0386	46.4507	47.7132	45.5033	48.3472	48.3055
Hisar	Adampur	Khara Barwala	Wheat	50.0881	43.3331	38.3526	48.8072	44.0616	47.6428	45.2171	53.7691	53.5262
Hisar	Adampur	Daroli	Wheat	48.4068	42.6099	35.8522	48.7807	44.8917	43.5944	41.1868	49.2801	49.025
Hisar	Adampur	Chuli Kalan	Wheat	45.5329	42.9594	37.0606	48.8136	45.0023	43.6047	40.9926	48.8822	48.4472
Hisar	Adampur	Adampur (CT)	Wheat	50.0383	43.2522	38.0728	48.8468	43.5192	49.1796	46.7126	52.5501	52.1908
Hisar	Adampur	Kohli	Wheat	48.2651	43.2207	37.9639	48.7769	43.4	48.9236	46.3745	50.9591	50.4918
Hisar	Adampur	Asranwan	Wheat	53.2357	44.6486	42.9003	52.8624	49.0379	45.3885	43.8722	47.7968	48.5215
Hisar	Adampur	Mahalsara	Wheat	52.5906	42.9602	37.0634	50.47	46.0945	45.9162	43.7862	47.6388	47.6151
Hisar	Adampur	Mothsara	Wheat	53.226	43.6682	39.5109	52.2285	48.9389	44.1319	41.7514	46.2157	46.0182
Hisar	Adampur	Mohabatpur	Wheat	50.704	43.291	38.207	47.8176	45.5596	44.7719	42.7596	48.4543	48.5565
Hisar	Adampur	Siswal	Wheat	48.5124	43.4298	38.6868	45.408	45.1646	47.7309	45.4532	50.6976	50.5299
Hisar	Adampur	Ladwi	Wheat	48.9835	43.5806	39.2081	47.2815	45.0042	47.1486	45.2421	50.1202	50.3205
Hisar	Hisar2	Malapur	Wheat	50.0197	44.0409	40.7993	50.2904	46.3513	44.2766	42.0602	47.7983	47.7163
Hisar	Hisar2	Kajla	Wheat	47.8203	44.813	43.4686	50.8454	46.1053	46.7175	44.8727	50.3711	50.6834
Hisar	Adampur	Moda Khera	Wheat	42.6541	43.3603	38.4465	49.2263	46.4191	43.8032	42.0146	47.0213	47.3562
Hisar	Hisar2	Inchha Kharkhari	Wheat	49.3843	44.9643	43.9918	50.582	45.5657	46.3904	44.302	50.8056	50.817
Hisar	Hisar2	Neoli Khurd	Wheat	50.1761	43.5595	39.135	49.8722	46.3	45.2633	42.3753	49.9441	49.1451
Hisar	Hisar2	Jakhod Khera	Wheat	49.9024	43.6705	39.5189	48.4005	45.1635	47.0054	45.0158	51.1565	51.291
Hisar	Adampur	Bagla	Wheat	51.007	42.7712	36.4099	46.5216	46.107	44.5417	42.2896	47.4162	47.2752
Hisar	Adampur	Ghursal	Wheat	55.5534	42.5312	35.5802	49.8959	47.3661	43.3649	41.4914	46.1987	46.4476
Hisar	Adampur	Kabrer	Wheat	51.2611	43.4334	38.6991	44.9523	45.3483	46.9237	45.1267	50.1417	50.428
Hisar	Adampur	Telanwali	Wheat	59.5603	42.5498	35.6445	49.2	47.0137	44.4992	42.7381	47.2478	47.5747
Hisar	Adampur	Kutia Kheri	Wheat	58.8076	42.6752	36.0781	49.8507	47.0701	44.3674	42.5849	47.0916	47.383
Hisar	Adampur	Chudhriwali	Wheat	53.6658	42.3354	34.9031	49.6535	47.6515	42.6346	40.0283	45.1885	44.641
Hisar	Hansi1	Gurana	Wheat	56.1096	44.1704	41.2472	51.0718	47.5287	49.8076	46.3558	52.5485	52.0266
Hisar	Hansi1	Khanpur	Wheat	48.3872	44.0773	40.9252	51.16	47.7037	51.0923	47.6479	54.087	53.6307
Hisar	Hansi1	Data	Wheat	48.7391	45.5982	46.1833	50.9389	47.0159	49.9867	47.2915	51.7091	52.0886
Hisar	Hansi1	Sindhar	Wheat	47.6199	43.7218	39.6962	51.3053	47.8731	49.8021	46.6831	53.0064	52.9363
Hisar	Hansi1	Ghirai	Wheat	47.8496	43.8975	40.3037	51.494	48.685	50.2046	46.7007	52.5344	52.1524
Hisar	Hansi1	Singhwa Ragho	Wheat	47.2826	43.7753	39.8814	51.6975	48.3377	47.1121	43.7585	50.1273	49.8909
Hisar	Hansi1	Masoodpur	Wheat	59.4528	45.2691	45.0456	52.1964	47.1921	49.5151	46.841	51.6283	52.0317
Hisar	Hansi1	Tharwa	Wheat	46.0607	45.4483	45.6651	51.0433	46.9354	50.3539	47.3173	51.9273	51.9765
Hisar	Hansi1	Shala Dheri	Wheat	57.2436	45.3683	45.3885	52.5133	47.1872	49.601	47.2876	50.3427	51.0408
Hisar	Hansi1	Channot	Wheat	69.3453	44.1662	41.2327	52.28	48.8846	49.6601	46.6161	51.6368	51.7287
Hisar	Hansi2	Khanda Kheri	Wheat	45.3863	43.3539	38.4245	49.5794	46.6189	46.8204	44.8166	47.4457	47.7998
Hisar	Hansi1	Sisai Kali Rawan	Wheat	59.0031	45.3329	45.2661	52.5388	47.3363	51.5326	48.2816	52.0343	51.7601
Hisar	Hansi1	Sisai Bola	Wheat	56.53	44.8164	43.4803	51.7393	47.191	51.878	48.3856	51.9305	51.3635
Hisar	Hansi1	Bhatla	Wheat	50.0979	44.8756	43.685	52.6986	48.3427	49.9854	47.4238	51.4497	51.9984
Hisar	Hansi2	Jamni Khera	Wheat	46.1292	43.1643	37.7688	49.3699	46.5706	46.2233	45.0106	46.7966	47.7237
Hisar	Hansi1	Majod	Wheat	49.0813	44.897	43.7592	52.1282	47.3013	49.8446	46.8153	50.9619	50.9911
Hisar	Hansi1	Kajal	Wheat	51.1927	44.3117	41.7355	50.189	45.8456	51.1671	47.8767	50.818	50.4441
Hisar	Hansi2	Dharam Kheri	Wheat	47.9669	43.5798	39.2055	48.0391	44.912	46.4191	44.9974	46.9088	47.5665
Hisar	Hansi1	Kheri Barkesh	Wheat	52.1898	44.7486	43.246	52.1306	47.3342	51.1059	47.928	51.8464	51.7061
Hisar	Hansi2	Ghuskani	Wheat	47.18	43.4134	38.6299	46.8102	43.943	45.4733	44.3735	45.9069	46.8162
Hisar	Hansi1	Kulana	Wheat	67.9181	45.2999	45.1519	53.0592	48.6988	48.7932	46.6784	50.5176	51.457
Hisar	Hansi1	Sultanpur	Wheat	47.8398	44.6226	42.8105	49.9993	45.6767	50.305	47.8195	52.3537	52.8897
Hisar	Hansi1	Hajampur	Wheat	56.2074	44.9984	44.1095	45.96	42.9651	49.4879	47.7662	50.9473	52.3967
Hisar	Hansi2	Thurana	Wheat	52.3364	43.8465	40.1274	49.0381	44.6202	48.823	46.1788	48.7264	48.6877
Hisar	Hansi2	Ugalan	Wheat	46.8623	43.3374	38.3673	47.7404	45.1499	45.0534	44.0252	45.4369	46.5376
Hisar	Hansi1	Kheri Gangan	Wheat	49.4918	44.2437	41.5004	50.9191	46.8785	51.0652	47.6412	50.8863	50.3383
Hisar	Hansi1	Khumba	Wheat	49.7636	43.4678	38.8181	48.921	44.2219	50.2235	47.2489	50.4263	50.195
Hisar	Hansi2	Bhaklana	Wheat	47.9278	43.1563	37.7413	49.4159	46.8842	46.3618	44.6304	46.4751	47.0118
Hisar	Hansi1	Sheikhpura	Wheat	51.0461	44.1889	41.311	50.0205	46.1067	50.1738	46.9982	50.2343	50.0602
Hisar	Hansi2	Khera Rangran	Wheat	52.7274	43.226	37.9823	47.6354	45.8587	45.7839	44.0428	46.0934	46.5258
Hisar	Hansi2	Bass Azam Shahpur	Wheat	48.397	42.9461	37.0145	46.1078	44.8763	44.9557	42.8712	44.8281	45.0405
Hisar	Hansi1	Bir Hansi	Wheat	53.7147	44.8609	43.6342	50.3065	45.6881	49.4973	47.2345	49.9482	50.7476
Hisar	Hansi2	Bass Akbarpur	Wheat	49.4234	43.2393	38.0281	45.8941	44.9417	45.5502	43.7982	45.6654	46.1456
Hisar	Hansi2	Badala	Wheat	48.2406	42.8162	36.5656	48.0249	45.2783	45.1934	42.9326	45.4204	45.5135
Hisar	Hansi2	Bad Chhapar	Wheat	29.7508	43.2624	38.1079	37.864	39.1788	45.3408	43.3849	45.7874	45.9124
Hisar	Hansi1	Kutabpur	Wheat	48.6903	44.1851	41.2979	50.4918	46.6495	50.0053	47.5442	51.7683	52.2905
Hisar	Hansi1	Jamawari	Wheat	46.2367	44.0701	40.9005	48.5953	45.3066	50.3063	47.3667	50.3442	50.2939
Hisar	Hansi2	Bhatol Jatan	Wheat	49.3305	43.1022	37.5541	48.5045	43.952	47.4065	44.7799	48.2974	48.1861
Hisar	Hansi2	Mohla	Wheat	28.7293	43.1843	37.8382	42.5256	42.6767	45.515	43.4882	45.8747	46.0024
Hisar	Hansi2	Bhatol Rangran	Wheat	50.005	43.0621	37.4156	48.4508	43.827	50.3823	47.351	51.2807	50.904
Hisar	Hansi1	Khar Khara	Wheat	51.5446	43.0432	37.3503	48.546	43.8897	49.1809	46.7037	49.8383	50.1283
Hisar	Hansi2	Bass Khurd Bejan	Wheat	48.2993	43.2159	37.9471	45.2021	43.8052	46.4868	44.5924	46.5774	46.9626
Hisar	Hansi2	Bass Badshahpur	Wheat	47.3511	42.9471	37.0181	44.9825	44.6757	45.2693	43.5171	45.5062	45.9968
Hisar	Hansi1	Dhana	Wheat	49.2475	43.7358	39.7446	49.0268	45.2001	50.9007	48.0814	51.2307	51.3982
Hisar	Hansi2	Puthi Saman	Wheat	49.052	43.059	37.4049	40.5685	41.143	45.9357	43.9908	46.4257	46.6668
Hisar	Hansi2	Kharbla	Wheat	45.6697	42.7925	36.4835	46.4122	44.2052	46.257	44.4121	46.6751	47.1896
Hisar	Hansi1	Ramayan	Wheat	50.3521	43.7778	39.8899	50.2914	47.3716	49.5234	46.7245	51.5223	51.6858
Hisar	Hansi2	Sisar	Wheat	51.0754	42.7362	36.2889	46.9171	44.3793	46.3647	44.5096	47.0025	47.6024
Hisar	Hansi1	Mehanda	Wheat	44.3892	43.0379	37.3317	47.6908	43.7449	51.0979	48.4974	51.9736	52.2978
Hisar	Hansi1	Sorkhi	Wheat	45.7088	42.8649	36.7339	47.7224	44.3179	47.2635	45.289	48.1529	48.8198
Hisar	Hansi1	Depal	Wheat	48.6609	43.5887	39.236	50.2491	46.742	50.263	47.6731	52.0218	52.4629
Hisar	Hansi2	Madan Heri	Wheat	47.9474	42.8878	36.8132	44.741	44.1253	45.1268	43.4262	45.6648	46.3062
Hisar	Hansi1	Dhanderi	Wheat	47.8594	44.2995	41.6936	50.7254	46.4702	49.8208	47.6035	51.7619	52.5729
Hisar	Hansi1	Umra	Wheat	56.6668	44.6156	42.7861	50.5845	45.7937	50.0824	47.8868	51.8569	52.7752
Hisar	Hansi1	Putthi Mangalkhan	Wheat	50.0295	44.7946	43.4051	49.6733	45.0096	49.8998	47.8653	51.3531	52.4487
Hisar	Hansi1	Dhamian	Wheat	44.0422	43.9329	40.426	49.3878	45.3648	46.957	45.3228	49.138	50.6382
Hisar	Hansi1	Kanwari	Wheat	44.135	44.284	41.6397	49.59	46.0934	48.7295	46.4681	51.0582	51.9707
Hisar	Hansi1	Mazadpur	Wheat	57.3785	44.5968	42.7213	49.5558	44.958	47.9577	46.2364	50.4382	51.9725
Hisar	Hansi2	Singhwa Khas	Wheat	46.3589	42.8027	36.5189	42.9596	41.9617	46.2806	44.8005	47.2201	48.1959
Hisar	Hansi1	Hansi	Wheat	51.5935	44.1419	41.1485	50.2031	46.3594	49.4032	47.0268	50.3484	51.0362
Hisar	Hansi1	Banda Heri	Wheat	44.2914	43.0508	37.3764	43.8532	43.5264	44.9791	43.2115	45.6784	46.338
Hisar	Uklana	Bithmara	Wheat	53.9005	44.6295	42.8343	52.058	48.0076	51.3391	47.5693	52.5605	51.3311
Hisar	Uklana	Uklana Rural	Wheat	59.6092	44.5908	42.7005	52.7728	49.4308	51.2419	47.6409	52.2998	51.3591
Hisar	Uklana	Surewala	Wheat	49.0911	44.8436	43.5744	52.7607	49.2991	51.2467	47.7766	52.6176	51.6354
Hisar	Uklana	Chamar Khera	Wheat	51.9063	44.8003	43.4247	52.0557	48.7945	51.6575	47.9436	51.3238	50.3715
Hisar	Uklana	Pabra	Wheat	57.8496	44.664	42.9534	52.7178	48.3521	50.6241	47.5285	50.1979	49.8332
Hisar	Uklana	Sahu	Wheat	52.659	44.9388	43.9035	52.1827	48.5909	51.876	48.527	51.8289	51.1733
Hisar	Uklana	Bhairi Akbarpur	Wheat	56.3736	44.7475	43.2421	52.6646	49.3061	50.6075	47.4557	51.2406	50.6475
Hisar	Uklana	Budha Khera	Wheat	49.3843	44.8667	43.6543	52.933	49.4151	50.4835	47.4555	51.7939	51.1834
Hisar	Uklana	Parbhuwala	Wheat	52.0138	44.5533	42.5707	52.7494	49.1615	50.6084	47.6754	52.196	51.619
Hisar	Uklana	Latani	Wheat	53.529	44.6463	42.8925	51.2535	46.4063	50.8545	47.5757	52.16	51.1724
Hisar	Uklana	Daulatpur	Wheat	51.5251	44.7166	43.1353	52.4056	48.2648	50.964	47.6505	51.2824	50.4212
Hisar	Barwala	Gaibipur	Wheat	54.5456	44.5099	42.421	52.2989	47.4587	50.3187	47.2034	51.7627	51.0068
Hisar	Barwala	Hasangarh	Wheat	50.7333	44.8012	43.4278	51.2519	46.7164	50.189	47.2035	51.4267	50.7496
Hisar	Barwala	Nawagaon	Wheat	50.9288	44.9395	43.9059	52.2828	47.255	50.5214	47.2208	51.7718	50.8428
Hisar	Uklana	Kallar Bhaini	Wheat	50.7528	44.5913	42.7021	52.9395	49.4343	51.4762	48.1474	53.1067	52.0918
Hisar	Barwala	Bobua	Wheat	51.0265	44.7574	43.2764	51.5523	46.9881	49.6526	46.6902	50.904	50.2771
Hisar	Barwala	Kharkhara	Wheat	53.7636	44.6245	42.8169	51.9103	46.8192	50.3378	47.3199	51.6036	50.972
Hisar	Barwala	Kumbha Khera	Wheat	49.267	44.8357	43.547	51.1834	46.9637	48.3521	45.3105	48.6203	47.9595
Hisar	Agroha	Samani	Wheat	50.831	45.0849	44.4086	48.0661	49.0777	48.7567	46.2662	48.6316	48.8235
Hisar	Barwala	Chhan	Wheat	50.2445	44.5499	42.559	50.6868	46.9817	50.1305	46.7841	49.4162	48.4395
Hisar	Barwala	Bhaini Badshahpur	Wheat	51.4176	44.6351	42.8537	52.0353	46.9426	50.5889	47.4277	51.2978	50.6332
Hisar	Agroha	Sabarwas	Wheat	43.2064	44.9957	44.1004	41.0677	45.6438	48.3568	45.8132	49.2728	49.3305
Hisar	Agroha	Kanoh	Wheat	25.2982	44.5541	42.5735	50.2786	48.3215	49.4392	47.0458	48.6484	49.0825
Hisar	Barwala	Isharheri	Wheat	53.1282	44.7021	43.0853	53.0936	47.838	49.8031	47.193	50.2527	50.2486
Hisar	Barwala	Madloda	Wheat	51.1243	45.2925	45.1265	51.344	46.8416	51.0894	47.7946	51.5336	50.7578
Hisar	Barwala	Barwala Rural	Wheat	52.268	44.4581	42.2416	51.8842	47.1258	50.1184	47.4075	52.0023	51.945
Hisar	Barwala	Balak	Wheat	50.2445	44.6706	42.9765	53.3463	48.0145	48.7785	46.5807	48.4706	49.0619
Hisar	Agroha	Kirmara	Wheat	50.2445	44.7643	43.3003	48.0667	49.1573	48.1154	45.5737	47.3002	47.4624
Hisar	Barwala	Khedar	Wheat	54.0569	44.813	43.4686	53.0959	47.6682	49.4034	46.7969	49.9899	50.0616
Hisar	Barwala	Sandlana	Wheat	51.3198	44.6137	42.7795	50.7683	47.0549	50.3686	47.1804	49.6171	48.852
Hisar	Agroha	Kuleri	Wheat	61.2905	45.1693	44.7006	48.5764	48.4679	48.0071	46.0284	48.1687	48.7821
Hisar	Barwala	Sarera	Wheat	51.0754	44.9813	44.0507	51.4081	46.7041	51.4444	48.3214	52.7529	52.1874
Hisar	Agroha	Agroha	Wheat	49.658	45.01	44.1499	51.196	48.4732	47.0774	44.7884	48.0114	48.1882
Hisar	Barwala	Banbhori	Wheat	50.831	44.3733	41.9487	50.4549	46.5666	50.1352	46.8567	49.5106	48.7622
Hisar	Agroha	Sandol	Wheat	59.658	44.3214	41.7691	50.8315	49.1297	50.592	47.597	49.3874	49.1106
Hisar	Agroha	Kirori	Wheat	62.2289	44.4118	42.0817	52.1903	48.5198	49.485	46.8879	48.3237	48.5332
Hisar	Barwala	Sarsana	Wheat	49.5505	45.5461	46.003	50.971	46.6167	51.7536	48.3346	51.5027	50.752
Hisar	Barwala	Sotha	Wheat	49.4234	44.5158	42.4413	50.7914	47.1425	48.5599	45.7775	48.0285	47.8414
Hisar	Barwala	Kharak	Wheat	49.4918	45.2762	45.0701	51.0819	46.8425	51.9335	48.525	52.6079	51.9242
Hisar	Agroha	Nang Thala	Wheat	65.6991	44.6621	42.947	54.3907	49.8123	49.0262	46.7105	48.5185	48.7967
Hisar	Barwala	Dhingtana	Wheat	52.6004	44.5993	42.73	52.4208	48.3045	47.993	44.8756	48.6409	48.4687
Hisar	Hisar1	Talwandi Rana	Wheat	47.615	44.6411	42.8744	50.5743	46.4906	50.028	46.9849	51.8645	51.5959
Hisar	Hisar1	Dhansu	Wheat	44.3599	44.9822	44.0538	51.1374	46.8267	48.4012	45.7965	50.1973	50.5282
Hisar	Barwala	Sulkhani	Wheat	53.6561	43.4451	38.7398	50.8218	47.6241	51.2609	47.8217	53.2808	52.9175
Hisar	Hisar1	Mirzapur	Wheat	49.3452	44.1555	41.1955	50.5086	46.4484	50.8537	47.6934	53.4955	53.2241
Hisar	Hisar2	Salemgarh	Wheat	21.134	43.5878	39.2329	45.806	44.9869	47.5259	45.6341	51.5024	51.7178
Hisar	Hisar1	Kharkhari	Wheat	50.8604	44.0581	40.859	51.352	48.7002	50.2852	46.827	52.4565	52.0782
Hisar	Hisar2	Neoli Kalan	Wheat	45.7675	44.5122	42.4288	50.043	44.9565	49.5782	46.8814	54.261	53.7201
Hisar	Hisar1	Hari Kot	Wheat	52.835	44.2378	41.4801	50.0189	47.313	48.1757	45.6517	49.5931	49.5752
Hisar	Hisar2	Singhran	Wheat	46.1585	44.3703	41.9383	49.0485	46.6973	47.1415	44.6915	48.6728	48.7432
Hisar	Hisar1	Mangali Mohbat	Wheat	48.006	43.7447	39.7755	48.347	46.3049	49.3876	46.3107	50.2734	49.8239
Hisar	Hisar2	Gorchhi	Wheat	48.7049	44.3244	41.7794	46.7894	45.9244	45.7631	42.9864	47.9915	47.4781
Hisar	Barwala	Sarsod	Wheat	55.0344	45.0354	44.2374	52.721	48.1668	49.2932	46.8819	49.6843	50.1348
Hisar	Barwala	Bhada Khera	Wheat	49.6189	45.052	44.2951	50.8277	46.6468	48.7568	46.2544	48.3224	48.4786
Hisar	Barwala	Bichpari	Wheat	51.6033	44.6583	42.9339	52.9201	48.2271	48.6706	46.7027	48.2706	49.1374
Hisar	Agroha	Shamsukh	Wheat	47.1751	44.2737	41.6042	53.47	49.5392	48.3852	45.8223	47.2935	47.456
Hisar	Agroha	Mirpur	Wheat	47.0187	44.6357	42.8556	54.0035	49.3432	48.8393	46.3824	49.2795	49.3461
Hisar	Barwala	Badhawar	Wheat	49.1595	43.8668	40.1976	50.4836	47.3984	50.2518	46.9951	52.4212	51.9613
Hisar	Barwala	Panhari	Wheat	48.876	45.168	44.6961	50.3701	46.6619	50.197	47.1	49.9621	49.6624
Hisar	Barwala	Jeora	Wheat	50.0392	45.1595	44.6667	52.7515	48.6058	48.9666	46.9497	48.2892	49.1236
Hisar	Barwala	Gianpura	Wheat	49.658	45.8474	47.0446	50.5962	46.9624	49.5303	47.0405	49.422	49.7457
Hisar	Agroha	Kirara	Wheat	60.9386	44.4983	42.3807	52.8244	48.6161	48.6285	46.0946	47.638	47.8934
Hisar	Agroha	Landhari Sukh Lambran	Wheat	53.2748	44.4802	42.318	53.7219	49.4443	47.883	45.8468	48.6606	49.0888
Hisar	Barwala	Dhadh	Wheat	49.052	44.5189	42.452	50.4259	46.941	50.637	47.6902	51.9495	51.9422
Hisar	Agroha	Fransi	Wheat	57.7714	45.0585	44.3175	53.1121	48.9978	47.59	45.4527	48.7407	48.9486
Hisar	Barwala	Panghal	Wheat	53.1771	44.3049	41.712	51.5856	47.6253	50.6105	47.6351	53.0734	53.0214
Hisar	Barwala	Kheri Barki	Wheat	53.2553	44.9039	43.7831	52.8035	48.6952	48.4005	45.7547	47.7023	47.8691
Hisar	Barwala	Bayana Khera	Wheat	50.0197	45.8122	46.9231	50.4957	46.8613	50.893	47.8431	51.1198	51.0431
Hisar	Hisar1	Daha	Wheat	44.9659	44.2819	41.6324	39.5086	41.7121	47.4987	45.0556	48.9502	49.2306
Hisar	Hisar1	Badon Brahmanan	Wheat	46.8232	44.1831	41.2911	45.7182	44.6441	49.5048	46.3266	51.2896	51.0466
Hisar	Hisar1	Harita	Wheat	39.179	44.5274	42.4813	38.4666	41.3543	49.308	46.1185	50.9926	50.6689
Hisar	Hisar1	Payal	Wheat	44.2035	44.4157	42.095	39.3977	42.5183	44.9957	41.9096	46.5231	46.0922
Hisar	Hisar1	Chandnaud	Wheat	40.7528	44.5572	42.5843	38.1078	41.9504	48.9098	45.6038	50.4999	49.9677
Hisar	Hisar1	Talwandi Rukka	Wheat	47.1751	44.3913	42.0107	38.6062	41.4802	46.3215	43.8339	47.9793	48.2623
Hisar	Hisar2	Bir Hisar	Wheat	50.9581	44.4009	42.0438	51.4081	48.3604	48.2566	45.7073	50.9388	50.8952
Hisar	Agroha	Thaska	Wheat	55.8164	44.3401	41.8338	53.9152	50.1133	47.0058	44.4184	47.9328	47.8438
Hisar	Agroha	Risalu Khera	Wheat	48.7782	45.4164	45.5548	53.2238	48.8117	48.0849	46.1457	49.6018	50.0044
Hisar	Agroha	Chikanwas	Wheat	46.1487	44.6461	42.8919	53.4101	49.2181	47.0232	45.375	48.9067	49.6245
Hisar	Barwala	Rajli	Wheat	52.6883	44.1788	41.2762	51.2955	47.9406	50.0028	46.6838	51.5612	51.2834
Hisar	Agroha	Jagan	Wheat	51.9552	45.1345	44.58	53.2696	49.1002	45.5678	44.2198	47.6981	48.6585
Hisar	Barwala	Badon Pati Awal	Wheat	50.3912	44.7334	43.1935	52.5335	48.1542	50.9639	47.7478	51.1631	50.8976
Hisar	Barwala	Badon Pati Doyan	Wheat	52.9718	45.106	44.4815	52.7903	48.4879	50.018	47.369	49.8801	50.1207
Hisar	Barwala	Bahbalpur	Wheat	52.3169	45.0752	44.3752	52.9488	48.7394	48.3946	45.9595	48.0962	48.488
Hisar	Barwala	Bugana	Wheat	54.5652	44.0455	40.8153	51.8828	48.1707	49.8014	46.4151	50.8859	50.5473
Hisar	Barwala	Juglan	Wheat	53.5583	44.6753	42.9927	52.537	48.3024	50.8789	47.2894	51.1825	50.3665
Hisar	Agroha	Durjanpur	Wheat	57.9669	44.7995	43.4219	51.8181	47.4137	47.5838	45.6075	50.9931	51.2677
Hisar	Hisar1	Hisar Rural	Wheat	45.5524	44.8151	43.476	50.9064	46.8662	47.8915	45.266	51.331	51.4346
Hisar	Hisar2	Meengni Khera	Wheat	53.1966	45.2501	44.9797	50.3313	44.9975	49.2886	46.8346	53.9232	53.5974
Hisar	Hisar2	Mater Sham	Wheat	46.8574	45.0618	44.3287	50.4662	45.2961	47.8652	45.7098	52.496	52.4841
Hisar	Hisar1	Khokha	Wheat	45.3863	44.0866	40.9576	51.6714	49.1017	49.7965	46.54	51.9149	51.7403
Hisar	Hisar1	Nayana	Wheat	50.7822	43.9516	40.4909	51.202	47.9599	50.6818	47.4315	53.1708	52.8691
Hisar	Hisar2	Shahpur	Wheat	48.7	44.3087	41.7252	50.0805	45.8672	46.9889	44.2923	51.4386	50.9251
Hisar	Hisar2	Dobhi	Wheat	52.0334	43.3804	38.5159	47.4916	46.3567	47.152	44.7997	50.0974	49.8092
Hisar	Hisar2	Kharia	Wheat	49.1399	43.3507	38.4133	48.0813	46.9148	46.1274	43.6769	49.5291	49.1495
Hisar	Hisar2	Kirtan	Wheat	37.004	44.5543	42.5743	49.5917	46.0914	47.3157	44.7237	51.3963	50.9258
Hisar	Hisar1	Raipur	Wheat	50.6453	44.4669	42.2721	50.3262	46.2425	51.3144	48.1079	54.4746	53.9875
Hisar	Hisar1	Kharar	Wheat	49.2572	44.609	42.7634	52.1351	48.6801	49.8024	47.1692	52.083	52.3928
Hisar	Hisar2	Bandaheri	Wheat	51.2905	42.7536	36.349	49.3555	46.7324	44.7072	42.3718	47.361	47.088
Hisar	Hisar2	Ludas	Wheat	52.3951	45.2076	44.833	50.3023	46.5834	48.4714	45.9148	52.9073	52.6065
Hisar	Hisar1	Satrod Khurd (CT)	Wheat	47.4684	44.7752	43.3382	49.623	46.2958	50.5832	47.8089	54.0991	53.9497
Hisar	Hisar1	Satrod Khas (CT)	Wheat	47.6541	44.9963	44.1024	48.1706	45.7512	51.1156	48.0685	54.6921	54.2393
Hisar	Hisar2	Burak	Wheat	52.7568	42.5185	35.5362	49.5079	47.22	44.0939	41.1452	46.4524	45.5691
Hisar	Hisar2	Nathwana	Wheat	50.8701	44.7244	43.1624	50.9451	47.5382	47.975	45.3959	51.8463	51.4783
Hisar	Hisar2	Hindwan	Wheat	46.3931	44.5408	42.5276	50.443	47.6534	49.0285	46.3322	52.9863	52.5288
Hisar	Hisar2	Siswala	Wheat	57.6737	44.6356	42.8553	50.1596	47.4254	47.3978	44.7872	50.7321	50.2761
Hisar	Hisar2	Arya Nagar	Wheat	51.7401	44.4707	42.2854	50.1927	47.1345	50.1562	47.2721	54.4505	53.8809
Hisar	Hisar1	Alipur	Wheat	49.7167	43.8774	40.234	50.1901	46.7965	48.8529	46.5424	51.0746	51.6694
Hisar	Hisar1	Gangwa (CT)	Wheat	45.4547	43.923	40.3919	49.924	46.8398	49.5558	47.0658	53.6163	53.5543
Hisar	Hisar2	Rawalwas Khurd	Wheat	56.7646	44.5928	42.7074	50.7544	47.6953	47.7587	45.1416	51.2371	50.8224
Hisar	Hisar1	Satrod Kalan (CT)	Wheat	52.7959	44.501	42.3899	48.1558	45.8321	50.01	47.1325	52.6926	52.4667
Hisar	Hisar2	Balsmand	Wheat	54.399	42.8133	36.5553	47.9486	46.9576	44.9993	42.1539	47.5384	46.8142
Hisar	Hisar1	Mayyer (CT)	Wheat	53.832	43.6478	39.4406	50.3005	46.6584	48.4106	46.2323	50.7481	51.4365
Hisar	Hisar2	Sundawas	Wheat	49.2866	43.4285	38.6823	49.1558	47.1615	44.9729	42.941	48.0781	48.1528
Hisar	Hisar2	Patan	Wheat	48.9738	44.4387	42.1747	50.5597	47.6317	49.1355	46.457	52.3694	51.9987
Hisar	Hisar1	Kaimri	Wheat	44.2474	43.8231	40.0466	49.9567	47.1518	49.2333	46.5797	51.303	51.1434
Hisar	Hisar1	Dabra	Wheat	48.2602	43.877	40.2327	48.31	45.9512	51.7879	48.5926	54.0549	53.4102
Hisar	Hisar2	Tokas	Wheat	49.0911	44.4305	42.1463	50.0564	46.7052	49.7135	47.1633	53.3331	53.1735
Hisar	Hisar2	Dhiran Was	Wheat	50.0686	44.8051	43.4413	51.0026	47.6526	47.1856	44.8453	50.0719	49.9891
Hisar	Hisar2	Rawalwas Kalan	Wheat	57.4684	44.7923	43.3972	51.1883	47.7353	46.4592	43.9366	49.2006	48.9056
Hisar	Hisar2	Bhiwani Ruhelan	Wheat	49.0715	44.0021	40.6652	48.883	47.0855	45.9675	43.8223	48.6907	48.6989
Hisar	Hisar1	Bhagana	Wheat	51.965	43.9817	40.5946	49.5277	46.5071	49.7928	47.0909	51.9715	52.1582
Hisar	Hisar2	Muklan	Wheat	49.4332	44.2031	41.36	49.9233	47.1855	48.4019	45.9779	51.0109	50.971
Hisar	Hisar2	Dewe	Wheat	46.7157	44.0807	40.9369	49.9191	47.4819	47.2119	44.1371	49.6155	48.9813
Hisar	Hisar1	Ladwa	Wheat	48.2895	43.5391	39.0648	47.7839	46.1161	49.5357	46.6572	51.3365	51.1389
Hisar	Hisar1	Mirka	Wheat	52.7959	43.3629	38.4555	48.3449	46.2125	50.1981	47.1995	51.6121	51.1441
Hisar	Hisar2	Panihar Chak	Wheat	48.8662	44.9302	43.874	51.0896	47.6566	47.2259	45.0127	49.5563	49.6391
Hisar	Hisar1	Mangali Brahmnan	Wheat	52.4048	43.6604	39.484	49.4106	46.9801	50.7145	46.9445	51.1975	49.9143
Hisar	Hisar2	Bherian	Wheat	46.8428	44.6825	43.0174	50.979	47.7121	46.829	44.4628	48.9204	48.9029
Hisar	Hisar2	Sarsana	Wheat	55.4645	44.2695	41.5898	46.2662	45.4025	45.9678	43.5306	48.2701	48.0428
Hisar	Hisar1	Mangali Akalan	Wheat	47.0187	43.6216	39.3498	49.6192	46.9679	49.0896	46.1297	49.9384	49.4946
Hisar	Hisar2	Kaluwas	Wheat	45.7382	44.4191	42.1071	46.1519	45.2614	46.9025	44.4279	48.635	48.6382
Hisar	Hisar1	Mangali Jhara	Wheat	53.5974	44.169	41.2424	44.1752	44.0786	48.1004	45.7878	49.289	49.5943
Hisar	Hisar2	Chaudhriwas	Wheat	47.6297	44.2906	41.6625	42.3513	43.5749	46.8534	44.1759	48.6696	48.4009
Hisar	Hisar1	Dahima	Wheat	54.7509	43.5973	39.2658	48.5382	46.0014	49.1596	46.8285	51.1327	51.7031
Hisar	Hisar1	Mangali Surtia	Wheat	47.2729	43.8593	40.1715	45.7432	44.9664	47.9533	45.1041	49.207	49.0821
Hisar	Hisar1	Guzar	Wheat	48.1429	44.3663	41.9244	49.6677	46.374	49.7451	47.146	51.9272	52.3689
Hisar	Hisar1	Bhojraj	Wheat	46.8525	44.2491	41.5194	49.5734	46.6662	46.8972	44.5521	48.7714	49.3335
Hisar	Hisar2	Gawar	Wheat	47.0187	43.8339	40.0839	38.5885	41.5024	44.0681	40.4855	45.8875	44.6285
Hisar	Hisar1	Chiraud	Wheat	47.092	44.1908	41.3176	38.886	41.1975	48.9222	45.9034	50.5379	50.0242
Hisar	Hisar1	Badon Rangran	Wheat	47.4586	43.7199	39.6897	44.9604	44.9767	46.0307	42.0871	47.6228	46.5192
Hisar	Hisar1	Rawat Khera	Wheat	46.6179	44.3542	41.8825	38.8429	41.6412	47.8987	44.9062	49.4647	49.0345
Hisar	Hisar1	Bharri	Wheat	45.1223	44.207	41.3736	39.3892	41.2125	48.637	46.0651	50.0955	50.296
Hisar	Hisar1	Talwandi Badshahpur	Wheat	48.4361	44.4534	42.2256	38.7624	42.0674	46.2132	43.1739	47.8227	47.4177
Hisar	Hisar1	Balawas	Wheat	46.2953	44.2095	41.3822	49.5974	46.2107	48.372	45.9025	51.0748	51.905
Hisar	Hisar1	Dobeta	Wheat	47.9669	43.8524	40.1476	44.8717	44.3364	47.1985	44.0114	49.362	49.2923
Hisar	Hisar1	Bure	Wheat	48.2504	44.1153	41.0566	40.7029	42.2503	49.4046	46.7837	51.2737	51.6184
Hisar	Hisar1	Nalwa	Wheat	47.1262	43.6002	39.2757	42.788	43.9737	43.7675	39.4124	46.5001	45.4566
Hisar	Hisar1	Saharwa	Wheat	48.4166	43.7444	39.7743	38.6074	40.95	47.3744	43.8329	49.3619	48.8193
Hisar	Narnaund	Koth Kalan	Wheat	46.6179	44.4657	42.2679	48.815	45.508	48.2411	46.0254	48.8145	48.6411
Hisar	Narnaund	Kapro	Wheat	56.8526	44.9632	43.9879	50.9855	47.0427	49.6017	47.0854	49.5513	49.535
Hisar	Narnaund	Koth Khurd	Wheat	46.0901	45.0278	44.2114	50.0996	46.5419	49.0472	47.1794	50.1074	50.5118
Hisar	Narnaund	Nara	Wheat	45.7284	44.7089	43.1088	50.4056	46.5359	47.3549	45.8302	48.4589	49.3825
Hisar	Narnaund	Kinnar	Wheat	53.2553	44.905	43.7867	50.3741	46.5222	49.2712	47.0208	50.0211	50.3547
Hisar	Narnaund	Kheri Jalib	Wheat	54.2817	45.1622	44.6759	50.8921	46.6244	50.1645	47.8138	50.0422	50.5443
Hisar	Narnaund	Mirchpur	Wheat	44.1937	44.2818	41.6323	49.3684	46.5985	47.4981	45.2036	48.7422	48.8386
Hisar	Narnaund	Kheri Lochap	Wheat	55.2885	44.3269	41.7881	50.2525	46.5829	51.0613	47.8809	51.2049	50.8362
Hisar	Narnaund	Rakhi Khas	Wheat	45.8652	44.147	41.1663	49.8585	46.7056	50.0367	46.769	50.5287	50.0227
Hisar	Narnaund	Haibatpur	Wheat	45.6404	45.0573	44.3132	50.5231	46.5956	49.2619	46.9659	49.0041	49.6759
Hisar	Narnaund	Luhari Ragho	Wheat	49.3843	44.9765	44.0339	50.4014	46.5962	49.167	46.545	49.3416	49.7817
Hisar	Narnaund	Gamra	Wheat	46.2367	44.598	42.7253	50.4604	46.5211	49.2784	47.1724	49.0255	49.8702
Hisar	Narnaund	Milakpur	Wheat	45.5524	43.8956	40.297	49.0943	46.3871	47.9884	45.3098	49.1382	48.9799
Hisar	Narnaund	Rakhi Shahpur	Wheat	46.0021	44.1452	41.1602	49.6977	46.3493	49.9185	46.7976	49.6599	49.5092
Hisar	Narnaund	Kheri Shioran	Wheat	44.7118	43.9401	40.4508	49.3056	46.0471	47.3101	44.8086	48.1303	48.208
Hisar	Narnaund	Raj Thal	Wheat	58.7196	43.8364	40.0924	49.2	46.328	48.023	45.3262	49.0279	48.7911
Hisar	Narnaund	Moth Rangran	Wheat	45.9923	43.8902	40.2784	49.2586	45.208	49.6095	46.3658	48.7516	48.4847
Hisar	Narnaund	Moth Karnail Shab	Wheat	46.8916	44.1663	41.2329	49.8222	45.4177	50.5128	47.3284	50.0803	49.8934
Hisar	Narnaund	Bheni Amirpur	Wheat	56.3247	43.8558	40.1595	49.6548	45.5268	48.7258	46.0101	49.0794	49.0826
Hisar	Narnaund	Kagsar	Wheat	47.2044	43.3811	38.5184	49.5667	46.4365	46.327	43.6438	47.4232	47.1477
Hisar	Narnaund	Rajpura	Wheat	45.572	44.2079	41.3767	50.0914	46.1755	51.4748	47.8789	51.0522	50.2943
Hisar	Narnaund	Pali	Wheat	44.917	44.1746	41.2617	49.1998	44.8894	50.0169	47.0097	49.5139	49.2529
Hisar	Narnaund	Aurang Shahpur	Wheat	48.2504	44.0843	40.9495	49.0394	44.826	51.4462	47.6949	50.5495	49.7407
Hisar	Narnaund	Narnaund Rural	Wheat	45.2005	44.3278	41.7913	49.3179	44.79	51.0296	47.6561	50.4809	49.9369
Hisar	Narnaund	Narnaund	Wheat	45.2005	44.5389	42.5212	48.9069	44.8027	50.2309	47.8067	50.0432	50.4044
Hisar	Narnaund	Kheri Roj	Wheat	48.5436	43.9742	40.569	49.6916	46.4479	49.712	46.2614	50.1338	49.419
Hisar	Narnaund	Budana	Wheat	47.048	44.1175	41.0644	49.5397	45.9441	50.2615	47.2747	49.7702	49.6864
Hisar	Narnaund	Sulchani	Wheat	53.5681	43.3772	38.5049	49.9824	46.4035	48.8022	45.9025	49.68	49.3669
Hisar	Narnaund	Majra	Wheat	53.2651	44.4183	42.1042	49.2538	44.8219	50.3747	46.9798	49.3666	48.8106
Hisar	Narnaund	Madha	Wheat	49.5603	44.1208	41.0756	49.44	44.6486	50.3209	47.4335	49.5145	49.4736
Hisar	Narnaund	Petwar	Wheat	54.7607	43.5013	38.934	49.3075	45.6839	47.3248	44.7258	47.0192	46.978
Hisar	Hisar1	Hisar	Wheat	45.5524	44.7723	43.328	50.0266	46.9797	50.4805	47.6894	54.7093	54.5163
Hisar	Narnaund	Gandas	Wheat	52.9816	45.4772	45.7648	51.1251	46.7157	48.0197	46.4814	48.8112	49.7225
Hisar	Adampur	Chuli Khurd	Wheat	32.6932	43.4176	38.6446	48.7031	44.7422	42.9647	40.7305	48.1623	48.1258
Hisar	Adampur	Chabbarwal	Wheat	51.2807	43.1497	37.7183	48.5325	45.89	45.3896	43.1311	50.942	51.0425
Hisar	Barwala	Barwala	Wheat	52.268	44.9248	43.8554	52.4007	46.8105	49.8309	46.9271	51.3629	51.0365
Hisar	Hisar1	Dhani Jatan	Wheat	46.9796	43.4279	38.6804	47.8425	45.9653	49.6689	46.9243	50.5509	50.4159
Hisar	Uklana	Uklana Mandi (CT)	Wheat	59.6092	44.0179	40.7201	52.852	49.9188	50.3669	46.601	51.6009	50.3923
Hisar	Hansi1	Garhi	Wheat	44.311	43.377	38.5043	48.514	44.0752	50.1243	47.3881	50.9192	51.0484
Hisar	Hisar1	Ccs Hau Campus & Mini Sect. (OG)	Wheat	45.5524	44.4876	42.3437	49.8459	47.4907	47.8614	45.735	52.9517	53.2617
Hisar	Hansi1	Hansi Rural	Wheat	51.5935	44.2938	41.6738	51.0833	46.7888	50.3542	47.6465	51.3454	51.6986
Bhiwnai	Bhiwani	Mundhal Kalan	Wheat	41.2171	39.9818	35.9507	41.2867	42.6854	47.4737	45.4331	43.3961	44.0266
Bhiwnai	Bhiwani	Mundhal Khurd	Wheat	43.4214	39.7227	35.7178	41.0582	42.5658	47.1807	44.9777	43.1032	43.5654
Bhiwnai	Bhiwani	Talu	Wheat	44.0373	40.8958	36.7725	41.164	42.69	47.5437	45.8639	43.466	44.4272
Bhiwnai	Bhiwani	Jatai	Wheat	45.8359	40.2143	36.1597	41.4069	42.4003	45.5338	43.2847	41.4563	41.8342
Bhiwnai	Bhiwani	Dhanana	Wheat	43.3383	39.9438	35.9165	41.2834	42.039	47.4287	44.9529	43.2194	43.2605
Bhiwnai	Bhiwani	Badesra	Wheat	44.6433	39.8881	35.8664	41.3362	42.0565	47.5645	44.8379	42.9263	42.7649
Bhiwnai	Bhiwani	Mandhana	Wheat	45.9141	40.7382	36.6309	41.7608	41.9495	47.2181	44.7391	42.765	42.9271
Bhiwnai	Bhiwani	Mitathal	Wheat	44.1546	40.425	36.3493	41.3562	41.9431	47.7112	44.9226	41.8442	41.7203
Bhiwnai	Bhiwani	Chang	Wheat	41.2318	40.2952	36.2325	41.0613	42.1326	46.5725	44.3117	40.0557	40.3641
Bhiwnai	Bhiwani	Tigri	Wheat	41.7597	40.7638	36.6539	42.103	41.8733	46.4681	43.9388	41.3523	41.6594
Bhiwnai	Bhiwani	Sai	Wheat	51.2123	40.5984	36.5051	40.4001	41.4244	46.6151	44.4998	39.5545	39.8196
Bhiwnai	Bhiwani	Kelanga	Wheat	43.2553	42.0856	37.8424	39.0359	40.406	48.5893	46.4898	43.1635	43.6653
Bhiwnai	Bhiwani	Tigrana	Wheat	47.527	39.4196	35.4451	40.1578	40.093	46.4151	44.214	40.573	41.0986
Bhiwnai	Bhiwani	Prem Nagar	Wheat	42.2386	37.626	33.8324	41.3132	42.0805	47.3137	45.2801	42.4843	43.0734
Bhiwnai	Bhiwani	Ghuskani	Wheat	34.3696	40.7076	36.6033	41.7535	41.7134	47.8849	45.0533	42.1166	42.1881
Bhiwnai	Bhiwani	Gujrani	Wheat	43.0207	39.8686	35.8489	40.4538	40.6527	47.5269	44.7744	40.0974	39.6953
Bhiwnai	Bhiwani	Sarsa Ghoghra	Wheat	42.962	44.6074	40.1099	39.0094	38.8564	45.4068	44.1068	36.0835	35.6971
Bhiwnai	Bhiwani	Rewari Khera	Wheat	41.1047	41.2329	37.0756	39.3503	39.31	45.9658	43.9417	36.9139	36.1174
Bhiwnai	Bhiwani	Bapora	Wheat	40.1223	39.7038	35.7007	38.371	36.211	41.3535	35.3981	37.3775	33.7643
Bhiwnai	Bhiwani	Biran	Wheat	39.4478	44.5131	40.0251	35.496	33.8725	49.5116	46.6382	46.817	46.7505
Bhiwnai	Bhiwani	Bhiwani Jonpal	Wheat	39.1634	40.9542	36.8251	38.6067	36.4871	42.1919	38.8981	35.0894	34.2361
Bhiwnai	Bhiwani	Rajpura Kharkari	Wheat	44.6824	39.8566	35.8381	37.76	36.3515	40.0524	28.891	34.6797	26.0643
Bhiwnai	Bhiwani	Kharak Khurd	Wheat	40.3178	41.7802	37.5677	40.2365	40.2429	46.9533	45.5002	40.5427	41.7144
Bhiwnai	Bhiwani	Kharak Kalan	Wheat	40.2836	42.356	38.0855	39.6901	39.7892	44.4763	43.4188	35.9258	36.37
Bhiwnai	Bhiwani	Bamla	Wheat	42.6199	45.649	41.0465	38.0852	36.6342	43.5921	42.51	31.762	30.5701
Bhiwnai	Bhiwani	Nathuwas	Wheat	40.8212	46.5303	41.8389	38.4341	36.5116	40.8621	39.594	30.5957	30.4077
Bhiwnai	Bhiwani	Dinod	Wheat	40.4938	42.3793	38.1065	36.14	34.2033	44.7723	42.1479	42.0449	42.0246
Bhiwnai	Bhiwani	Paluwas	Wheat	39.7118	45.4161	40.8371	38.4015	36.6146	42.5061	40.895	31.5839	30.9475
Bhiwnai	Bhiwani	Naurangabad	Wheat	40.9092	43.9014	39.4751	37.8476	36.459	44.0982	42.8572	31.3746	29.9258
Bhiwnai	Bhiwani	Phoolpura	Wheat	40.9092	42.9054	38.5795	40.1283	39.7839	47.0061	45.4665	35.2271	33.3054
Bhiwnai	Bhiwani	Ninan	Wheat	40.9092	44.8451	40.3237	36.9311	36.098	43.9953	43.6167	32.2686	32.5786
Bhiwnai	Bhiwani	Devsar	Wheat	44.2817	40.2776	36.2167	36.9381	34.009	42.7997	39.294	38.3896	37.6289
Bhiwnai	Bhiwani	Sanga	Wheat	40.616	44.2684	39.8051	37.6372	36.2467	47.2606	45.5417	32.4332	30.6888
Bhiwnai	Bhiwani	Kaunt	Wheat	41.789	45.7532	41.1402	38.5112	36.7575	42.576	41.3823	32.346	32.0278
Bhiwnai	Bhiwani	Kohar	Wheat	39.6482	41.3981	37.2242	37.5962	34.0374	42.8206	39.2555	39.9762	39.7065
Bhiwnai	Bhiwani	Umrawat	Wheat	15.5426	42.7394	38.4302	37.1852	34.8746	42.4871	40.6062	30.2762	28.8726
Bhiwnai	Bhiwani	Haluwas	Wheat	14.6921	40.655	36.556	37.0785	33.8415	41.2702	38.0614	34.3975	34.1459
Bhiwnai	Bhiwani	Dhana Ladanpur	Wheat	38.3481	41.778	37.5658	36.598	33.746	41.4619	38.7895	32.1574	30.0918
Bhiwnai	Bhiwani	Kayla	Wheat	40.3325	44.0143	39.5767	39.4095	38.9519	45.7765	44.1722	33.7435	31.9629
Bhiwnai	Bhiwani	Dhana Narsan	Wheat	38.6414	42.6398	38.3407	33.8707	31.0046	43.4817	41.9589	35.646	35.3018
Bhiwnai	Kairu	Kusumbhi	Wheat	39.9219	39.3751	35.4052	38.4656	34.9729	40.5095	36.7164	38.0164	36.7263
Bhiwnai	Bhiwani	Dhareru	Wheat	39.3452	42.3432	38.074	31.0903	28.5434	46.6132	44.863	34.676	33.542
Bhiwnai	Kairu	Legha Hetwan	Wheat	42.9229	44.0948	39.649	37.6956	35.0662	45.0576	42.8207	40.3267	41.627
Bhiwnai	Bhiwani	Badala	Wheat	41.2513	42.2149	37.9587	29.5786	26.968	47.4448	45.4909	36.4825	34.9965
Bhiwnai	Kairu	Hetampura	Wheat	41.5368	43.4889	39.1042	38.0214	35.1998	45.266	42.5627	41.0191	41.9715
Bhiwnai	Kairu	Jitwanabas	Wheat	43.832	44.0805	39.6361	36.8259	34.943	45.6225	43.5045	39.9371	40.8372
Bhiwnai	Bhiwani	Dhirana Kalan	Wheat	44.0862	41.5821	37.3897	34.5253	31.4621	43.9361	41.4783	38.3654	38.7294
Bhiwnai	Bhiwani	Pehladgarh	Wheat	39.091	41.5966	37.4027	33.8894	30.8619	42.8195	40.5069	36.0028	35.8036
Bhiwnai	Kairu	Malwas Devsar	Wheat	43.8906	39.5409	35.5543	36.5521	33.3149	44.5203	41.604	41.832	41.1169
Bhiwnai	Bhiwani	Nangal	Wheat	39.4527	44.3663	39.8932	29.6138	26.9522	45.0742	43.1424	34.3348	33.0906
Bhiwnai	Bhiwani	Nimriwali	Wheat	41.6179	41.9724	37.7406	32.5869	29.3272	43.0527	41.1334	36.2534	36.7779
Bhiwnai	Bhiwani	Rajgarh	Wheat	41.8379	41.7319	37.5243	34.2865	30.9986	45.218	42.6902	40.9322	41.7502
Bhiwnai	Bhiwani	Ajitpura	Wheat	41.4713	44.0734	39.6298	29.1589	26.1755	44.0546	42.9227	35.0662	35.7131
Bhiwnai	Kairu	Lohani	Wheat	39.223	41.8431	37.6244	35.506	31.9857	42.9705	40.3139	39.9959	39.9408
Bhiwnai	Kairu	Malwas Kohar	Wheat	39.355	41.999	37.7645	38.7166	35.9857	42.2987	39.8129	39.3997	39.36
Bhiwnai	Bhiwani	Manheru	Wheat	14.9561	44.1812	39.7267	29.6698	26.33	45.001	43.5326	35.5481	35.5162
Bhiwnai	Bhiwani	Roopgarh	Wheat	20.2933	41.5397	37.3515	33.4166	30.1665	42.3756	40.5565	36.1665	38.5684
Bhiwnai	Kairu	Legha Bhanan	Wheat	44.6433	43.9614	39.5291	37.1593	35.139	45.7872	43.4923	38.6082	39.4239
Bhiwnai	Kairu	Titani	Wheat	41.789	43.3774	39.004	38.5153	34.9221	44.1129	41.166	38.8309	39.212
Bhiwnai	Kairu	Chandawas	Wheat	33.4165	44.462	39.9792	36.1429	34.6841	47.5674	45.0141	39.9348	40.1624
Bhiwnai	Kairu	Bhangarh	Wheat	40.5954	43.8643	39.4417	38.1505	35.5526	45.8205	43.2529	38.5268	39.0898
Bhiwnai	Bhiwani	Goripur	Wheat	15.4839	43.3649	38.9927	29.3183	26.1098	45.0611	43.688	37.1002	38.6435
Bhiwnai	Bhiwani	Kitlana	Wheat	40.4253	42.0993	37.8547	29.8377	25.7829	43.5653	41.8266	36.7492	37.6648
Bhiwnai	Bhiwani	Madhmadhvi	Wheat	15.8847	42.4741	38.1917	29.0542	26.4591	44.8991	44.2246	37.7976	39.0924
Bhiwnai	Kairu	Dhangar	Wheat	40.2054	45.17	40.6158	36.2337	34.9909	45.5552	43.4547	37.6187	37.6793
Bhiwnai	Bhiwani	Asalwas Marhata	Wheat	41.9845	41.0872	36.9447	38.6357	35.6087	41.8927	39.2911	38.1094	38.5068
Bhiwnai	Bhiwani	Dhani Brahmanan	Wheat	40.7577	42.4555	38.1749	38.526	34.932	43.1542	40.1387	36.5146	36.328
Bhiwnai	Bhiwani	Asalwas Dubia	Wheat	40.0734	41.7575	37.5474	37.0784	33.9284	42.7496	40.2199	39.8367	40.4318
Bhiwnai	Kairu	Jhundawas	Wheat	40.3569	44.2396	39.7792	36.05	35.0165	44.9438	42.8947	36.7763	36.6522
Bhiwnai	Bhiwani	Bhakhra	Wheat	39.0812	41.6662	37.4653	38.4147	34.5048	41.4787	38.5238	36.5992	36.5203
Bhiwnai	Kairu	Babarwas	Wheat	39.4234	44.8349	40.3145	36.349	35.0353	45.2886	43.1602	36.6446	36.0556
Bhiwnai	Kairu	Jui Kalan	Wheat	45.2592	45.3159	40.747	37.7619	36.4654	46.8462	44.541	36.4571	35.9456
Bhiwnai	Kairu	Golagarh	Wheat	47.7323	42.7144	38.4077	38.847	35.32	43.6348	40.6749	35.8519	35.1895
Bhiwnai	Kairu	Jui Khurd	Wheat	44.4283	44.4692	39.9857	38.4974	36.4733	45.8504	43.8407	35.9887	35.7025
Bhiwnai	Kairu	Dhab Dhani	Wheat	39.1008	45.7025	41.0946	38.3547	37.1364	46.7213	44.3788	37.3896	36.9006
Bhiwnai	Kairu	Lalawas	Wheat	43.7782	45.8515	41.2286	38.0647	36.8026	47.21	45.1331	36.6321	36.5619
Bhiwnai	Kairu	Pohkarwas	Wheat	46.5006	43.873	39.4496	38.3346	36.7478	45.8634	43.6969	34.399	34.5221
Bhiwnai	Bhiwani	Azadnagar	Wheat	46.6277	44.1908	39.7353	38.9154	35.6738	45.0675	42.3347	36.9905	36.2663
Bhiwnai	Bhiwani	Bhiwani Lohar	Wheat	40.268	40.8795	36.7579	38.2863	36.8938	43.1379	38.6092	35.4144	33.262
Bhiwnai	Bawani Khera	Kungar	Wheat	44.4478	40.4444	36.3666	42.3691	42.5064	47.0694	44.8215	42.9926	43.4307
Bhiwnai	Bawani Khera	Siwana	Wheat	39.8828	41.1319	36.9848	41.9935	42.4964	48.0911	45.4156	44.0708	44.0998
Bhiwnai	Bawani Khera	Aurangnagar	Wheat	40.1028	46.5316	41.8401	42.7765	43.8896	51.0743	48.1593	47.9334	47.7289
Bhiwnai	Bawani Khera	Jamalpur	Wheat	48.5534	46.0489	41.4061	42.0391	42.5704	50.1736	47.5383	47.6261	47.7312
Bhiwnai	Bawani Khera	Paposa	Wheat	41.7645	46.2709	41.6057	42.2821	42.8524	50.8814	47.9818	47.7485	47.5618
Bhiwnai	Bawani Khera	Ratera	Wheat	45.5231	45.3306	40.7603	39.1032	40.8037	48.986	46.5568	47.4523	48.0206
Bhiwnai	Bawani Khera	Bawani Khera Rural	Wheat	49.179	42.5273	38.2395	41.6903	41.9215	49.1917	46.6266	45.3017	45.482
Bhiwnai	Bawani Khera	Siwara	Wheat	48.485	40.5364	36.4494	42.2944	42.2582	46.8401	44.8208	42.7486	43.3979
Bhiwnai	Bawani Khera	Sippar	Wheat	25.8212	45.5754	40.9803	40.7155	41.3278	49.1202	46.6899	47.0476	47.4937
Bhiwnai	Bawani Khera	Pur	Wheat	44.6433	40.3224	36.257	41.487	42.1022	46.9395	45.2571	42.7769	43.7779
Bhiwnai	Bawani Khera	Bohal	Wheat	49.4527	46.0935	41.4462	37.7692	36.886	48.8919	46.4735	46.6484	47.1958
Bhiwnai	Bawani Khera	Lohari Jatu	Wheat	43.0158	40.1968	36.144	42.0928	42.1397	46.9579	44.4247	42.6197	42.692
Bhiwnai	Bawani Khera	Sumra Khera	Wheat	54.3403	39.6146	35.6205	41.538	41.6515	44.9121	42.9671	40.8105	41.5532
Bhiwnai	Bawani Khera	Baliyali	Wheat	56.2465	41.5946	37.4009	41.7869	40.677	49.5363	46.3328	45.9004	45.6426
Bhiwnai	Bawani Khera	Taga	Wheat	46.1389	38.6353	34.74	41.8963	42.2727	46.188	43.9356	42.0029	42.1092
Bhiwnai	Bawani Khera	Sui	Wheat	47.8203	37.5676	33.7799	41.118	41.0971	45.0555	43.0495	40.8134	41.1442
Bhiwnai	Bawani Khera	Bawani Khera	Wheat	49.179	46.9225	42.1916	41.3648	41.4311	49.4852	47.1135	45.6678	46.0425
Bhiwnai	Behal	Gopalwas	Wheat	43.3041	41.9673	37.736	38.4509	36.7358	44.2777	41.5633	39.6949	38.9908
Bhiwnai	Behal	Mandholi Kalan	Wheat	45.137	42.9677	38.6356	38.7247	36.7692	44.3227	41.3589	40.3643	39.7884
Bhiwnai	Behal	Hariawas	Wheat	44.7704	41.9708	37.7392	38.8169	36.3559	43.9456	41.2755	38.3209	38.3064
Bhiwnai	Behal	Sidhanwa	Wheat	44.0862	43.1624	38.8106	37.2993	35.841	44.8754	42.3689	40.0953	40.2422
Bhiwnai	Behal	Salempur	Wheat	41.9258	45.0612	40.518	35.3523	34.9012	45.8819	43.4682	42.5893	43.3808
Bhiwnai	Behal	Surpura Kalan	Wheat	42.4244	41.8695	37.6481	37.9287	37.128	43.6412	40.5463	40.5584	41.0056
Bhiwnai	Behal	Surpura Khurd	Wheat	41.0754	41.7585	37.5482	36.9293	37.6188	43.7198	40.5396	40.8075	41.2147
Bhiwnai	Behal	Noonsar	Wheat	42.6981	43.8806	39.4564	36.8501	35.3315	45.1413	42.5761	42.1373	42.9978
Bhiwnai	Behal	Sheharyarpur	Wheat	45.4058	45.6272	41.0269	35.2181	34.7749	45.9639	43.3011	43.5404	44.3054
Bhiwnai	Behal	Gokalpura	Wheat	41.6081	43.9389	39.5088	38.5737	37.2617	44.2235	41.2158	41.5744	42.3451
Bhiwnai	Behal	Kasni Kalan	Wheat	44.79	42.4552	38.1747	38.8476	36.657	44.5827	42.0178	41.897	42.0312
Bhiwnai	Behal	Kasni Khurd	Wheat	44.5505	43.5175	39.1299	38.7648	37.3223	44.8434	42.2173	42.1759	42.649
Bhiwnai	Behal	Obra	Wheat	42.3657	44.1696	39.7163	36.3479	35.5284	44.5079	41.9113	42.4442	43.602
Bhiwnai	Behal	Bidhnoi	Wheat	41.0998	43.7319	39.3227	37.9359	36.8918	44.9936	42.2932	43.7342	45.2339
Bhiwnai	Loharu	Bardu Mughal	Wheat	50.3716	46.7515	42.0378	37.3226	36.6085	45.909	43.7137	43.2546	44.0896
Bhiwnai	Behal	Bairan	Wheat	42.1507	44.0005	39.5642	37.7292	36.7888	45.2081	42.7653	43.8058	45.4154
Bhiwnai	Loharu	Bardu Dhirja	Wheat	44.2132	45.1038	40.5563	37.8536	36.7523	44.8567	42.5063	39.2532	39.8612
Bhiwnai	Behal	Behal	Wheat	42.3511	42.2785	38.0159	37.3883	37.7716	45.1284	42.4936	42.0693	43.4359
Bhiwnai	Behal	Serla	Wheat	42.2777	42.6629	38.3615	38.2316	37.5874	44.1618	41.5539	42.1125	44.0818
Bhiwnai	Loharu	Bardu Jogi	Wheat	46.4713	45.913	41.2838	37.905	37.4936	45.2165	42.702	43.572	44.2914
Bhiwnai	Loharu	Bardu Puran	Wheat	43.0598	45.227	40.667	37.6062	36.9917	44.7878	42.7489	40.6809	41.5114
Bhiwnai	Loharu	Budhera	Wheat	48.2602	44.2111	39.7536	37.9736	37.2752	44.5213	42.0242	44.254	45.0108
Bhiwnai	Loharu	Bardu Chaina	Wheat	44.3794	44.8852	40.3597	37.7567	37.1068	45.111	43.0232	40.9201	41.7175
Bhiwnai	Loharu	Kurdal	Wheat	41.6033	43.8344	39.4148	38.0959	36.9575	44.9972	42.8259	38.2713	38.4443
Bhiwnai	Behal	Sudhiwas	Wheat	41.9747	42.2996	38.0348	36.6622	36.9711	46.2232	43.5204	42.6285	43.6309
Bhiwnai	Behal	Ladawas	Wheat	42.7176	43.5497	39.1589	37.377	36.3739	44.648	42.5066	44.4967	46.3797
Bhiwnai	Loharu	Bithan	Wheat	42.1702	43.8944	39.4688	37.7362	36.5694	45.5857	42.744	46.2098	47.2733
Bhiwnai	Behal	Chehar Kalan	Wheat	41.5348	44.118	39.6698	37.8995	36.9917	45.1042	42.7743	45.1955	47.6393
Bhiwnai	Loharu	Alloudinpur	Wheat	42.918	45.6414	41.0396	37.682	36.8583	44.8615	42.5501	41.845	42.4076
Bhiwnai	Behal	Chehar Khurd	Wheat	41.398	43.5482	39.1575	37.735	36.7619	45.1626	42.5955	44.7582	47.1527
Bhiwnai	Loharu	Mohamad Nagar	Wheat	35.2591	43.8448	39.4242	37.8143	36.6374	44.504	41.858	45.8769	46.5739
Bhiwnai	Loharu	Dhani Laxman	Wheat	41.4566	45.0647	40.5212	37.9122	37.0968	44.6769	42.4106	43.4155	44.2384
Bhiwnai	Behal	Shezadpur	Wheat	42.2777	43.4318	39.0528	37.4398	37.738	45.3655	42.7809	42.8362	43.7906
Bhiwnai	Loharu	Dhigawa Jatan	Wheat	43.3335	44.9689	40.435	37.6775	36.9465	45.387	43.1938	41.3818	42.07
Bhiwnai	Loharu	Nakipur	Wheat	43.0695	42.8876	38.5635	38.1448	37.2441	44.8302	42.1506	45.5479	46.7473
Bhiwnai	Loharu	Amirwas	Wheat	39.1008	45.5431	40.9513	37.7927	37.1745	45.8836	43.7285	45.2503	46.7279
Bhiwnai	Behal	Sirsi	Wheat	41.5739	43.6164	39.2189	37.9491	37.3495	45.5076	43.022	43.7451	45.3098
Bhiwnai	Loharu	Pahari	Wheat	48.3188	43.388	39.0135	37.8881	37.062	44.8354	42.2131	45.2007	47.1675
Bhiwnai	Loharu	Kharkhari	Wheat	38.1233	43.8391	39.4191	37.9105	36.9785	44.9409	42.5019	43.0298	44.6816
Bhiwnai	Behal	Paju	Wheat	41.6033	43.8107	39.3936	37.8125	37.1574	45.4849	43.0699	44.5571	47.1524
Bhiwnai	Behal	Budheri	Wheat	42.6199	43.3332	38.9642	37.9986	36.8647	44.3816	42.0022	43.9468	46.8234
Bhiwnai	Behal	Sorda Kadim	Wheat	43.9591	43.9828	39.5483	37.4764	38.0339	45.7379	42.8583	42.7951	42.9508
Bhiwnai	Loharu	Dhigawa Shamiyan	Wheat	43.3775	44.4906	40.0049	37.8645	37.2129	44.9483	42.6416	41.0929	42.5968
Bhiwnai	Behal	Garanpura	Wheat	43.6951	43.5913	39.1963	38.1728	37.7182	46.3521	43.7677	44.9548	46.9519
Bhiwnai	Behal	Sorda Jadid	Wheat	41.657	44.02	39.5817	38.0199	37.8348	45.513	43.1345	43.0208	44.2721
Bhiwnai	Behal	Nangal	Wheat	41.1145	43.353	38.982	38.209	37.7485	45.2234	42.8358	43.2326	44.9417
Bhiwnai	Loharu	Singhani	Wheat	40.9581	44.1798	39.7255	37.8103	37.1997	45.4251	42.937	43.3805	45.3939
Bhiwnai	Loharu	Dhana Jogi	Wheat	44.4869	43.6886	39.2838	37.7291	37.4101	46.0904	43.7587	44.8653	47.2334
Bhiwnai	Behal	Shehzmanpur	Wheat	42.2289	44.8997	40.3728	37.9938	37.8483	45.6375	43.226	42.4054	43.2341
Bhiwnai	Loharu	Jhanjhra Hasanpur	Wheat	44.7313	44.0573	39.6152	37.5206	37.2354	45.1745	42.8913	44.166	46.124
Bhiwnai	Loharu	Sehar	Wheat	42.4195	44.442	39.9612	38.0304	37.1734	45.0673	42.4905	42.6841	43.7866
Bhiwnai	Loharu	Baralu	Wheat	44.223	43.5492	39.1584	37.8231	36.907	45.3667	42.7993	43.6125	44.9051
Bhiwnai	Loharu	Dhani Ahmed	Wheat	41.354	44.8698	40.3459	37.8031	37.0555	45.944	43.2524	45.0107	46.3227
Bhiwnai	Loharu	Jhanjhra Sheoran	Wheat	43.4605	44.832	40.3119	37.7161	37.2801	46.1089	43.6696	44.495	45.7603
Bhiwnai	Loharu	Jhumpa Kalan	Wheat	49.6091	44.3662	39.8931	37.9536	37.715	45.1565	42.9503	42.5148	43.9922
Bhiwnai	Loharu	Damkora	Wheat	41.6912	44.5465	40.0551	37.8114	36.8945	45.43	42.8069	43.1782	43.7259
Bhiwnai	Loharu	Jhanjhra Toda	Wheat	42.9131	44.6248	40.1255	37.4458	37.1054	45.5159	43.0661	43.7715	44.6625
Bhiwnai	Loharu	Gignow	Wheat	37.527	44.9734	40.439	37.4917	37.3807	45.7742	43.4143	43.304	44.1765
Bhiwnai	Loharu	Gothra	Wheat	42.7323	44.2531	39.7913	37.4201	37.033	45.5599	43.2541	43.4963	44.0505
Bhiwnai	Loharu	Basirwas	Wheat	41.2856	40.5359	36.4489	38.6369	38.1121	44.3792	40.1864	41.406	40.7033
Bhiwnai	Loharu	Kushal Pura	Wheat	42.703	44.9638	40.4304	37.6573	37.0473	45.4385	43.0111	42.8847	43.1348
Bhiwnai	Loharu	Barwas	Wheat	46.7255	43.9365	39.5066	37.7476	37.0382	46.2247	43.7054	42.7749	43.5612
Bhiwnai	Loharu	Dhani Mansukh	Wheat	43.832	44.5363	40.046	37.3993	36.7952	46.3685	44.0018	43.5437	43.7831
Bhiwnai	Loharu	Loharu Rural	Wheat	43.8906	43.8626	39.4402	37.8158	37.0836	45.1263	42.7548	41.3718	41.8904
Bhiwnai	Loharu	Gagarwas	Wheat	41.6815	43.9246	39.496	38.4605	38.8595	45.4674	43.1368	40.8287	41.8009
Bhiwnai	Loharu	Ahmedwas	Wheat	49.1888	46.5273	41.8362	38.502	38.4792	42.7098	40.0259	37.0955	37.4976
Bhiwnai	Loharu	Akberpur	Wheat	41.1585	44.0205	39.5822	37.9864	37.4233	45.2619	42.893	41.8972	42.1371
Bhiwnai	Loharu	Fartia Bhima	Wheat	42.8252	44.1844	39.7296	38.0597	37.7198	43.733	41.3369	39.0879	39.8155
Bhiwnai	Loharu	Fartia Kehar	Wheat	48.0744	44.1108	39.6634	38.2704	38.5828	44.2405	42.079	39.6268	40.6812
Bhiwnai	Loharu	Dhani Dholan	Wheat	42.2777	47.535	42.7424	37.9651	38.0404	44.7681	42.2809	39.4913	40.162
Bhiwnai	Loharu	Fartia Tal	Wheat	41.569	43.4935	39.1084	38.2042	37.7035	44.0905	41.9461	39.7009	40.6577
Bhiwnai	Loharu	Sohasra	Wheat	44.2719	45.2845	40.7187	37.9493	37.4804	44.2629	42.0489	39.8163	40.5564
Bhiwnai	Loharu	Dhani Shyama	Wheat	41.525	43.3798	39.0061	38.4198	37.1321	46.2246	43.4113	42.288	42.1638
Bhiwnai	Loharu	Rahimpur	Wheat	43.1673	43.3973	39.0218	37.9553	37.112	44.6953	42.3822	40.7575	41.1285
Bhiwnai	Loharu	Azempur	Wheat	42.8154	44.1571	39.705	38.1551	37.6171	44.408	42.5104	40.3492	41.2439
Bhiwnai	Behal	Patwan	Wheat	43.1086	41.5214	37.3351	37.3739	37.7881	44.0727	41.3743	40.852	41.8328
Bhiwnai	Siwani	Barwa	Wheat	40.2005	43.8188	39.4008	41.5597	39.2092	46.9847	44.3078	43.2369	43.1396
Bhiwnai	Siwani	Naloi	Wheat	44.0373	42.3536	38.0834	39.7004	38.2878	44.8941	41.6674	40.928	40.3761
Bhiwnai	Siwani	Dhani Ramjas	Wheat	45.5182	43.767	39.3542	38.5022	38.1595	46.1721	43.1655	42.3751	42.0446
Bhiwnai	Siwani	Rupana	Wheat	40.6746	43.3994	39.0237	40.2498	37.2861	46.6237	43.3569	43.1924	42.6375
Bhiwnai	Siwani	Siwani Rural	Wheat	42.9522	41.0717	36.9307	39.6182	38.2981	43.9735	40.1657	40.8755	39.444
Bhiwnai	Siwani	Gurera	Wheat	41.5935	41.8529	37.6331	39.9071	38.6599	44.3502	40.9202	40.3585	39.5655
Bhiwnai	Siwani	Kikral	Wheat	39.0568	44.3377	39.8674	38.5282	38.3908	46.0354	43.0606	42.3015	42.0165
Bhiwnai	Siwani	Dhulkot	Wheat	40.6844	42.0789	37.8364	40.5959	38.1369	43.1318	38.3735	40.4368	37.7449
Bhiwnai	Siwani	Khera	Wheat	47.4293	41.4753	37.2936	40.3721	38.0085	41.8233	36.8586	39.2998	36.3246
Bhiwnai	Siwani	Devsar	Wheat	43.9395	41.5745	37.3828	39.3893	38.1939	42.9004	38.867	39.2216	37.911
Bhiwnai	Siwani	Dhani Silawali	Wheat	41.1047	40.4368	36.3598	40.236	38.9468	42.7993	39.0517	39.1902	38.1436
Bhiwnai	Siwani	Gaindawas	Wheat	31.8916	40.4911	36.4087	36.9733	37.3463	42.4381	38.7868	39.9219	39.0463
Bhiwnai	Siwani	Bakhtawarpura	Wheat	37.8985	42.6299	38.3318	38.2637	37.8597	44.2517	40.5055	41.8843	40.3954
Bhiwnai	Siwani	Lilas	Wheat	40.1614	34.8603	31.3456	38.701	38.2256	41.3298	35.9644	38.4895	35.8797
Bhiwnai	Siwani	Gadhwa	Wheat	40.5964	43.3094	38.9428	36.0538	37.4864	43.1659	39.6122	41.1056	40.4545
Bhiwnai	Siwani	Mohila	Wheat	48.4068	42.1412	37.8924	36.0408	36.8914	43.436	39.8109	41.5347	41.0909
Bhiwnai	Siwani	Budhshelly	Wheat	37.2631	40.2035	36.1501	36.3092	36.9469	42.9787	39.2726	41.2634	40.3662
Bhiwnai	Siwani	Jhumpa Kalan	Wheat	40.1516	41.6393	37.4411	37.6238	37.5062	42.7169	38.6795	40.5563	39.6351
Bhiwnai	Siwani	Kharkari	Wheat	40.5915	42.4685	38.1866	35.9406	36.9195	43.4919	39.8612	41.6458	41.3645
Bhiwnai	Siwani	Ghangala	Wheat	41.2513	42.6344	38.3358	36.0306	36.942	43.4907	40.2301	42.2684	41.7756
Bhiwnai	Siwani	Kalod	Wheat	40.4547	43.0583	38.717	36.0016	37.1422	44.2811	41.0358	41.9738	42.2427
Bhiwnai	Siwani	Gudha	Wheat	39.4185	42.7748	38.4621	36.0948	36.8937	42.9951	39.3517	41.2657	40.8728
Bhiwnai	Siwani	Jhumpa Khurd	Wheat	45.0148	37.4451	33.6698	39.3573	37.5149	41.4037	37.0003	39.1918	38.1255
Bhiwnai	Siwani	Bidhwan	Wheat	40.4156	42.9035	38.5778	36.2236	36.7817	44.5746	41.5358	42.5821	42.71
Bhiwnai	Siwani	Dhani Bhakhra	Wheat	46.4762	42.0545	37.8144	36.0247	36.7249	43.9447	40.3655	42.5733	42.0461
Bhiwnai	Siwani	Talwani	Wheat	40.3862	42.3748	38.1024	37.7075	36.7085	44.1155	41.2924	40.5865	40.2134
Bhiwnai	Siwani	Kalali	Wheat	39.8144	42.8639	38.5422	37.2244	36.8509	45.1739	42.4627	41.8136	42.514
Bhiwnai	Siwani	Matani	Wheat	42.2386	40.3248	36.2591	36.7734	37.1763	44.0116	40.9334	42.5213	42.8698
Bhiwnai	Siwani	Mandholi Khurd	Wheat	39.1008	43.0176	38.6804	37.4327	36.9439	43.828	40.8797	40.1159	40.5888
Bhiwnai	Siwani	Siwach	Wheat	39.5456	40.5034	36.4197	36.9476	37.5269	43.3729	40.1626	40.5625	40.8678
Bhiwnai	Siwani	Mithi	Wheat	48.1624	39.9239	35.8986	36.744	37.4376	43.6514	40.8305	41.1258	41.9212
Bhiwnai	Siwani	Morka	Wheat	38.8418	39.618	35.6236	37.0314	37.8219	43.9919	40.7271	42.1375	42.747
Bhiwnai	Siwani	Garwa	Wheat	45.093	39.9803	35.9494	36.9731	37.8325	43.9467	41.4476	41.252	42.591
Bhiwnai	Bawani Khera	Bhurtana	Wheat	46.5984	45.4201	40.8407	41.3172	40.1167	48.8819	46.4052	45.9858	46.3789
Bhiwnai	Bawani Khera	Kirawar	Wheat	21.4761	44.969	40.4351	36.4063	35.2405	47.5564	44.9584	45.1935	45.6617
Bhiwnai	Tosham	Khanak	Wheat	41.3002	42.4939	38.2095	35.7912	34.4816	45.7223	43.4669	43.7354	43.9577
Bhiwnai	Tosham	Garanpura	Wheat	39.1986	40.4131	36.3385	42.0242	38.166	41.6897	37.6551	38.8202	37.1771
Bhiwnai	Tosham	Alakhpura	Wheat	35.743	46.0781	41.4324	40.7073	39.3615	48.2233	46.1157	45.5568	46.6424
Bhiwnai	Tosham	Pinjokhara	Wheat	38.7098	39.732	35.7261	41.1872	37.8446	43.5793	41.2226	40.9888	40.825
Bhiwnai	Siwani	Chanana	Wheat	49.052	41.3193	37.1533	41.6941	38.3581	40.3584	35.072	37.9548	34.645
Bhiwnai	Tosham	Sangwan	Wheat	40.528	44.0261	39.5872	39.3268	38.1243	49.8991	47.0281	47.4651	47.4335
Bhiwnai	Tosham	Chhapar Jogian	Wheat	39.7948	40.8658	36.7456	41.3886	37.9683	43.3362	40.7396	40.6127	40.6729
Bhiwnai	Tosham	Baganwala	Wheat	43.1722	42.06	37.8194	35.7519	34.1204	46.1135	43.413	43.8487	43.569
Bhiwnai	Tosham	Miran	Wheat	37.7909	42.6779	38.3749	38.3714	37.6262	42.4499	37.9749	40.0494	38.1367
Bhiwnai	Tosham	Dadam	Wheat	40.3618	42.4086	38.1329	37.2756	35.0535	44.971	42.6098	42.302	42.4804
Bhiwnai	Tosham	Chhapar Rangran	Wheat	39.9415	41.4874	37.3045	39.3052	37.3736	44.2231	41.4461	42.1475	41.7439
Bhiwnai	Siwani	Dariyapur	Wheat	52.0529	40.0321	35.9959	41.9216	38.0231	41.8905	38.014	39.333	38.134
Bhiwnai	Tosham	Dang Kalan	Wheat	42.5808	44.8347	40.3143	36.9989	35.7072	50.3054	47.105	47.3754	47.1278
Bhiwnai	Tosham	Saral	Wheat	20.5719	43.2526	38.8917	35.1041	33.6351	44.6454	42.2961	41.4532	41.7654
Bhiwnai	Tosham	Jhanwari	Wheat	31.2269	42.3599	38.089	32.2674	29.9329	44.9512	42.8196	41.6205	42.1715
Bhiwnai	Tosham	Dang Khurd	Wheat	38.3286	41.8025	37.5879	38.3015	37.4615	49.8106	46.8346	46.3085	46.2378
Bhiwnai	Tosham	Kharkari Sohan	Wheat	18.6755	43.7624	39.3501	32.1106	29.3766	46.8589	44.2457	43.7429	43.5585
Bhiwnai	Tosham	Jhully	Wheat	38.1037	41.2012	37.0471	37.4322	36.683	43.5356	40.771	41.0716	41.1223
Bhiwnai	Tosham	Dharan	Wheat	42.2289	41.7444	37.5356	32.5825	29.8056	48.2649	45.621	45.9486	45.6162
Bhiwnai	Siwani	Bhera	Wheat	41.2709	42.9367	38.6077	35.9795	37.143	42.8639	39.0235	40.862	39.9614
Bhiwnai	Tosham	Bidola	Wheat	45.4302	42.1671	37.9157	37.4805	36.8796	43.7501	41.1707	41.742	41.3365
Bhiwnai	Tosham	Kharkari Makhwan	Wheat	39.1986	43.3653	38.993	32.1141	29.2263	44.4225	42.0278	39.8818	40.2235
Bhiwnai	Tosham	Riwasa	Wheat	37.8007	43.8647	39.4421	34.7456	32.7487	48.3543	45.6799	45.8353	45.6018
Bhiwnai	Tosham	Sidhan	Wheat	36.09	42.6179	38.321	36.359	36.8823	43.1073	39.8791	40.6799	40.5072
Bhiwnai	Tosham	Bhariwas	Wheat	44.2426	40.726	36.6199	37.4389	36.4278	43.4615	40.8441	39.7833	39.865
Bhiwnai	Tosham	Nigana Khurd	Wheat	44.3599	42.6053	38.3096	32.6816	29.6499	44.2121	42.1216	40.4414	40.8705
Bhiwnai	Tosham	Thilod	Wheat	42.4048	43.1941	38.8391	33.5324	31.1389	44.9138	42.5057	39.8245	40.0336
Bhiwnai	Tosham	Badalwala	Wheat	39.9366	41.8933	37.6695	37.4446	36.3005	42.9086	40.1763	39.2011	38.8081
Bhiwnai	Tosham	Alampur	Wheat	32.5368	43.3316	38.9628	32.1404	29.1754	44.4927	41.9507	38.3014	37.3433
Bhiwnai	Tosham	Dulheri	Wheat	42.5417	43.5185	39.1308	32.0666	29.1523	44.8638	42.6964	39.6989	39.9005
Bhiwnai	Tosham	Bajina	Wheat	32.3999	42.8749	38.5521	36.0584	33.3508	43.8364	41.4394	40.702	41.6894
Bhiwnai	Tosham	Patodi	Wheat	48.0989	42.545	38.2555	37.3951	36.3906	43.6361	41.1194	37.7998	37.1973
Bhiwnai	Tosham	Devawas	Wheat	41.2807	41.981	37.7483	36.1223	37.0232	42.9987	39.705	40.7437	40.0732
Bhiwnai	Tosham	Nigana Kalan	Wheat	35.3422	43.0145	38.6776	32.5448	29.5317	42.8876	40.765	37.4416	37.022
Bhiwnai	Tosham	Khawa	Wheat	40.4547	44.2068	39.7497	36.9435	36.2167	44.8819	42.2005	39.8482	40.2539
Bhiwnai	Tosham	Sandwa	Wheat	48.7391	44.4334	39.9535	36.2255	35.4008	44.9725	42.8482	37.8351	37.4847
Bhiwnai	Tosham	Katwar	Wheat	44.4772	42.8828	38.5592	36.6624	35.6931	44.3472	41.7957	38.813	38.8331
Bhiwnai	Tosham	Busan	Wheat	48.1038	43.9873	39.5523	36.2793	35.4725	45.2703	42.8442	38.5238	38.8235
Bhiwnai	Tosham	Dhani Mahu	Wheat	35.5915	43.7491	39.3381	34.5822	31.9944	44.3166	41.9372	39.3497	38.7363
Bhiwnai	Kairu	Sungerpur	Wheat	17.5367	43.4601	39.0783	33.0233	30.2872	43.8143	41.4798	36.4127	34.9379
Bhiwnai	Tosham	Isharwal	Wheat	16.8769	42.8793	38.556	37.2442	36.4137	44.1095	41.4651	39.7349	39.1488
Bhiwnai	Tosham	Rodhan	Wheat	37.9278	43.9556	39.5239	35.7017	34.6721	44.653	42.3852	39.6673	39.6087
Bhiwnai	Kairu	Khariyawas	Wheat	21.09	45.2083	40.6502	36.0371	34.6589	46.742	44.1866	37.637	38.0322
Bhiwnai	Tosham	Sahlewala	Wheat	43.0109	44.8155	40.297	35.3132	34.4047	45.9937	43.5686	41.0052	40.2942
Bhiwnai	Kairu	Mansarwas	Wheat	45.3344	44.8602	40.3372	36.298	34.9	44.7466	42.7679	37.4751	37.118
Bhiwnai	Kairu	Simliwas	Wheat	41.3686	44.5457	40.0544	36.6328	35.16	44.4372	42.1116	37.9579	37.9346
Bhiwnai	Kairu	Kairu	Wheat	40.3227	43.7233	39.315	36.4156	34.8989	44.6495	42.4251	36.1385	36.758
Bhiwnai	Kairu	Dharwanbas	Wheat	38.5436	45.0596	40.5165	34.847	34.2912	46.2704	44.3346	39.7113	39.9694
Bhiwnai	Tosham	Hasan	Wheat	22.1702	44.8485	40.3267	35.2477	34.1708	45.9024	43.5713	42.4315	42.5711
Bhiwnai	Kairu	Devrala	Wheat	39.1595	44.1027	39.6561	35.3205	34.5783	45.467	43.4648	41.9291	42.6996
Bhiwnai	Kairu	Khaparbas	Wheat	39.223	45.3726	40.798	35.2415	34.1577	47.7645	45.1996	40.7086	41.1493
Bhiwnai	Kairu	Bijlanawas	Wheat	37.5368	43.3661	38.9938	35.8005	34.2018	45.4242	43.124	38.5615	39.3621
Bhiwnai	Kairu	Ladianwali	Wheat	34.9903	45.1547	40.602	36.6065	35.4876	45.4677	43.2696	38.1542	38.568
Bhiwnai	Tosham	Tosham Rural	Wheat	29.2376	45.1313	40.581	34.2687	33.1796	48.009	45.7096	45.7228	46.1596
Bhiwnai	Tosham	Tosham (CT)	Wheat	29.2376	42.4739	38.1915	34.8015	34.0433	46.9279	44.7569	44.8132	45.1216
Bhiwnai	Tosham	Jainawas	Wheat	43.5681	43.7603	39.3482	35.594	36.5693	44.7422	41.9386	42.1673	41.8455
Bhiwnai	Tosham	Gudha	Wheat	40.4889	46.3084	41.6394	35.6175	34.197	45.0871	42.6195	38.8909	36.9587
Bhiwnai	Bhiwani	Bhiwani	Wheat	39.7157	42.0877	37.8442	38.7476	36.4155	39.5297	35.7554	32.6386	31.7183
Bhiwnai	Kairu	Indiwali	Wheat	42.7567	43.1382	38.7888	35.0279	34.1625	44.7814	42.5025	39.3304	39.8253
Bhiwnai	Bawani Khera	Ramupura	Wheat	45.9728	39.783	35.772	42.1285	41.1761	46.8191	43.9734	42.9639	42.7317
Bhiwnai	Tosham	Mandhan	Wheat	42.1995	43.4926	39.1075	36.5229	36.2539	43.686	40.8189	40.1811	40.0459
Bhiwnai	Siwani	Siwani	Wheat	42.9522	43.0623	38.7207	38.8011	38.2434	45.1135	42.1692	41.5784	41.2169
Bhiwnai	Bhiwani	Kaluwas	Wheat	39.6189	41.8635	37.6427	38.0797	36.8873	42.5815	40.3117	33.7513	33.3939
Bhiwnai	Bawani Khera	Rohnat	Wheat	43.8955	45.2073	40.6493	44.8462	48.3304	50.5688	47.6979	49.3465	49.451
Bhiwnai	Bawani Khera	Barsi	Wheat	48.7685	44.1816	39.727	42.5186	44.2263	50.9832	48.2297	47.4133	47.3021
Bhiwnai	Bhiwani	Nangla	Wheat	28.133	42.1548	37.9046	39.1275	34.6034	41.6333	37.7771	34.9707	33.68
Bhiwnai	Loharu	Loharu	Wheat	43.8906	43.7273	39.3185	38.2132	37.16	44.1033	41.7343	40.2155	40.5938
Hisar	Agroha	Bhana	Mustard	19.946	19.1499	12.7245	17.7409	18.2145	17.7162	15.4651	18.3784	18.2467
Hisar	Adampur	Bhodia Khera Bishnoian	Mustard	17.7761	19.0867	12.6138	18.3168	18.862	17.4806	15.4305	18.7279	18.9217
Hisar	Agroha	Sarangpur	Mustard	18.7448	19.3282	13.0372	15.8001	16.1285	18.0488	16.0391	17.6591	17.6044
Hisar	Agroha	Khasa Mahajanan	Mustard	21.1424	19.2876	12.9659	17.1494	18.7226	18.1321	15.8389	17.0354	16.5798
Hisar	Adampur	Sadelpur	Mustard	17.6211	19.3923	13.1495	15.3665	16.1699	18.9243	16.7935	20.1707	20.3479
Hisar	Adampur	Chuli Bagarian	Mustard	11.7022	19.2329	12.87	14.3604	16.5223	18.0167	16.0119	20.245	20.7063
Hisar	Adampur	Kherampur	Mustard	17.6017	19.4752	13.2948	15.6108	16.0952	18.988	16.9475	18.7058	18.6945
Hisar	Agroha	Kalirawan	Mustard	18.6285	19.4224	13.2022	16.7244	17.9717	19.2836	16.5431	17.9626	17.1392
Hisar	Adampur	Khara Barwala	Mustard	15.9936	19.0536	12.5557	14.7544	16.6658	17.9954	15.8077	19.2829	19.4006
Hisar	Adampur	Daroli	Mustard	12.3222	18.743	12.0113	14.6368	16.8671	16.2388	14.4012	17.4931	17.8749
Hisar	Adampur	Chuli Kalan	Mustard	16.633	18.9748	12.4176	14.8194	16.9393	16.8309	14.8567	18.359	18.54
Hisar	Adampur	Adampur (CT)	Mustard	19.8026	18.7723	12.0626	15.9236	16.644	18.331	15.7433	18.3493	17.9042
Hisar	Adampur	Kohli	Mustard	16.2358	19.2105	12.8307	15.6179	15.8871	18.8162	16.0374	17.9532	17.1696
Hisar	Adampur	Asranwan	Mustard	18.5704	19.6955	13.681	17.5785	19.9513	18.5765	16.2059	17.1016	16.7043
Hisar	Adampur	Mahalsara	Mustard	17.994	19.227	12.8596	16.5545	17.7967	17.8214	15.7939	16.4198	16.2962
Hisar	Adampur	Mothsara	Mustard	18.1151	19.0575	12.5625	17.5296	19.9932	17.6698	15.2137	16.1332	15.5973
Hisar	Adampur	Mohabatpur	Mustard	20.9971	19.2636	12.9238	15.7557	17.258	17.8805	15.6022	18.0642	17.834
Hisar	Adampur	Siswal	Mustard	19.9944	19.2091	12.8282	16.0518	17.0225	18.9164	16.2582	18.3795	17.7776
Hisar	Adampur	Ladwi	Mustard	6.6939	19.4471	13.2455	15.6929	16.697	19.109	16.7389	17.8613	17.4139
Hisar	Hisar2	Malapur	Mustard	14.7633	18.9677	12.4051	16.1365	18.3819	17.0547	14.6102	15.9324	15.5076
Hisar	Hisar2	Kajla	Mustard	9.6582	19.7454	13.7684	16.0598	17.961	18.3234	16.1398	17.2644	17.1446
Hisar	Adampur	Moda Khera	Mustard	14.9183	19.2487	12.8978	16.1291	17.4241	16.8236	14.9501	16.9127	16.9359
Hisar	Hisar2	Inchha Kharkhari	Mustard	15.6739	19.8764	13.9981	15.8885	17.7792	17.7762	16.0619	17.3412	17.8594
Hisar	Hisar2	Neoli Khurd	Mustard	14.7391	19.4397	13.2326	15.93	17.9182	17.957	15.5581	17.5143	17.3279
Hisar	Hisar2	Jakhod Khera	Mustard	16.4731	19.6377	13.5796	15.6901	16.9242	19.1934	16.8561	18.4575	18.2195
Hisar	Adampur	Bagla	Mustard	21.6316	18.8459	12.1915	16.468	17.7971	17.0769	14.8125	16.7888	16.4627
Hisar	Adampur	Ghursal	Mustard	18.6963	18.9602	12.392	16.5318	18.1445	16.6875	14.8624	16.4895	16.4317
Hisar	Adampur	Kabrer	Mustard	17.6114	19.0339	12.5212	16.1883	17.6826	18.671	16.2292	18.302	17.925
Hisar	Adampur	Telanwali	Mustard	19.2621	18.9178	12.3176	16.5331	17.9675	16.7691	14.899	16.5487	16.4902
Hisar	Adampur	Kutia Kheri	Mustard	21.5153	18.4979	11.5815	17.2333	19.4534	15.8983	13.8861	15.7348	15.4715
Hisar	Adampur	Chudhriwali	Mustard	20.7791	18.0731	10.8368	17.9389	20.7188	14.9202	12.7109	14.9429	14.4103
Hisar	Hansi1	Gurana	Mustard	16.8354	18.7295	11.9875	17.2499	19.4511	15.6854	13.7095	14.457	15.3254
Hisar	Hansi1	Khanpur	Mustard	19.8927	19.0105	12.4802	17.3774	19.1112	16.9264	14.8555	15.7246	16.4179
Hisar	Hansi1	Data	Mustard	21.6364	19.9346	14.1001	17.414	18.6181	20.5642	17.7502	19.011	18.8362
Hisar	Hansi1	Sindhar	Mustard	14.6471	19.3051	12.9967	17.3307	19.1956	16.1907	14.5478	15.2885	16.4274
Hisar	Hansi1	Ghirai	Mustard	13.3926	19.5284	13.3881	18.8401	20.3449	19.0705	15.5601	18.7711	18.0443
Hisar	Hansi1	Singhwa Ragho	Mustard	16.5845	19.2198	12.847	18.0893	19.5454	16.5458	14.5222	15.7526	16.4311
Hisar	Hansi1	Masoodpur	Mustard	10.0166	19.9525	14.1315	16.0412	17.5929	19.9678	17.4164	18.5597	18.458
Hisar	Hansi1	Tharwa	Mustard	18.9521	19.7937	13.8531	17.2149	18.6741	19.8374	17.0171	18.306	17.9899
Hisar	Hansi1	Shala Dheri	Mustard	20.8808	19.6736	13.6426	15.8023	17.0801	21.5147	18.0813	20.279	19.3331
Hisar	Hansi1	Channot	Mustard	27.8266	19.715	13.7152	18.6751	19.4872	18.2832	16.1588	17.4887	17.9005
Hisar	Hansi2	Khanda Kheri	Mustard	20.7888	18.8888	12.2669	21.1267	21.3083	16.1871	14.3832	20.1112	20.9346
Hisar	Hansi1	Sisai Kali Rawan	Mustard	9.2077	20.128	14.4392	15.5476	17.4198	20.9459	18.0062	19.8353	19.2855
Hisar	Hansi1	Sisai Bola	Mustard	9.9585	19.9746	14.1703	15.6406	17.6864	21.592	17.8922	20.496	19.1822
Hisar	Hansi1	Bhatla	Mustard	20.7355	20.0472	14.2976	17.9574	18.8002	19.6014	17.4294	18.8153	19.1017
Hisar	Hansi2	Jamni Khera	Mustard	20.0477	19.3646	13.1008	21.0108	20.7953	16.8835	15.8203	21.1327	22.539
Hisar	Hansi1	Majod	Mustard	17.9698	19.7026	13.6935	15.9276	17.5271	19.8205	17.0068	18.7428	18.3354
Hisar	Hansi1	Kajal	Mustard	18.4784	19.788	13.8432	18.9612	18.689	19.9528	17.2169	19.2506	18.9216
Hisar	Hansi2	Dharam Kheri	Mustard	19.9363	19.4774	13.2986	20.3535	20.6179	16.9293	15.5525	21.1723	22.2051
Hisar	Hansi1	Kheri Barkesh	Mustard	15.1944	19.7731	13.817	15.6622	17.6051	21.4589	17.9694	20.5378	19.4481
Hisar	Hansi2	Ghuskani	Mustard	20.1155	18.875	12.2426	20.342	21.5841	18.0069	14.7831	22.1414	21.2897
Hisar	Hansi1	Kulana	Mustard	27.9041	19.7674	13.8071	19.1171	19.6937	19.0302	16.8619	18.3987	18.6557
Hisar	Hansi1	Sultanpur	Mustard	20.4546	20.1001	14.3903	16.3244	16.5958	19.3464	17.0395	19.3385	19.7267
Hisar	Hansi1	Hajampur	Mustard	19.4713	20.1476	14.4735	14.5395	14.4536	19.4367	17.3931	19.5225	20.1069
Hisar	Hansi2	Thurana	Mustard	23.5351	19.6365	13.5776	20.7036	19.7625	19.9867	16.8518	21.2939	20.6159
Hisar	Hansi2	Ugalan	Mustard	20.5175	19.6145	13.5389	21.1524	21.0799	17.0322	15.3566	20.7877	21.5706
Hisar	Hansi1	Kheri Gangan	Mustard	19.8346	19.8978	14.0357	15.8063	17.5035	21.5303	18.0228	21.028	19.8362
Hisar	Hansi1	Khumba	Mustard	19.9121	19.5949	13.5046	18.9965	18.5154	20.4384	17.2317	20.9725	20.0981
Hisar	Hansi2	Bhaklana	Mustard	22.7892	19.6765	13.6476	21.0827	21.278	16.8856	14.922	20.1578	20.6572
Hisar	Hansi1	Sheikhpura	Mustard	20.0477	19.7711	13.8135	16.1661	17.3909	20.4754	16.9433	19.9225	18.7043
Hisar	Hansi2	Khera Rangran	Mustard	28.5192	19.1104	12.6554	21.4805	21.6747	17.1142	14.4979	20.6285	20.3333
Hisar	Hansi2	Bass Azam Shahpur	Mustard	23.0701	18.5786	11.7231	20.3569	20.4889	15.2602	13.4965	17.6506	18.2405
Hisar	Hansi1	Bir Hansi	Mustard	15.7321	19.6063	13.5246	16.0803	17.1564	20.2501	16.9294	19.5943	18.6316
Hisar	Hansi2	Bass Akbarpur	Mustard	24.0824	19.1874	12.7904	21.2291	21.4012	16.1387	14.5695	19.1801	19.9246
Hisar	Hansi2	Badala	Mustard	20.8808	19.3458	13.068	17.3253	17.5932	19.258	15.5624	21.0505	19.652
Hisar	Hansi2	Bad Chhapar	Mustard	25.366	19.5309	13.3925	19.3935	18.8056	18.983	15.2534	22.5928	21.0534
Hisar	Hansi1	Kutabpur	Mustard	19.5876	19.5833	13.4843	17.9195	18.1483	19.9674	16.8697	19.3514	18.6432
Hisar	Hansi1	Jamawari	Mustard	19.2146	19.859	13.9676	15.704	16.2467	21.3831	17.0459	21.2965	19.1825
Hisar	Hansi2	Bhatol Jatan	Mustard	6.3112	19.5294	13.3898	15.5864	17.2556	17.4768	14.8858	18.5384	18.1169
Hisar	Hansi2	Mohla	Mustard	23.3075	17.9335	10.5922	20.1062	22.1572	16.5899	14.429	20.053	20.1345
Hisar	Hansi2	Bhatol Rangran	Mustard	23.3123	19.4894	13.3197	16.3938	17.4703	19.6739	16.062	20.3625	18.8603
Hisar	Hansi1	Khar Khara	Mustard	18.1393	18.3922	11.3962	17.1705	18.6767	17.6511	14.3621	18.0185	16.9005
Hisar	Hansi2	Bass Khurd Bejan	Mustard	23.4479	19.3465	13.0691	20.8364	20.383	16.0208	14.811	18.0539	18.944
Hisar	Hansi2	Bass Badshahpur	Mustard	23.3656	18.4505	11.4984	20.3515	21.8498	15.3026	13.391	17.7313	17.8831
Hisar	Hansi1	Dhana	Mustard	19.4859	19.3479	13.0716	16.5492	17.3801	21.7401	17.397	21.5192	19.4098
Hisar	Hansi2	Puthi Saman	Mustard	24.4118	18.539	11.6537	19.8215	20.5673	15.9315	13.7875	18.8946	18.8388
Hisar	Hansi2	Kharbla	Mustard	21.835	19.3191	13.0211	20.8089	20.1367	16.3572	15.2479	17.8647	18.6632
Hisar	Hansi1	Ramayan	Mustard	20.8518	19.5202	13.3737	18.4274	18.3351	20.9073	16.4013	20.4718	18.4292
Hisar	Hansi2	Sisar	Mustard	22.5325	19.2204	12.8481	19.7976	19.7775	16.706	14.8912	17.9687	18.0433
Hisar	Hansi1	Mehanda	Mustard	6.4226	19.4482	13.2475	16.6811	17.4815	20.5281	16.6475	20.9626	19.1674
Hisar	Hansi1	Sorkhi	Mustard	18.5995	19.3537	13.0819	16.8148	17.354	17.2674	15.039	18.1261	17.8643
Hisar	Hansi1	Depal	Mustard	20.5805	19.5068	13.3503	18.5051	18.3507	19.2415	15.8631	18.799	17.8725
Hisar	Hansi2	Madan Heri	Mustard	25.5355	18.8465	12.1926	20.357	20.9408	14.8928	12.9675	17.3019	17.3685
Hisar	Hansi1	Dhanderi	Mustard	19.9847	20.0774	14.3505	17.5022	17.7703	18.2156	16.2581	17.9695	18.5951
Hisar	Hansi1	Umra	Mustard	19.326	20.0594	14.3189	15.6258	15.815	19.0055	16.7807	18.8313	19.2203
Hisar	Hansi1	Putthi Mangalkhan	Mustard	19.6844	20.0915	14.3753	15.7819	15.8842	20.0097	17.3245	19.8534	19.6934
Hisar	Hansi1	Dhamian	Mustard	14.3613	19.6986	13.6864	15.0929	15.5083	18.1929	16.2929	18.3716	19.3002
Hisar	Hansi1	Kanwari	Mustard	17.0059	19.2783	12.9496	16.276	17.2831	17.8233	15.5747	18.5566	19.387
Hisar	Hansi1	Mazadpur	Mustard	9.7793	19.8462	13.9451	14.3665	14.7973	17.2724	16.1453	17.6986	19.5785
Hisar	Hansi2	Singhwa Khas	Mustard	19.3599	18.4626	11.5196	14.1235	15.5251	15.1686	12.8973	17.3084	17.0086
Hisar	Hansi1	Hansi	Mustard	20.7016	19.4245	13.2059	17.2026	17.7016	21.2692	17.614	20.6947	19.3613
Hisar	Hansi1	Banda Heri	Mustard	9.0672	18.2503	11.1475	17.5247	19.4653	17.3892	14.1744	19.2827	18.0097
Hisar	Uklana	Bithmara	Mustard	13.1165	20.4678	15.035	19.4222	20.3979	21.9884	18.0038	22.2491	20.5427
Hisar	Uklana	Uklana Rural	Mustard	23.3152	20.1601	14.4954	20.7822	21.1244	21.1168	17.6714	21.2863	20.1436
Hisar	Uklana	Surewala	Mustard	22.2225	20.2838	14.7123	20.7695	20.9122	21.2401	17.7295	21.1841	19.9231
Hisar	Uklana	Chamar Khera	Mustard	23.2493	20.2092	14.5815	20.6688	21.1352	21.0729	17.539	21.3307	20.2332
Hisar	Uklana	Pabra	Mustard	23.9807	19.7684	13.8088	19.7617	20.8257	20.5016	17.3837	20.4218	20.0267
Hisar	Uklana	Sahu	Mustard	23.5448	20.4339	14.9755	20.7465	21.1272	22.1132	18.4207	22.3334	21.0366
Hisar	Uklana	Bhairi Akbarpur	Mustard	23.9371	20.0606	14.3209	20.8067	21.2202	20.6582	17.6199	20.5594	19.788
Hisar	Uklana	Budha Khera	Mustard	23.9439	20.0444	14.2926	20.9747	21.0939	21.0432	17.9134	20.709	19.8012
Hisar	Uklana	Parbhuwala	Mustard	23.694	19.9534	14.133	21.192	21.0241	21.3153	18.1951	20.9448	20.1178
Hisar	Uklana	Latani	Mustard	24.1115	20.1009	14.3917	19.2069	20.0435	20.8525	17.8804	20.4046	19.8169
Hisar	Uklana	Daulatpur	Mustard	13.3877	20.1792	14.529	19.7678	20.5042	21.5494	18.2762	21.2402	20.3911
Hisar	Barwala	Gaibipur	Mustard	18.4542	20.0101	14.2325	18.6332	19.5531	20.1582	17.5773	19.6959	19.7426
Hisar	Barwala	Hasangarh	Mustard	18.5995	20.027	14.2622	17.9036	19.2187	20.5401	17.9184	19.9025	19.8313
Hisar	Barwala	Nawagaon	Mustard	18.551	19.9076	14.0528	17.9751	19.4279	19.5197	16.9332	19.1038	19.1053
Hisar	Uklana	Kallar Bhaini	Mustard	23.971	20.3138	14.765	21.0266	20.6938	21.2073	18.5218	20.7328	20.4852
Hisar	Barwala	Bobua	Mustard	18.5995	19.7273	13.7367	17.7249	19.1935	19.8144	17.3387	19.1497	19.3528
Hisar	Barwala	Kharkhara	Mustard	19.7619	20.1922	14.5517	17.782	18.985	20.0831	17.9585	19.4935	20.1984
Hisar	Barwala	Kumbha Khera	Mustard	18.5026	19.3724	13.1145	17.5689	19.4848	17.6942	15.4699	16.8476	17.2429
Hisar	Agroha	Samani	Mustard	26.8336	20.1011	14.392	22.3838	22.2419	18.9146	16.8656	19.5517	20.2511
Hisar	Barwala	Chhan	Mustard	18.9385	19.6742	13.6437	18.0309	19.3967	18.2824	16.4087	17.4503	18.1174
Hisar	Barwala	Bhaini Badshahpur	Mustard	18.7351	20.2364	14.6293	17.9172	19.1358	21.1555	18.3077	20.8803	20.9213
Hisar	Agroha	Sabarwas	Mustard	18.987	19.9142	14.0645	20.3329	22.1805	18.3708	16.0881	18.6285	18.7278
Hisar	Agroha	Kanoh	Mustard	29.5945	19.8478	13.948	20.3245	20.9395	19.8794	17.4426	19.7619	20.4542
Hisar	Barwala	Isharheri	Mustard	18.8707	19.9562	14.138	19.3267	20.265	21.221	18.2441	20.9989	21.0028
Hisar	Barwala	Madloda	Mustard	18.5026	19.9568	14.139	17.6016	19.1228	18.9482	16.8038	18.058	18.7235
Hisar	Barwala	Barwala Rural	Mustard	18.7254	20.1256	14.435	17.6489	18.9609	19.8507	17.6511	19.6048	20.6185
Hisar	Barwala	Balak	Mustard	19.3163	19.8888	14.0198	19.415	20.4702	19.6718	17.3637	19.408	20.3321
Hisar	Agroha	Kirmara	Mustard	19.8588	19.6396	13.583	22.3293	22.4517	18.3518	16.1887	18.2942	19.0241
Hisar	Barwala	Khedar	Mustard	18.9434	20.0326	14.272	19.14	20.2352	20.382	17.9142	20.1466	20.8661
Hisar	Barwala	Sandlana	Mustard	18.5995	20.4173	14.9464	18.7598	19.7604	19.2253	17.4619	18.9224	19.7857
Hisar	Agroha	Kuleri	Mustard	29.2554	20.0202	14.2501	20.7867	21.8151	19.5216	17.2577	18.9828	19.223
Hisar	Barwala	Sarera	Mustard	18.5026	20.4373	14.9814	17.6678	18.9131	20.3155	18.1815	19.6269	20.5126
Hisar	Agroha	Agroha	Mustard	20.101	19.7732	13.8172	17.9456	20.4759	18.046	15.8637	16.6133	16.4165
Hisar	Barwala	Banbhori	Mustard	18.5026	19.3084	13.0024	17.7223	19.2519	17.207	15.2659	16.3559	17.2282
Hisar	Agroha	Sandol	Mustard	21.3264	20.0766	14.349	20.9318	21.8945	20.6291	17.7302	20.1837	20.2871
Hisar	Agroha	Kirori	Mustard	21.1472	19.8894	14.0208	19.2832	20.213	20.5153	17.8054	19.9339	20.3662
Hisar	Barwala	Sarsana	Mustard	18.551	20.3343	14.8008	17.538	18.5179	19.3125	17.4921	18.4177	19.5577
Hisar	Barwala	Sotha	Mustard	18.4832	19.7993	13.8629	18.9128	20.0195	18.2223	16.4549	17.7549	18.8343
Hisar	Barwala	Kharak	Mustard	18.367	19.4376	13.2289	17.3856	19.1439	17.7449	15.3145	16.6619	17.2389
Hisar	Agroha	Nang Thala	Mustard	25.2837	19.9937	14.2037	19.9176	21.8681	20.0879	17.6688	19.3684	19.7148
Hisar	Barwala	Dhingtana	Mustard	19.573	19.4095	13.1796	17.8125	19.7599	17.0365	14.9551	16.8516	17.5462
Hisar	Hisar1	Talwandi Rana	Mustard	21.2683	19.5778	13.4747	15.901	17.7402	18.5983	16.0005	18.7245	18.8483
Hisar	Hisar1	Dhansu	Mustard	20.7646	19.9031	14.0449	15.7813	17.6014	18.2479	16.1219	18.3046	18.9046
Hisar	Barwala	Sulkhani	Mustard	18.7835	19.0245	12.5048	17.3853	19.0046	16.3352	14.2194	16.2248	16.8471
Hisar	Hisar1	Mirzapur	Mustard	6.132	19.9796	14.179	15.469	17.3958	19.6844	17.0766	19.7677	19.8083
Hisar	Hisar2	Salemgarh	Mustard	18.4203	19.3014	12.9902	16.0918	17.4878	19.7264	16.9878	19.4127	18.8408
Hisar	Hisar1	Kharkhari	Mustard	22.8134	18.6946	11.9264	19.0838	20.4544	16.1085	13.569	15.8938	16.0324
Hisar	Hisar2	Neoli Kalan	Mustard	19.6699	19.8672	13.982	15.9516	17.7171	20.0148	17.324	20.3005	20.0117
Hisar	Hisar1	Hari Kot	Mustard	20.5369	20.2688	14.6859	17.4919	19.2606	18.5263	16.347	20.5144	21.3966
Hisar	Hisar2	Singhran	Mustard	21.1666	19.6571	13.6136	17.6194	19.3164	18.0022	15.6706	20.1039	20.85
Hisar	Hisar1	Mangali Mohbat	Mustard	18.5704	18.7978	12.1072	19.724	20.2457	18.0604	14.8678	19.4821	19.3398
Hisar	Hisar2	Gorchhi	Mustard	21.9755	19.1226	12.6766	15.9272	18.1056	16.9893	14.7019	18.4727	18.7757
Hisar	Barwala	Sarsod	Mustard	18.5995	20.3034	14.7467	18.6506	19.6007	19.1669	17.3634	18.8219	20.2199
Hisar	Barwala	Bhada Khera	Mustard	18.4154	19.7126	13.711	17.8647	18.9986	17.4038	15.9287	16.6567	18.0878
Hisar	Barwala	Bichpari	Mustard	20.5854	19.9143	14.0646	18.9964	19.9435	19.7111	17.2186	19.183	19.9033
Hisar	Agroha	Shamsukh	Mustard	18.1878	19.9961	14.2079	19.4733	21.2621	19.9203	17.3653	19.2429	19.6495
Hisar	Agroha	Mirpur	Mustard	21.4572	19.9411	14.1115	18.8928	20.9474	19.2716	16.9866	18.2236	18.3536
Hisar	Barwala	Badhawar	Mustard	19.326	19.673	13.6416	17.2528	18.8083	20.9406	17.3796	20.1873	19.7377
Hisar	Barwala	Panhari	Mustard	18.3379	19.8188	13.8972	19.9316	20.2407	18.6986	16.6083	18.0778	18.9514
Hisar	Barwala	Jeora	Mustard	19.5052	19.9125	14.0615	19.0014	20.0143	20.2084	17.5228	19.545	19.9024
Hisar	Barwala	Gianpura	Mustard	18.6479	19.5151	13.3648	17.3426	18.4855	17.9733	16.0183	17.013	18.068
Hisar	Agroha	Kirara	Mustard	22.1837	19.7853	13.8384	19.0129	20.1165	20.4955	17.406	19.8056	19.6923
Hisar	Agroha	Landhari Sukh Lambran	Mustard	19.6166	20.045	14.2937	19.3557	21.2987	19.7844	17.5123	18.7004	18.8367
Hisar	Barwala	Dhadh	Mustard	18.4057	20.0498	14.3021	17.4096	18.5709	20.408	17.8074	19.055	19.3108
Hisar	Agroha	Fransi	Mustard	19.3648	19.8287	13.9145	17.4414	20.0302	18.5198	16.2459	16.9481	16.6845
Hisar	Barwala	Panghal	Mustard	18.7835	20.267	14.6828	17.6622	19.1549	19.9173	17.6591	19.9505	20.999
Hisar	Barwala	Kheri Barki	Mustard	19.418	19.8233	13.9051	18.8455	20.1501	19.8982	17.1068	19.2474	19.3747
Hisar	Barwala	Bayana Khera	Mustard	18.4348	19.7705	13.8125	17.367	18.5026	19.977	17.3274	18.9172	19.209
Hisar	Hisar1	Daha	Mustard	18.9046	19.0418	12.535	16.8101	18.7658	16.7624	14.4039	18.6486	19.4203
Hisar	Hisar1	Badon Brahmanan	Mustard	17.5436	19.3893	13.1442	16.3635	17.7182	17.8213	15.0759	19.3468	19.7953
Hisar	Hisar1	Harita	Mustard	18.2992	19.5654	13.453	16.9232	18.3514	17.9912	15.2727	19.7309	20.1775
Hisar	Hisar1	Payal	Mustard	17.7567	18.8401	12.1815	16.9026	19.4269	14.9306	12.6767	16.883	17.7075
Hisar	Hisar1	Chandnaud	Mustard	18.0667	18.3616	11.3426	16.8457	19.6209	14.9266	12.3285	16.7826	17.3174
Hisar	Hisar1	Talwandi Rukka	Mustard	19.5876	19.0995	12.6362	16.246	18.0113	17.1349	14.5212	19.0014	19.4737
Hisar	Hisar2	Bir Hisar	Mustard	23.8112	19.7419	13.7624	17.665	19.6471	18.863	16.5433	18.8091	19.0781
Hisar	Agroha	Thaska	Mustard	20.319	19.9191	14.073	19.9414	22.0255	20.0607	17.6734	19.3189	19.5194
Hisar	Agroha	Risalu Khera	Mustard	18.5801	20.3132	14.7639	17.615	19.7526	19.8595	17.5882	18.3489	18.1263
Hisar	Agroha	Chikanwas	Mustard	19.0451	20.1333	14.4484	18.694	20.6502	18.8827	17.0719	17.8175	18.3068
Hisar	Barwala	Rajli	Mustard	18.8223	20.3856	14.8908	17.7201	19.2488	21.1659	18.1706	21.1431	21.3402
Hisar	Agroha	Jagan	Mustard	20.6677	19.9214	14.0769	17.6438	19.7655	18.3253	16.443	16.9342	17.1237
Hisar	Barwala	Badon Pati Awal	Mustard	18.551	20.2651	14.6795	18.6041	19.8919	20.4948	17.6012	19.999	20.0317
Hisar	Barwala	Badon Pati Doyan	Mustard	19.3357	20.0703	14.3381	18.6981	20.1384	19.987	17.1687	19.4266	19.4214
Hisar	Barwala	Bahbalpur	Mustard	19.2679	19.4453	13.2423	18.6973	20.4308	17.6109	15.3848	17.123	17.6986
Hisar	Barwala	Bugana	Mustard	19.7038	19.7497	13.776	17.4255	18.993	18.1553	15.7684	18.0161	18.511
Hisar	Barwala	Juglan	Mustard	18.6479	19.7422	13.7628	18.2534	19.7229	18.054	16.0131	17.8289	18.5645
Hisar	Agroha	Durjanpur	Mustard	19.8588	20.0984	14.3873	16.78	18.6956	18.5566	16.7959	17.8218	18.3121
Hisar	Hisar1	Hisar Rural	Mustard	16.633	19.3168	13.0171	15.7302	18.0284	17.6585	15.3994	17.9623	18.3518
Hisar	Hisar2	Meengni Khera	Mustard	20.3722	20.0706	14.3385	15.8482	17.5978	20.3111	17.6742	20.1106	19.7215
Hisar	Hisar2	Mater Sham	Mustard	18.2362	19.9135	14.0632	15.7711	17.7439	18.9468	16.7352	19.2546	19.4244
Hisar	Hisar1	Khokha	Mustard	19.0402	19.2397	12.882	19.0255	20.9352	17.2765	14.5056	16.7524	16.4977
Hisar	Hisar1	Nayana	Mustard	24.591	20.0605	14.3209	18.1275	19.4674	22.0896	17.6237	21.7086	19.732
Hisar	Hisar2	Shahpur	Mustard	5.9867	19.8899	14.0219	15.6122	17.6408	18.0375	15.9782	18.8423	19.3021
Hisar	Hisar2	Dobhi	Mustard	12.4965	19.0617	12.57	16.246	17.7908	17.4696	15.4365	17.5048	17.4808
Hisar	Hisar2	Kharia	Mustard	18.7545	18.7722	12.0625	16.5605	18.4753	16.7658	14.5944	17.0347	17.0738
Hisar	Hisar2	Kirtan	Mustard	8.8008	19.3151	13.0142	15.9401	18.0286	17.3451	15.1152	17.7082	17.8143
Hisar	Hisar1	Raipur	Mustard	18.0279	19.9103	14.0576	15.9052	17.3181	21.1275	17.3527	21.2658	20.0593
Hisar	Hisar1	Kharar	Mustard	21.8641	19.6598	13.6184	19.0234	19.8452	18.82	16.3389	18.2991	18.2562
Hisar	Hisar2	Bandaheri	Mustard	23.3559	18.5918	11.7462	18.0169	20.2514	16.1319	13.9278	16.1903	15.8057
Hisar	Hisar2	Ludas	Mustard	20.6338	19.5527	13.4306	15.926	18.2308	18.1343	15.4532	19.3834	19.3782
Hisar	Hisar1	Satrod Khurd (CT)	Mustard	19.3648	19.4949	13.3293	16.1435	18.0772	21.2934	17.4825	21.6262	20.4237
Hisar	Hisar1	Satrod Khas (CT)	Mustard	18.7642	19.2982	12.9846	19.4599	20.1721	23.013	17.9977	23.6168	21.2731
Hisar	Hisar2	Burak	Mustard	22.2225	18.0124	10.7305	18.6047	21.303	14.9102	12.6239	15.4551	15.0773
Hisar	Hisar2	Nathwana	Mustard	7.2654	20.0681	14.3342	14.9894	17.3147	18.5774	16.5421	19.7143	20.2691
Hisar	Hisar2	Hindwan	Mustard	17.8826	20.0112	14.2344	15.1348	17.3681	18.9428	16.3939	20.2784	20.3984
Hisar	Hisar2	Siswala	Mustard	20.6386	19.7942	13.854	15.5591	17.5961	17.9498	16.0093	18.8924	19.3882
Hisar	Hisar2	Arya Nagar	Mustard	17.9262	19.7482	13.7734	16.3961	18.3029	19.7831	16.0472	21.3553	20.4011
Hisar	Hisar1	Alipur	Mustard	22.0869	19.5158	13.3659	18.0913	18.3339	20.1734	16.9112	19.7127	18.871
Hisar	Hisar1	Gangwa (CT)	Mustard	24.8913	19.4484	13.2478	18.3965	19.4591	18.8591	15.7001	20.6679	20.412
Hisar	Hisar2	Rawalwas Khurd	Mustard	17.8197	20.0355	14.2771	15.0373	17.1059	18.404	16.4358	19.6042	20.2116
Hisar	Hisar1	Satrod Kalan (CT)	Mustard	20.3722	19.3348	13.0486	19.4186	19.8804	21.2424	17.3186	21.2356	19.8268
Hisar	Hisar2	Balsmand	Mustard	23.7046	18.1925	11.0461	16.9826	18.7198	15.1631	12.8372	15.9455	15.8094
Hisar	Hisar1	Mayyer (CT)	Mustard	17.6889	19.4831	13.3086	18.1261	18.4795	19.1167	16.2982	18.7343	18.3564
Hisar	Hisar2	Sundawas	Mustard	18.9531	19.0408	12.5332	16.4183	18.1493	16.4731	14.7002	17.1613	17.6828
Hisar	Hisar2	Patan	Mustard	14.3468	20.0459	14.2953	15.3344	17.4311	18.8287	16.5776	20.5472	21.0774
Hisar	Hisar1	Kaimri	Mustard	16.5942	19.7737	13.8181	17.7429	19.3673	18.9899	16.351	20.8558	21.1926
Hisar	Hisar1	Dabra	Mustard	20.9244	19.4714	13.2881	19.939	19.7772	21.6259	17.2335	22.5259	20.9056
Hisar	Hisar2	Tokas	Mustard	17.6937	19.862	13.9729	18.0894	19.3943	19.2839	15.9541	21.2475	20.8471
Hisar	Hisar2	Dhiran Was	Mustard	11.6101	19.7888	13.8445	15.2791	17.3268	17.4342	15.8089	18.9374	19.9873
Hisar	Hisar2	Rawalwas Kalan	Mustard	18.6818	19.7588	13.792	15.3722	17.4686	17.8528	15.8836	19.1833	19.788
Hisar	Hisar2	Bhiwani Ruhelan	Mustard	12.4093	19.5172	13.3685	15.8551	17.6267	17.5275	15.7203	18.5037	19.0611
Hisar	Hisar1	Bhagana	Mustard	18.6867	19.7791	13.8276	18.8219	18.9365	18.7633	16.138	18.7201	18.6982
Hisar	Hisar2	Muklan	Mustard	22.5712	20.2673	14.6834	16.8068	18.5215	18.6931	16.7479	20.7495	21.7341
Hisar	Hisar2	Dewe	Mustard	20.6532	19.9972	14.2098	17.6553	19.3455	17.6137	15.6731	19.7439	20.804
Hisar	Hisar1	Ladwa	Mustard	28.7711	18.8657	12.2263	20.2941	20.1157	18.0206	14.7254	18.5254	17.9836
Hisar	Hisar1	Mirka	Mustard	19.1807	19.6398	13.5834	19.2657	19.4639	20.3445	16.2986	21.8434	20.7692
Hisar	Hisar2	Panihar Chak	Mustard	22.4211	19.7064	13.7	15.4286	17.514	17.7724	15.9507	19.4181	20.3001
Hisar	Hisar1	Mangali Brahmnan	Mustard	20.4594	19.8802	14.0048	17.9945	19.143	20.0341	16.4209	21.7618	21.2014
Hisar	Hisar2	Bherian	Mustard	20.9535	19.8726	13.9915	15.275	17.4456	17.3399	15.5874	19.2452	20.3272
Hisar	Hisar2	Sarsana	Mustard	19.3066	19.0189	12.4948	16.3454	17.769	16.8672	14.8658	18.1036	18.5382
Hisar	Hisar1	Mangali Akalan	Mustard	17.6404	19.5174	13.3687	18.086	19.59	19.4508	15.8357	21.3313	20.7908
Hisar	Hisar2	Kaluwas	Mustard	24.1067	19.845	13.9431	17.0348	18.7165	17.823	15.815	19.9327	20.9235
Hisar	Hisar1	Mangali Jhara	Mustard	20.3238	19.7483	13.7736	17.2214	18.4737	19.0418	16.4437	20.9815	21.4986
Hisar	Hisar2	Chaudhriwas	Mustard	23.6417	19.1865	12.7886	15.7885	18.3815	16.6779	14.37	18.5077	19.0012
Hisar	Hisar1	Dahima	Mustard	5.4248	19.8373	13.9296	16.9646	17.8169	18.8491	16.1331	19.6883	19.9346
Hisar	Hisar1	Mangali Surtia	Mustard	17.4951	19.4646	13.2762	16.9131	18.2334	18.324	15.8176	19.9252	20.5346
Hisar	Hisar1	Guzar	Mustard	22.3775	19.9666	14.1563	16.0322	16.8838	18.3816	16.4361	18.9377	19.9393
Hisar	Hisar1	Bhojraj	Mustard	17.6307	19.5905	13.4969	16.1355	17.4331	18.0393	15.7871	19.2669	20.1173
Hisar	Hisar2	Gawar	Mustard	19.5488	18.2731	11.1874	16.1997	18.0508	15.2578	12.5972	16.9066	16.8679
Hisar	Hisar1	Chiraud	Mustard	17.6017	19.8086	13.8792	15.8986	17.7324	18.7356	16.0427	20.753	21.0249
Hisar	Hisar1	Badon Rangran	Mustard	17.0205	18.7011	11.9377	16.3083	18.3754	15.001	12.7606	16.4652	17.3783
Hisar	Hisar1	Rawat Khera	Mustard	16.725	19.1057	12.6471	16.546	18.7706	16.2325	13.7497	18.2289	18.7555
Hisar	Hisar1	Bharri	Mustard	18.8223	19.649	13.5994	17.0024	18.2954	20.7932	17.571	22.5701	22.4991
Hisar	Hisar1	Talwandi Badshahpur	Mustard	17.9117	18.8535	12.205	16.3862	18.9284	15.1654	12.7628	17.1003	17.6843
Hisar	Hisar1	Balawas	Mustard	19.5537	18.8279	12.1601	16.224	17.8946	16.7242	14.1434	17.7225	18.3692
Hisar	Hisar1	Dobeta	Mustard	18.5704	18.9363	12.3501	15.7312	17.2948	16.1211	13.4576	17.5256	18.0819
Hisar	Hisar1	Bure	Mustard	20.5079	19.6633	13.6246	16.9861	18.3116	19.6916	16.3378	21.3519	21.1799
Hisar	Hisar1	Nalwa	Mustard	17.3401	18.5861	11.7361	15.2446	17.1012	15.5577	13.0527	16.6176	17.3264
Hisar	Hisar1	Saharwa	Mustard	22.4744	18.9179	12.3178	14.1907	16.1886	16.6314	13.5572	18.318	18.3871
Hisar	Narnaund	Koth Kalan	Mustard	9.7647	19.7064	13.7001	16.6185	19.5164	18.7009	16.9492	21.2178	22.0186
Hisar	Narnaund	Kapro	Mustard	20.7888	19.9766	14.1737	19.5875	20.2052	19.8293	17.7079	20.1459	20.7149
Hisar	Narnaund	Koth Khurd	Mustard	22.5228	19.6272	13.5612	19.828	20.923	20.5569	17.8516	22.6973	22.6232
Hisar	Narnaund	Nara	Mustard	24.2956	19.6358	13.5763	21.2485	21.0525	20.8329	17.9724	22.4745	22.2842
Hisar	Narnaund	Kinnar	Mustard	24.5184	19.9003	14.0399	21.3611	20.9981	20.5254	17.9325	21.4739	21.5926
Hisar	Narnaund	Kheri Jalib	Mustard	20.1785	19.9669	14.1567	21.3744	20.904	20.1565	17.8658	19.8821	20.5298
Hisar	Narnaund	Mirchpur	Mustard	24.3731	19.8041	13.8715	21.2458	22.1723	18.3339	16.9697	20.9507	22.2276
Hisar	Narnaund	Kheri Lochap	Mustard	20.1301	20.3471	14.8233	21.3471	20.6658	19.9128	18.107	20.1926	21.2473
Hisar	Narnaund	Rakhi Khas	Mustard	24.3731	20.1166	14.4192	21.4395	20.8308	19.997	17.706	20.7202	21.2152
Hisar	Narnaund	Haibatpur	Mustard	24.4554	19.4991	13.3367	21.0045	21.1894	20.4173	17.5378	19.8797	19.9676
Hisar	Narnaund	Luhari Ragho	Mustard	3.6376	19.6949	13.6799	19.1931	19.6205	19.5991	17.1223	18.8286	19.1429
Hisar	Narnaund	Gamra	Mustard	23.6271	19.784	13.8361	21.3161	21.0198	20.5953	17.9056	20.5381	20.7644
Hisar	Narnaund	Milakpur	Mustard	25.7341	20.3205	14.7767	21.3127	22.0297	18.6703	16.8091	20.978	21.71
Hisar	Narnaund	Rakhi Shahpur	Mustard	21.1278	19.9625	14.149	21.3924	20.853	20.4727	17.7917	20.7549	20.8875
Hisar	Narnaund	Kheri Shioran	Mustard	25.4387	19.5623	13.4475	21.6363	22.4776	17.5379	15.5657	20.1632	20.8585
Hisar	Narnaund	Raj Thal	Mustard	27.5311	20.0016	14.2177	21.7419	22.098	17.9118	15.8308	21.5293	22.1463
Hisar	Narnaund	Moth Rangran	Mustard	24.4312	19.9722	14.166	21.1593	19.8112	20.1624	17.6096	20.4425	20.6734
Hisar	Narnaund	Moth Karnail Shab	Mustard	22.5858	19.9865	14.1911	19.7462	18.6936	20.7875	17.8803	20.2798	19.9759
Hisar	Narnaund	Bheni Amirpur	Mustard	24.8574	19.6719	13.6396	21.027	20.737	18.6834	16.1034	21.1438	21.3854
Hisar	Narnaund	Kagsar	Mustard	23.5012	18.7913	12.0959	21.6865	21.5813	14.5006	12.762	18.6364	19.5912
Hisar	Narnaund	Rajpura	Mustard	26.9353	20.0067	14.2265	17.6593	18.3065	19.906	16.9949	19.4843	18.9178
Hisar	Narnaund	Pali	Mustard	20.968	19.7201	13.7241	20.8492	19.8081	21.8774	18.0363	22.4379	21.0296
Hisar	Narnaund	Aurang Shahpur	Mustard	27.2695	19.994	14.2043	21.1194	19.3182	21.632	18.0294	22.8244	22.024
Hisar	Narnaund	Narnaund Rural	Mustard	22.237	19.567	13.4557	21.073	20.2322	21.6189	17.3633	23.6045	22.094
Hisar	Narnaund	Narnaund	Mustard	22.237	19.6662	13.6296	20.2431	19.8191	20.7966	16.9904	22.9862	21.9362
Hisar	Narnaund	Kheri Roj	Mustard	25.86	20.0885	14.3699	21.4011	20.8912	19.9152	17.4546	21.5608	21.8189
Hisar	Narnaund	Budana	Mustard	9.0237	19.8488	13.9497	21.3086	20.071	19.9544	17.6332	20.8699	21.3546
Hisar	Narnaund	Sulchani	Mustard	24.3537	19.3851	13.1369	21.0683	20.8359	17.7652	15.4409	21.1714	21.6567
Hisar	Narnaund	Majra	Mustard	8.7669	19.8518	13.955	21.0018	20.1057	21.244	17.0919	22.2555	20.7015
Hisar	Narnaund	Madha	Mustard	27.7103	19.8822	14.0083	21.1882	19.8091	20.5662	17.2434	20.44	19.5584
Hisar	Narnaund	Petwar	Mustard	9.2319	19.5648	13.4518	20.3043	19.8694	17.8827	15.7126	20.3651	20.8476
Hisar	Hisar1	Hisar	Mustard	16.633	19.4728	13.2906	16.1769	18.4015	20.8234	17.2212	21.4653	20.5475
Hisar	Narnaund	Gandas	Mustard	17.9746	19.6237	13.555	20.5024	20.8287	20.3649	17.6575	21.4108	21.3239
Hisar	Adampur	Chuli Khurd	Mustard	16.6766	19.1705	12.7606	14.4455	16.4891	16.4794	14.8135	18.2742	18.7897
Hisar	Adampur	Chabbarwal	Mustard	18.0086	19.2031	12.8178	16.6792	17.136	17.5111	15.5154	18.7501	19.0065
Hisar	Barwala	Barwala	Mustard	18.7254	19.7549	13.7851	17.8183	19.4328	20.5027	17.297	20.2502	20.2709
Hisar	Hisar1	Dhani Jatan	Mustard	19.6263	19.5309	13.3925	19.6148	19.5794	20.169	16.2606	21.6566	20.7808
Hisar	Uklana	Uklana Mandi (CT)	Mustard	23.3152	20.1158	14.4178	21.2429	21.147	22.0383	18.7221	21.8868	20.7872
Hisar	Hansi1	Garhi	Mustard	19.9266	19.7313	13.7437	16.009	16.9333	20.6161	16.7442	20.9844	19.2105
Hisar	Hisar1	Ccs Hau Campus & Mini Sect. (OG)	Mustard	16.633	19.3085	13.0026	17.1954	18.9268	20.0181	16.2565	21.3818	20.4084
Hisar	Hansi1	Hansi Rural	Mustard	20.7016	19.7675	13.8072	17.303	18.139	20.5535	17.5098	19.9186	19.2544
Bhiwnai	Bhiwani	Mundhal Kalan	Mustard	16.4102	21.3395	13.0867	14.647	13.0646	14.3616	16.0336	14.1091	14.4155
Bhiwnai	Bhiwani	Mundhal Khurd	Mustard	17.2772	21.115	12.9491	14.5212	13.5561	14.9897	17.0615	15.0473	15.0128
Bhiwnai	Bhiwani	Talu	Mustard	16.168	22.8178	13.9933	13.7886	12.8942	15.5557	16.811	15.3714	15.9708
Bhiwnai	Bhiwani	Jatai	Mustard	7.2412	23.1709	14.2099	13.6516	12.3602	14.936	15.6887	13.6211	14.9089
Bhiwnai	Bhiwani	Dhanana	Mustard	6.7956	20.4523	12.5426	14.4856	12.472	12.8029	14.7747	12.7705	12.8094
Bhiwnai	Bhiwani	Badesra	Mustard	19.2582	20.2413	12.4133	14.1954	13.3973	11.293	13.4884	10.2335	10.2724
Bhiwnai	Bhiwani	Mandhana	Mustard	16.4005	22.3509	13.707	13.2124	11.8794	13.9166	15.0047	14.188	14.8939
Bhiwnai	Bhiwani	Mitathal	Mustard	9.7793	20.8465	12.7844	14.518	13.0562	14.7629	17.3051	14.6351	14.0546
Bhiwnai	Bhiwani	Chang	Mustard	14.9086	22.0556	13.5259	13.8557	13.6832	14.123	15.3174	11.6023	12.6643
Bhiwnai	Bhiwani	Tigri	Mustard	18.2653	19.2093	11.7803	14.8664	12.3332	12.5823	13.8683	12.7725	13.3162
Bhiwnai	Bhiwani	Sai	Mustard	13.3248	21.3282	13.0798	15.2465	14.0674	15.3863	18.0033	14.032	13.7219
Bhiwnai	Bhiwani	Kelanga	Mustard	15.0782	22.3837	13.7271	14.6909	14.1796	15.015	16.0831	12.3221	13.5576
Bhiwnai	Bhiwani	Tigrana	Mustard	20.4207	19.6507	12.051	15.8105	14.304	13.4649	15.3271	15.1213	14.9554
Bhiwnai	Bhiwani	Prem Nagar	Mustard	6.0448	19.818	12.1536	14.5817	11.871	14.1262	16.0276	16.614	16.3473
Bhiwnai	Bhiwani	Ghuskani	Mustard	16.3017	22.1694	13.5957	13.9944	12.6951	15.764	18.7343	17.0212	15.9237
Bhiwnai	Bhiwani	Gujrani	Mustard	16.88	19.9766	12.2509	15.2141	14.5325	14.1471	15.8073	13.0403	13.2582
Bhiwnai	Bhiwani	Sarsa Ghoghra	Mustard	15.1121	21.9997	13.4916	15.096	14.637	14.1651	15.0084	10.495	11.7516
Bhiwnai	Bhiwani	Rewari Khera	Mustard	15.6691	22.0928	13.5487	14.82	14.5974	14.6798	15.8115	11.9642	12.8067
Bhiwnai	Bhiwani	Bapora	Mustard	15.9016	18.6526	11.439	15.6274	14.3633	11.7184	14.199	16.986	16.0328
Bhiwnai	Bhiwani	Biran	Mustard	15.7611	21.5669	13.2262	13.8981	13.8476	14.4587	17.1855	21.2976	19.9511
Bhiwnai	Bhiwani	Bhiwani Jonpal	Mustard	17.9262	19.1383	11.7368	16.9636	15.7515	10.1882	12.9071	14.442	13.5136
Bhiwnai	Bhiwani	Rajpura Kharkari	Mustard	18.1006	19.0391	11.676	15.61	15.1789	5.11735	12.01	13.0091	7.7776
Bhiwnai	Bhiwani	Kharak Khurd	Mustard	15.766	22.4243	13.752	14.4586	14.1115	14.9039	15.595	11.8185	13.3263
Bhiwnai	Bhiwani	Kharak Kalan	Mustard	14.9619	22.2313	13.6336	14.5134	14.1738	14.3525	14.666	10.453	12.2954
Bhiwnai	Bhiwani	Bamla	Mustard	13.6251	21.7474	13.3369	15.5208	14.9557	13.4322	14.0107	9.92195	11.1337
Bhiwnai	Bhiwani	Nathuwas	Mustard	15.6497	20.1078	12.3314	15.8465	15.0596	11.4216	12.787	10.362	10.7299
Bhiwnai	Bhiwani	Dinod	Mustard	16.4973	19.8434	12.1692	14.4779	13.9336	11.3044	13.6584	16.6303	16.0346
Bhiwnai	Bhiwani	Paluwas	Mustard	11.9443	21.0074	12.8831	15.8192	15.3982	12.6515	13.6409	11.3173	12.0251
Bhiwnai	Bhiwani	Naurangabad	Mustard	15.5964	21.7913	13.3638	15.6712	15.0992	13.2358	13.9537	10.3805	11.3913
Bhiwnai	Bhiwani	Phoolpura	Mustard	17.127	22.0651	13.5317	15.2427	14.6269	13.9694	14.4734	10.2768	11.5988
Bhiwnai	Bhiwani	Ninan	Mustard	20.0622	20.8937	12.8134	15.9205	15.3622	12.8291	13.7868	11.1937	11.9419
Bhiwnai	Bhiwani	Devsar	Mustard	13.5621	18.0984	11.0991	16.9277	15.0954	8.87559	12.4157	14.9069	13.5005
Bhiwnai	Bhiwani	Sanga	Mustard	17.7761	21.9848	13.4825	15.4655	15.0246	13.5495	14.1036	10.4396	11.5742
Bhiwnai	Bhiwani	Kaunt	Mustard	15.3543	20.4316	12.5299	15.8538	14.8976	12.3492	13.6599	12.4668	12.8609
Bhiwnai	Bhiwani	Kohar	Mustard	15.1508	19.5801	12.0077	15.648	15.1438	11.0983	13.5356	15.061	14.8285
Bhiwnai	Bhiwani	Umrawat	Mustard	15.5189	20.7387	12.7183	15.6445	14.552	12.1089	13.4431	11.2217	11.6001
Bhiwnai	Bhiwani	Haluwas	Mustard	18.1926	19.49	11.9525	16.9162	15.7346	10.3354	12.7672	14.9285	14.4776
Bhiwnai	Bhiwani	Dhana Ladanpur	Mustard	18.2314	20.6834	12.6844	15.0147	13.7709	11.7631	13.1798	12.8199	13.0621
Bhiwnai	Bhiwani	Kayla	Mustard	15.0927	21.3188	13.074	15.4782	14.6959	13.5739	14.6802	12.042	12.3463
Bhiwnai	Bhiwani	Dhana Narsan	Mustard	15.238	21.243	13.0275	15.882	15.1713	11.9723	13.3848	14.6346	14.9011
Bhiwnai	Kairu	Kusumbhi	Mustard	15.9355	18.5633	11.3842	17.0294	15.454	9.69141	12.5489	14.5813	14.1707
Bhiwnai	Bhiwani	Dhareru	Mustard	15.8386	21.274	13.0466	14.4654	12.9668	12.4775	13.7221	11.878	12.0327
Bhiwnai	Kairu	Legha Hetwan	Mustard	14.5308	21.6104	13.2529	16.3329	16.377	13.3522	15.0041	13.339	13.9856
Bhiwnai	Bhiwani	Badala	Mustard	18.0521	20.8572	12.791	13.6203	13.1148	13.932	15.2495	14.136	14.0398
Bhiwnai	Kairu	Hetampura	Mustard	15.8483	22.125	13.5685	16.2132	16.1723	13.4569	15.1161	14.4667	15.2318
Bhiwnai	Kairu	Jitwanabas	Mustard	7.992	20.8612	12.7934	15.9284	15.6236	13.6835	15.477	12.2453	12.7787
Bhiwnai	Bhiwani	Dhirana Kalan	Mustard	15.4608	20.3273	12.466	16.5029	15.2345	11.9067	13.7681	16.7322	17.047
Bhiwnai	Bhiwani	Pehladgarh	Mustard	15.9645	20.2462	12.4162	16.5433	15.2359	11.527	13.1835	15.6365	15.8344
Bhiwnai	Kairu	Malwas Devsar	Mustard	14.5308	18.6231	11.4209	16.8901	14.9494	9.12308	12.347	14.6943	14.0625
Bhiwnai	Bhiwani	Nangal	Mustard	14.7411	20.946	12.8454	14.575	13.0948	12.5234	13.6672	13.5751	13.7747
Bhiwnai	Bhiwani	Nimriwali	Mustard	17.0011	20.7684	12.7365	15.9249	14.7618	12.3475	13.8083	16.6433	16.8733
Bhiwnai	Bhiwani	Rajgarh	Mustard	13.4168	19.1554	11.7473	16.8148	15.2628	10.1065	12.8509	16.0065	15.7342
Bhiwnai	Bhiwani	Ajitpura	Mustard	6.069	20.6453	12.661	14.5717	13.3072	12.113	13.753	15.2976	15.0045
Bhiwnai	Kairu	Lohani	Mustard	15.6885	20.5517	12.6036	16.3073	15.7087	11.3299	13.3302	15.7426	16.3829
Bhiwnai	Kairu	Malwas Kohar	Mustard	15.9064	20.427	12.5271	16.3787	16.0258	10.9257	12.9617	14.5507	15.1851
Bhiwnai	Bhiwani	Manheru	Mustard	7.9968	21.2514	13.0327	14.4202	13.2261	13.2665	14.6513	16.126	15.7882
Bhiwnai	Bhiwani	Roopgarh	Mustard	16.2939	19.582	12.0089	16.5971	15.2774	10.6076	12.9225	16.4131	16.2448
Bhiwnai	Kairu	Legha Bhanan	Mustard	15.0152	22.168	13.5948	15.9521	16.878	13.8703	15.6652	12.124	12.7787
Bhiwnai	Kairu	Titani	Mustard	15.301	21.7131	13.3159	16.3078	17.3154	12.0475	13.9181	13.1294	13.8664
Bhiwnai	Kairu	Chandawas	Mustard	16.57	22.3914	13.7318	15.0477	16.3557	14.7407	16.7911	12.6964	12.9849
Bhiwnai	Kairu	Bhangarh	Mustard	15.7631	22.4842	13.7888	16.3419	17.6711	13.9174	15.5573	12.6772	13.6145
Bhiwnai	Bhiwani	Goripur	Mustard	7.4495	22.1418	13.5787	13.9326	12.9755	13.9549	15.5482	17.8563	17.43
Bhiwnai	Bhiwani	Kitlana	Mustard	15.8096	21.5777	13.2328	14.3652	12.8135	12.721	14.2822	16.9636	16.7648
Bhiwnai	Bhiwani	Madhmadhvi	Mustard	7.9338	20.5131	12.58	14.6363	13.0794	12.5849	13.7966	15.7126	15.3034
Bhiwnai	Kairu	Dhangar	Mustard	13.6638	22.6211	13.8727	15.1153	16.7836	14.1626	15.8305	12.1881	12.8246
Bhiwnai	Bhiwani	Asalwas Marhata	Mustard	15.7078	21.1954	12.9984	16.2906	16.5183	11.6927	13.2602	13.7344	14.7608
Bhiwnai	Bhiwani	Dhani Brahmanan	Mustard	13.9448	21.1578	12.9753	16.6254	17.8207	12.3688	14.458	12.2861	12.8356
Bhiwnai	Bhiwani	Asalwas Dubia	Mustard	16.352	21.7027	13.3095	16.1295	16.0267	12.3795	13.7049	15.4804	16.7696
Bhiwnai	Kairu	Jhundawas	Mustard	15.5189	22.1476	13.5823	15.0422	16.1739	13.8829	15.5368	12.0499	12.559
Bhiwnai	Bhiwani	Bhakhra	Mustard	15.4317	21.4186	13.1352	16.8304	18.1704	11.0341	13.0274	12.0866	12.7077
Bhiwnai	Kairu	Babarwas	Mustard	16.1777	22.625	13.8751	15.082	17.0204	13.8505	15.6475	13.0506	13.2315
Bhiwnai	Kairu	Jui Kalan	Mustard	12.2786	23.5419	14.4374	15.967	17.0854	15.3322	17.0393	13.3838	13.9027
Bhiwnai	Kairu	Golagarh	Mustard	26.1604	22.1624	13.5914	17.09	18.3766	13.6511	15.5691	12.1363	12.825
Bhiwnai	Kairu	Jui Khurd	Mustard	11.9298	23.3837	14.3404	16.6978	17.7578	14.954	16.6392	12.3048	13.104
Bhiwnai	Kairu	Dhab Dhani	Mustard	11.7506	23.044	14.132	16.4995	17.8339	14.897	16.995	14.772	14.6697
Bhiwnai	Kairu	Lalawas	Mustard	13.0632	23.7031	14.5362	16.4046	17.1727	15.8686	17.6649	14.7287	15.0069
Bhiwnai	Kairu	Pohkarwas	Mustard	22.484	23.3227	14.303	16.611	17.7292	15.4116	17.2125	13.9752	14.3578
Bhiwnai	Bhiwani	Azadnagar	Mustard	23.3753	22.9049	14.0467	17.7079	19.5707	13.4315	14.9042	10.72	11.8408
Bhiwnai	Bhiwani	Bhiwani Lohar	Mustard	17.2946	20.7828	12.7453	15.7391	15.3592	10.7937	12.9392	11.6605	11.2193
Bhiwnai	Bawani Khera	Kungar	Mustard	9.1011	20.9566	12.8519	14.8707	12.7251	14.8731	17.313	15.8158	15.2024
Bhiwnai	Bawani Khera	Siwana	Mustard	14.6035	22.3623	13.714	13.7003	12.8808	14.9094	15.9451	15.8319	16.3681
Bhiwnai	Bawani Khera	Aurangnagar	Mustard	14.6132	22.7337	13.9418	14.8253	14.77	16.2659	18.4495	17.7079	17.3143
Bhiwnai	Bawani Khera	Jamalpur	Mustard	8.4424	23.5782	14.4596	13.9622	14.1223	16.3779	18.2586	19.0153	18.6814
Bhiwnai	Bawani Khera	Paposa	Mustard	16.5603	23.713	14.5423	14.4018	14.3698	16.6734	19.0354	19.5273	18.7314
Bhiwnai	Bawani Khera	Ratera	Mustard	8.4618	22.4195	13.7491	12.0712	12.1968	15.949	17.3486	17.6281	18.1054
Bhiwnai	Bawani Khera	Bawani Khera Rural	Mustard	6.8828	23.2703	14.2708	13.0975	12.6799	16.3821	17.8832	19.309	19.2983
Bhiwnai	Bawani Khera	Siwara	Mustard	9.4015	22.2932	13.6716	13.5077	12.8003	15.0787	16.0095	15.7379	16.4183
Bhiwnai	Bawani Khera	Sippar	Mustard	17.2384	23.2111	14.2345	13.0232	13.2892	16.4683	17.8939	18.7528	18.909
Bhiwnai	Bawani Khera	Pur	Mustard	11.1742	22.0619	13.5297	13.0433	11.4351	14.547	15.3148	15.1231	16.0464
Bhiwnai	Bawani Khera	Bohal	Mustard	7.091	23.226	14.2436	11.5765	12.4546	16.4268	17.9223	19.0796	19.1794
Bhiwnai	Bawani Khera	Lohari Jatu	Mustard	6.7859	22.0697	13.5345	13.1395	11.5621	13.3026	14.1665	14.8194	15.5772
Bhiwnai	Bawani Khera	Sumra Khera	Mustard	7.2509	20.8105	12.7623	13.6608	11.6672	13.7181	14.7053	16.3131	16.854
Bhiwnai	Bawani Khera	Baliyali	Mustard	12.8114	21.7924	13.3645	13.8126	13.6782	14.7691	17.0858	20.019	19.1563
Bhiwnai	Bawani Khera	Taga	Mustard	11.5193	21.2634	13.04	13.579	11.8352	13.0863	14.3645	16.0563	16.3246
Bhiwnai	Bawani Khera	Sui	Mustard	8.1518	19.6546	12.0535	15.5836	13.5966	13.0355	14.3683	16.2717	16.4688
Bhiwnai	Bawani Khera	Bawani Khera	Mustard	6.8828	23.5601	14.4486	12.9358	13.0239	16.9357	18.9071	19.9787	19.4932
Bhiwnai	Behal	Gopalwas	Mustard	12.6321	21.0625	12.9169	15.5856	14.9455	12.6979	14.6705	11.8823	11.927
Bhiwnai	Behal	Mandholi Kalan	Mustard	11.2517	21.5614	13.2228	15.4899	14.9961	12.9393	14.8326	11.1201	11.3428
Bhiwnai	Behal	Hariawas	Mustard	17.9698	20.7103	12.7009	15.8334	15.1921	12.3543	14.3882	12.0078	11.9964
Bhiwnai	Behal	Sidhanwa	Mustard	13.7026	21.6865	13.2995	14.3105	14.3898	13.1681	15.0635	12.4923	12.7336
Bhiwnai	Behal	Salempur	Mustard	9.7696	22.658	13.8953	12.1125	13.0699	13.6788	15.2345	12.1776	12.929
Bhiwnai	Behal	Surpura Kalan	Mustard	11.5084	21.3376	13.0856	13.8034	13.0833	12.8657	14.6988	9.42787	9.97955
Bhiwnai	Behal	Surpura Khurd	Mustard	9.2997	20.8904	12.8113	12.5165	11.9283	12.4548	14.436	8.51825	9.08854
Bhiwnai	Behal	Noonsar	Mustard	16.197	22.4144	13.7459	13.4026	13.9205	13.5039	15.2841	13.4754	13.858
Bhiwnai	Behal	Sheharyarpur	Mustard	9.3627	23.0064	14.109	11.9682	12.98	13.9495	15.4789	13.2359	13.9119
Bhiwnai	Behal	Gokalpura	Mustard	12.1139	21.8528	13.4015	14.9992	14.3628	13.1351	15.1599	10.3564	10.6422
Bhiwnai	Behal	Kasni Kalan	Mustard	16.6523	21.3705	13.1058	15.5194	15.2602	13.092	15.1045	12.2515	12.3558
Bhiwnai	Behal	Kasni Khurd	Mustard	15.2913	22.2376	13.6375	15.2234	15.1816	13.1961	15.0946	11.127	11.4087
Bhiwnai	Behal	Obra	Mustard	16.7056	22.5689	13.8407	13.2512	14.175	13.4179	15.0387	13.7748	14.2832
Bhiwnai	Behal	Bidhnoi	Mustard	18.6043	21.7829	13.3587	14.7561	13.8151	13.1024	15.1493	12.836	12.9951
Bhiwnai	Loharu	Bardu Mughal	Mustard	13.5427	22.8251	13.9978	15.576	16.4855	14.0352	15.9695	14.4002	14.6069
Bhiwnai	Behal	Bairan	Mustard	14.7246	22.2453	13.6422	15.6657	15.6876	13.6206	15.2562	14.2378	14.735
Bhiwnai	Loharu	Bardu Dhirja	Mustard	14.124	22.8968	14.0418	16.0729	16.9382	13.8306	15.4695	13.7128	14.1683
Bhiwnai	Behal	Behal	Mustard	12.8985	21.1001	12.9399	13.7829	12.8631	13.1448	15.3327	9.31966	9.7406
Bhiwnai	Behal	Serla	Mustard	14.928	21.4268	13.1403	14.7481	12.992	13.0345	14.9568	10.1749	10.6825
Bhiwnai	Loharu	Bardu Jogi	Mustard	16.6766	22.2776	13.662	16.108	16.7122	13.2407	14.9687	13.8049	14.2322
Bhiwnai	Loharu	Bardu Puran	Mustard	15.5577	21.7443	13.335	16.2532	16.6609	13.67	15.4931	13.8956	14.2255
Bhiwnai	Loharu	Budhera	Mustard	12.574	22.0552	13.5256	16.2355	16.7796	13.3694	15.06	14.1204	14.616
Bhiwnai	Loharu	Bardu Chaina	Mustard	17.1561	22.2994	13.6754	16.2292	16.9562	13.8486	15.6988	14.2277	14.5789
Bhiwnai	Loharu	Kurdal	Mustard	18.6043	22.4782	13.7851	16.3905	16.4503	14.362	15.9626	13.9782	14.5411
Bhiwnai	Behal	Sudhiwas	Mustard	14.9958	21.3224	13.0762	13.2161	12.7539	13.4594	15.4737	8.93094	9.82883
Bhiwnai	Behal	Ladawas	Mustard	13.4846	22.1034	13.5552	16.062	16.3131	13.3456	14.949	13.9698	14.5395
Bhiwnai	Loharu	Bithan	Mustard	13.8527	22.3506	13.7068	16.1337	16.8371	13.3805	15.1268	14.0446	14.5212
Bhiwnai	Behal	Chehar Kalan	Mustard	9.1738	22.1046	13.556	14.8667	13.776	13.5458	15.4062	12.6918	13.2257
Bhiwnai	Loharu	Alloudinpur	Mustard	15.5867	22.2823	13.6649	16.0934	16.6579	13.6968	15.4104	14.119	14.6485
Bhiwnai	Behal	Chehar Khurd	Mustard	11.242	22.0441	13.5189	14.6427	13.1981	13.2664	15.1454	10.7515	11.5147
Bhiwnai	Loharu	Mohamad Nagar	Mustard	13.2327	21.3503	13.0934	16.3263	16.7491	12.9835	15.0805	14.116	14.27
Bhiwnai	Loharu	Dhani Laxman	Mustard	16.1728	22.0257	13.5075	16.2728	17.0208	13.7367	15.6626	14.7527	15.0705
Bhiwnai	Behal	Shezadpur	Mustard	12.3609	22.0981	13.5519	13.6558	12.7006	13.2635	15.1048	8.36988	9.45936
Bhiwnai	Loharu	Dhigawa Jatan	Mustard	15.7127	22.8343	14.0035	16.1799	17.1633	14.6751	16.4797	15.5116	15.8749
Bhiwnai	Loharu	Nakipur	Mustard	15.0636	21.6311	13.2656	16.3116	16.6295	13.3257	15.3626	14.4735	14.6931
Bhiwnai	Loharu	Amirwas	Mustard	13.4507	22.4914	13.7931	16.2372	16.9475	14.1974	16.3702	15.6646	15.7387
Bhiwnai	Behal	Sirsi	Mustard	9.1447	22.0599	13.5285	14.527	12.9199	13.5454	15.5565	9.23252	10.1788
Bhiwnai	Loharu	Pahari	Mustard	20.101	22.0199	13.504	15.5004	15.2982	13.3441	15.2647	13.0869	13.5475
Bhiwnai	Loharu	Kharkhari	Mustard	14.3371	22.2138	13.6229	16.1813	16.6419	13.706	15.5489	14.8531	15.1994
Bhiwnai	Behal	Paju	Mustard	9.9246	22.5079	13.8032	14.4526	13.2055	13.8145	15.7192	10.3182	11.2997
Bhiwnai	Behal	Budheri	Mustard	13.1601	21.9308	13.4493	14.6943	13.2938	13.0151	14.8051	10.6354	11.558
Bhiwnai	Behal	Sorda Kadim	Mustard	11.0095	22.0644	13.5313	13.7485	12.6195	13.6268	15.583	8.3537	9.51835
Bhiwnai	Loharu	Dhigawa Shamiyan	Mustard	15.4996	22.5687	13.8405	16.2634	16.904	14.3588	16.2272	15.228	15.4925
Bhiwnai	Behal	Garanpura	Mustard	7.6578	22.4536	13.77	14.4112	12.8334	13.6972	15.507	9.77176	10.9317
Bhiwnai	Behal	Sorda Jadid	Mustard	13.3199	21.8289	13.3869	14.5296	12.8876	13.5389	15.4382	8.59536	9.82637
Bhiwnai	Behal	Nangal	Mustard	9.7938	21.5582	13.2208	14.8088	13.3612	13.2208	15.2098	9.18445	10.2308
Bhiwnai	Loharu	Singhani	Mustard	13.6009	22.2194	13.6264	15.9891	16.8747	13.8223	15.7933	14.5667	14.7762
Bhiwnai	Loharu	Dhana Jogi	Mustard	15.95	21.5619	13.2231	14.7818	13.6924	13.5001	15.4197	10.7448	11.6175
Bhiwnai	Behal	Shehzmanpur	Mustard	12.3222	21.8456	13.3971	14.572	14.4045	13.6538	15.6845	8.69866	9.86156
Bhiwnai	Loharu	Jhanjhra Hasanpur	Mustard	16.0808	21.9615	13.4682	15.8255	16.7261	13.4754	15.4502	13.6759	13.9435
Bhiwnai	Loharu	Sehar	Mustard	14.2015	22.1153	13.5625	14.8363	14.9892	13.5302	15.3846	10.0402	11.1043
Bhiwnai	Loharu	Baralu	Mustard	16.2261	21.6672	13.2877	15.063	15.3395	13.5109	15.7267	11.7709	12.2001
Bhiwnai	Loharu	Dhani Ahmed	Mustard	17.3595	22.2396	13.6387	15.9487	16.5383	14.0848	16.2431	13.8298	14.0004
Bhiwnai	Loharu	Jhanjhra Sheoran	Mustard	18.6576	22.4141	13.7458	15.8528	16.7623	14.1255	16.3024	14.2759	14.3373
Bhiwnai	Loharu	Jhumpa Kalan	Mustard	13.8527	22.3694	13.7184	15.8225	16.7849	13.7185	15.5484	13.7012	14.0316
Bhiwnai	Loharu	Damkora	Mustard	15.5771	21.5303	13.2037	15.37	15.4729	13.5687	15.9082	11.8795	12.171
Bhiwnai	Loharu	Jhanjhra Toda	Mustard	16.4392	21.8898	13.4242	15.9096	17.108	13.3854	15.3861	13.2227	13.4419
Bhiwnai	Loharu	Gignow	Mustard	14.4388	22.9828	14.0945	15.6527	16.6296	14.1169	16.0486	14.032	14.241
Bhiwnai	Loharu	Gothra	Mustard	17.9407	21.9067	13.4346	15.8348	16.7973	13.725	15.8455	13.4745	13.5456
Bhiwnai	Loharu	Basirwas	Mustard	14.2305	17.0678	10.4671	15.5101	18.2872	12.616	16.1837	14.2142	12.7337
Bhiwnai	Loharu	Kushal Pura	Mustard	17.8342	21.6602	13.2834	15.7868	16.2512	13.7028	16.0535	12.8683	12.8586
Bhiwnai	Loharu	Barwas	Mustard	13.5524	21.8774	13.4166	15.9246	16.344	13.8989	16.3318	14.1617	13.7213
Bhiwnai	Loharu	Dhani Mansukh	Mustard	14.9135	22.0194	13.5037	15.8824	16.538	14.0398	16.5326	14.0255	13.6693
Bhiwnai	Loharu	Loharu Rural	Mustard	15.611	21.8768	13.4163	16.0542	16.82	13.8092	16.0871	13.7169	13.4507
Bhiwnai	Loharu	Gagarwas	Mustard	15.5867	21.8515	13.4008	16.5544	16.4947	14.3656	16.7169	14.0873	13.6719
Bhiwnai	Loharu	Ahmedwas	Mustard	13.843	21.7651	13.3478	16.6007	16.7308	12.1689	14.1302	10.9324	10.9846
Bhiwnai	Loharu	Akberpur	Mustard	15.33	21.5628	13.2237	16.0655	16.4913	13.5822	15.8987	13.206	13.052
Bhiwnai	Loharu	Fartia Bhima	Mustard	13.6541	21.4811	13.1736	16.5783	17.4526	12.8097	15.0407	12.57	12.3521
Bhiwnai	Loharu	Fartia Kehar	Mustard	13.9593	22.1105	13.5595	16.6171	17.1242	13.4518	15.2571	12.6728	12.8232
Bhiwnai	Loharu	Dhani Dholan	Mustard	16.2939	21.6634	13.2854	16.4545	16.9121	12.7517	15.0561	12.1139	11.8338
Bhiwnai	Loharu	Fartia Tal	Mustard	15.6158	21.1585	12.9757	16.6042	16.7379	12.785	14.8511	12.4633	12.3866
Bhiwnai	Loharu	Sohasra	Mustard	13.6784	21.7397	13.3322	16.2783	17.5417	13.2498	15.5404	13.3507	13.0986
Bhiwnai	Loharu	Dhani Shyama	Mustard	15.2525	20.8833	12.807	16.7166	17.4806	12.5185	15.4024	12.777	12.1281
Bhiwnai	Loharu	Rahimpur	Mustard	15.4802	21.1251	12.9552	16.1514	16.8954	13.8464	17.1208	14.6832	13.5944
Bhiwnai	Loharu	Azempur	Mustard	12.3415	21.7796	13.3566	16.1911	17.0105	13.9914	16.0518	14.0494	13.9839
Bhiwnai	Behal	Patwan	Mustard	15.8144	21.1888	12.9943	13.1214	12.7812	12.6339	14.5635	7.981	8.87129
Bhiwnai	Siwani	Barwa	Mustard	8.1082	20.523	12.586	17.5408	15.0904	14.1226	16.869	13.9159	13.2728
Bhiwnai	Siwani	Naloi	Mustard	18.2604	19.6008	12.0205	14.469	14.032	12.478	15.3027	12.4794	11.7553
Bhiwnai	Siwani	Dhani Ramjas	Mustard	14.5212	20.0002	12.2654	13.4285	12.5066	12.7862	15.5154	12.5842	11.9041
Bhiwnai	Siwani	Rupana	Mustard	7.3429	20.4662	12.5512	14.7281	12.6783	14.1599	17.5903	14.1273	12.7337
Bhiwnai	Siwani	Siwani Rural	Mustard	6.3064	19.6924	12.0766	13.67	11.9641	12.3481	14.7733	11.8886	11.4284
Bhiwnai	Siwani	Gurera	Mustard	10.777	18.0089	11.0442	14.9156	14.7967	12.3574	15.2118	12.7959	12.1011
Bhiwnai	Siwani	Kikral	Mustard	8.4037	20.4086	12.5158	13.3796	12.1654	13.5358	16.4876	13.5916	12.6358
Bhiwnai	Siwani	Dhulkot	Mustard	7.9048	19.5636	11.9976	14.6924	12.2575	12.3278	15.2835	12.2916	11.4329
Bhiwnai	Siwani	Khera	Mustard	7.1492	19.7891	12.1359	14.2834	12.0828	11.6339	14.1832	11.5749	11.0346
Bhiwnai	Siwani	Devsar	Mustard	14.2741	19.0884	11.7062	13.7529	13.2966	11.3268	14.0979	11.6207	10.8815
Bhiwnai	Siwani	Dhani Silawali	Mustard	12.3367	17.5623	10.7703	14.6245	14.4188	11.3367	14.2002	11.8263	11.1072
Bhiwnai	Siwani	Gaindawas	Mustard	5.5798	19.0103	11.6583	12.2226	11.1922	11.4284	14.1241	12.1995	11.4308
Bhiwnai	Siwani	Bakhtawarpura	Mustard	12.3706	20.4624	12.5489	12.8638	11.6123	12.0637	14.4413	12.0967	11.7229
Bhiwnai	Siwani	Lilas	Mustard	8.9074	16.5648	10.1586	12.9615	11.1203	10.7378	14.0926	11.6882	10.4666
Bhiwnai	Siwani	Gadhwa	Mustard	8.6604	20.9334	12.8377	12.2038	12.3508	12.5507	14.766	13.0939	12.7507
Bhiwnai	Siwani	Mohila	Mustard	6.8973	20.1544	12.3599	11.8461	11.444	11.6531	14.0997	11.682	11.2692
Bhiwnai	Siwani	Budhshelly	Mustard	4.9599	17.7809	10.9044	12.2429	10.9242	11.2297	14.3092	11.8965	10.8998
Bhiwnai	Siwani	Jhumpa Kalan	Mustard	7.4543	19.9576	12.2393	12.255	11.4533	11.5671	14.0409	10.7226	10.6219
Bhiwnai	Siwani	Kharkari	Mustard	8.3359	20.9155	12.8267	12.1605	12.3037	12.133	14.2383	12.3601	12.1565
Bhiwnai	Siwani	Ghangala	Mustard	6.5631	21.3532	13.0951	11.618	11.2218	12.545	14.5923	11.5438	11.7274
Bhiwnai	Siwani	Kalod	Mustard	9.8955	21.3395	13.0868	12.0974	12.0568	12.4676	14.518	11.5919	11.6325
Bhiwnai	Siwani	Gudha	Mustard	11.1694	20.653	12.6658	11.7374	11.2966	11.8481	14.128	10.9063	10.8245
Bhiwnai	Siwani	Jhumpa Khurd	Mustard	7.3962	18.7192	11.4798	13.3468	11.9194	11.6611	14.3781	10.9078	10.6241
Bhiwnai	Siwani	Bidhwan	Mustard	11.305	21.2132	13.0093	12.241	11.5928	12.4724	14.5265	10.9249	11.1558
Bhiwnai	Siwani	Dhani Bhakhra	Mustard	12.5498	20.3108	12.4559	12.2066	11.1768	11.9396	14.2339	10.4284	10.57
Bhiwnai	Siwani	Talwani	Mustard	9.8616	21.3053	13.0657	14.5944	14.1015	12.9815	14.949	12.2439	12.2569
Bhiwnai	Siwani	Kalali	Mustard	12.637	21.149	12.9699	13.9524	13.261	12.8606	15.0327	11.3994	11.4409
Bhiwnai	Siwani	Matani	Mustard	7.8224	18.5942	11.4031	13.3283	11.6288	11.4853	14.2173	9.90016	9.59156
Bhiwnai	Siwani	Mandholi Khurd	Mustard	8.2051	21.5322	13.2049	13.8211	13.0324	13.132	14.9905	10.8018	11.1863
Bhiwnai	Siwani	Siwach	Mustard	12.0606	19.5612	11.9961	12.9807	11.6735	11.5157	14.0432	9.86821	9.64162
Bhiwnai	Siwani	Mithi	Mustard	11.9637	19.7869	12.1346	12.7372	11.868	11.8321	14.2344	9.07606	9.12308
Bhiwnai	Siwani	Morka	Mustard	10.8061	19.1875	11.767	13.0737	11.5874	11.5162	13.9766	8.39162	8.51344
Bhiwnai	Siwani	Garwa	Mustard	11.7022	20.1806	12.376	12.7752	11.7959	12.2172	14.2615	7.86184	8.60584
Bhiwnai	Bawani Khera	Bhurtana	Mustard	14.2741	22.6363	13.882	13.7255	13.761	15.5097	17.4417	19.57	19.0447
Bhiwnai	Bawani Khera	Kirawar	Mustard	10.0311	21.1452	12.9676	12.4813	12.814	13.9855	16.442	17.9104	17.0359
Bhiwnai	Tosham	Khanak	Mustard	15.3058	18.1218	11.1134	12.6458	11.8141	13.2662	15.4411	16.2199	15.7799
Bhiwnai	Tosham	Garanpura	Mustard	15.3058	18.9066	11.5948	16.2388	14.3516	11.6476	13.9901	13.5741	13.1947
Bhiwnai	Tosham	Alakhpura	Mustard	6.6357	21.1378	12.9631	14.2377	13.8412	14.8108	17.848	19.8838	18.3247
Bhiwnai	Tosham	Pinjokhara	Mustard	14.9861	18.0912	11.0947	15.7393	13.9365	11.5832	13.8506	13.6655	13.3334
Bhiwnai	Siwani	Chanana	Mustard	14.8408	19.1255	11.729	15.4833	13.2604	11.8422	14.3521	13.304	12.6973
Bhiwnai	Tosham	Sangwan	Mustard	11.6101	21.5971	13.2447	13.696	13.5955	14.7235	17.5202	19.783	18.5238
Bhiwnai	Tosham	Chhapar Jogian	Mustard	14.434	19.511	11.9654	15.8712	14.4196	12.1042	14.3059	13.7945	13.4874
Bhiwnai	Tosham	Baganwala	Mustard	6.2483	18.1862	11.1529	12.4826	11.8564	12.8101	15.5799	16.1484	15.0868
Bhiwnai	Tosham	Miran	Mustard	14.0562	20.2901	12.4432	13.3787	12.6679	12.1212	14.4971	13.2338	12.6764
Bhiwnai	Tosham	Dadam	Mustard	12.4384	18.7788	11.5163	12.6954	12.0281	12.5659	14.7842	14.9704	14.4875
Bhiwnai	Tosham	Chhapar Rangran	Mustard	9.8519	19.6861	12.0728	14.445	13.5361	12.4753	14.6302	14.1474	13.7601
Bhiwnai	Siwani	Dariyapur	Mustard	13.6638	18.5274	11.3621	16.1269	14.0933	11.5002	14.0167	13.025	12.4016
Bhiwnai	Tosham	Dang Kalan	Mustard	12.2543	21.6896	13.3014	13.7894	13.6474	14.5348	17.0703	21.6078	20.3656
Bhiwnai	Tosham	Saral	Mustard	13.688	20.9949	12.8754	12.6568	13.0592	12.8665	14.8227	14.0573	13.8142
Bhiwnai	Tosham	Jhanwari	Mustard	15.5964	19.8173	12.1533	12.5509	12.8007	12.4314	14.6591	14.3763	13.8672
Bhiwnai	Tosham	Dang Khurd	Mustard	11.5762	19.496	11.9562	14.1912	13.1103	13.6379	16.5324	20.6818	19.1684
Bhiwnai	Tosham	Kharkari Sohan	Mustard	13.2182	21.609	13.252	12.6165	13.2894	13.5037	15.7045	15.2632	14.8227
Bhiwnai	Tosham	Jhully	Mustard	18.3282	19.1166	11.7235	13.6257	12.8159	11.8161	14.3591	13.1468	12.275
Bhiwnai	Tosham	Dharan	Mustard	13.9496	21.6197	13.2585	12.5005	13.2693	13.8367	16.376	16.4394	15.6614
Bhiwnai	Siwani	Bhera	Mustard	14.7052	21.3082	13.0676	12.1811	12.4934	12.5519	14.772	14.1889	13.7127
Bhiwnai	Tosham	Bidola	Mustard	11.4019	20.0147	12.2743	13.2884	13.0316	12.4855	14.5406	13.3396	12.9629
Bhiwnai	Tosham	Kharkari Makhwan	Mustard	15.9113	20.7464	12.723	12.8755	13.5897	12.7436	14.7764	13.3571	13.1717
Bhiwnai	Tosham	Riwasa	Mustard	5.948	20.2124	12.3955	13.9882	13.3929	12.5543	14.88	15.9776	15.337
Bhiwnai	Tosham	Sidhan	Mustard	13.7752	20.7752	12.7406	12.6136	12.6262	12.4334	14.6381	13.9319	13.3951
Bhiwnai	Tosham	Bhariwas	Mustard	13.3781	20.3422	12.4752	13.3015	12.9196	11.8777	14.0202	11.613	11.2121
Bhiwnai	Tosham	Nigana Khurd	Mustard	15.887	21.0181	12.8897	13.0454	13.0355	12.8008	14.71	14.3334	14.1663
Bhiwnai	Tosham	Thilod	Mustard	14.0465	21.2728	13.0458	12.6137	13.7372	13.501	15.5812	13.3768	13.1094
Bhiwnai	Tosham	Badalwala	Mustard	11.4019	20.1973	12.3863	13.1926	13.1796	11.3938	13.726	11.3197	10.7518
Bhiwnai	Tosham	Alampur	Mustard	10.0214	20.5905	12.6274	13.0622	13.5405	12.4059	14.5233	11.8348	11.5605
Bhiwnai	Tosham	Dulheri	Mustard	15.9839	19.9782	12.2519	13.2822	12.8983	12.5917	14.6314	13.1512	12.8807
Bhiwnai	Tosham	Bajina	Mustard	11.6973	19.4274	11.9141	14.6871	13.8996	11.9678	14.1607	15.0049	14.7545
Bhiwnai	Tosham	Patodi	Mustard	12.2592	20.3471	12.4781	13.1832	13.0412	12.022	14.1092	10.6055	10.3455
Bhiwnai	Tosham	Devawas	Mustard	11.8911	20.8085	12.7611	12.2791	12.3257	12.1258	14.2271	12.6116	12.3633
Bhiwnai	Tosham	Nigana Kalan	Mustard	6.5922	19.1173	11.724	13.4931	12.579	11.6917	13.9202	12.4601	11.9488
Bhiwnai	Tosham	Khawa	Mustard	7.5803	21.7384	13.3314	12.7646	13.0917	13.3484	15.3986	12.5082	12.2128
Bhiwnai	Tosham	Sandwa	Mustard	8.3359	20.3465	12.4777	13.1838	12.6367	13.0459	15.115	10.7753	10.6254
Bhiwnai	Tosham	Katwar	Mustard	8.0404	21.4429	13.1502	12.7485	13.28	13.0917	14.9563	12.0707	12.0074
Bhiwnai	Tosham	Busan	Mustard	8.0259	20.5756	12.6183	12.9993	12.912	13.1269	15.2871	11.2766	10.9843
Bhiwnai	Tosham	Dhani Mahu	Mustard	7.309	17.5994	10.793	15.4832	13.4621	12.1764	14.7699	12.6544	12.0127
Bhiwnai	Kairu	Sungerpur	Mustard	12.8388	19.9746	12.2497	14.3381	14.4876	12.0749	14.1688	10.7609	10.4985
Bhiwnai	Tosham	Isharwal	Mustard	15.7272	20.7218	12.7079	14.0831	14.0185	12.5112	14.579	13.2196	12.9106
Bhiwnai	Tosham	Rodhan	Mustard	17.1948	22.3239	13.6904	12.4346	13.4229	13.4938	15.1932	12.1088	12.4345
Bhiwnai	Kairu	Khariyawas	Mustard	6.0771	19.9454	12.2318	15.3961	14.6289	12.7751	14.8781	10.393	10.3189
Bhiwnai	Tosham	Sahlewala	Mustard	7.1831	21.4918	13.1802	12.6194	12.9685	13.805	15.6277	10.8645	11.2243
Bhiwnai	Kairu	Mansarwas	Mustard	15.0249	20.3316	12.4686	15.8084	15.9507	12.942	15.0077	11.3363	11.2948
Bhiwnai	Kairu	Simliwas	Mustard	13.906	20.7726	12.7391	15.6576	16.0799	12.8786	14.798	11.03	11.3552
Bhiwnai	Kairu	Kairu	Mustard	14.0223	20.9023	12.8186	15.5254	16.1372	13.2114	15.1518	11.4121	11.5925
Bhiwnai	Kairu	Dharwanbas	Mustard	14.5163	21.7625	13.3461	12.6943	13.101	13.7922	15.4882	10.8713	11.296
Bhiwnai	Tosham	Hasan	Mustard	12.2011	22.7166	13.9313	12.1287	13.0737	14.1576	15.6664	11.4428	12.2404
Bhiwnai	Kairu	Devrala	Mustard	13.2037	22.4118	13.7444	12.327	13.0494	14.299	16.0478	12.928	13.3226
Bhiwnai	Kairu	Khaparbas	Mustard	12.9567	22.2563	13.649	13.7698	14.6162	13.8372	15.3915	11.3428	11.8355
Bhiwnai	Kairu	Bijlanawas	Mustard	11.4551	22.0136	13.5001	14.0729	15.145	13.9037	15.6311	12.2481	12.5374
Bhiwnai	Kairu	Ladianwali	Mustard	13.2231	22.3329	13.6959	14.7896	15.952	13.7594	15.3875	12.9609	13.3404
Bhiwnai	Tosham	Tosham Rural	Mustard	6.132	21.0905	12.934	11.6682	11.872	14.4423	16.8255	17.9241	17.1954
Bhiwnai	Tosham	Tosham (CT)	Mustard	6.132	20.243	12.4143	11.7734	11.6648	12.8085	15.2937	15.961	15.1745
Bhiwnai	Tosham	Jainawas	Mustard	6.6164	21.4289	13.1415	12.1697	12.484	12.8797	15.2112	14.5318	13.8815
Bhiwnai	Tosham	Gudha	Mustard	8.6604	19.7036	12.0835	15.7255	15.5466	12.5465	14.5983	11.7783	11.5323
Bhiwnai	Bhiwani	Bhiwani	Mustard	17.6104	19.5548	11.9922	16.5335	16.0342	9.94861	12.7612	13.1472	12.061
Bhiwnai	Kairu	Indiwali	Mustard	7.7643	21.4028	13.1256	12.5818	12.5476	13.7639	15.5115	12.2962	12.5866
Bhiwnai	Bawani Khera	Ramupura	Mustard	15.4317	20.5836	12.6232	13.4795	13.3845	14.3006	16.814	20.1357	19.0743
Bhiwnai	Tosham	Mandhan	Mustard	14.6277	20.965	12.8571	12.7053	12.6895	12.0285	14.2626	12.9663	12.3982
Bhiwnai	Siwani	Siwani	Mustard	6.3064	18.3128	11.2306	13.7837	12.363	12.9217	16.0065	12.9384	11.8024
Bhiwnai	Bhiwani	Kaluwas	Mustard	16.7444	19.3441	11.863	15.8482	14.9085	11.7838	13.47	11.0249	11.1141
Bhiwnai	Bawani Khera	Rohnat	Mustard	15.5964	23.7383	14.5578	14.8857	14.5686	16.3837	18.1161	17.9911	18.068
Bhiwnai	Bawani Khera	Barsi	Mustard	16.4828	23.2494	14.258	14.878	14.8653	17.1272	19.8803	18.5882	17.732
Bhiwnai	Bhiwani	Nangla	Mustard	25.4483	21.9178	13.4414	17.4621	19.1739	11.4243	13.1099	10.6902	11.6171
Bhiwnai	Loharu	Loharu	Mustard	15.611	21.4185	13.1352	16.3602	16.7011	12.8667	15.0162	12.7163	12.6518
				R square	0.832289	0.857757	0.90906	0.91598	0.876359	0.862546	0.885512	0.883946
				RMSE (quintal/ha)	7.16368	7.48239	4.9301	5.33589	5.66678	5.98346	5.38677	5.42525
				MAE (quintal/ha)	5.44106	6.04019	3.66591	4.02945	3.87329	4.29939	3.79291	3.80641
				MAPE %	19.3857	27.5663	14.5932	15.2815	15.7499	18.1104	15.6484	15.4292
				Adjusted R2	0.824038	0.850759	0.904587	0.911846	0.870276	0.855784	0.879879	0.878237
