# Supplementary material for: Hybridizing deep learning algorithms and geostatistical approaches for improved crop yield disaggregation
Source: PLoS One. 2026 Mar 6;21(3):e0344081. doi: 10.1371/journal.pone.0344081 (PMC12965609; doi:10.1371/journal.pone.0344081)
Supplement: S2 File — The file contains training inputs derived from remote sensing, weather, and static variables, along with associated yield values used for model development. (XLSX) [file pone.0344081.s002.xlsx]

## Sheet: Sheet1
Yield	mean_temperature_2m_2022_11	mean_soil_temperature_level_1_2022_11	mean_surface_net_solar_radiation_2022_11	mean_total_evaporation_2022_11	mean_total_precipitation_2022_11	mean_leaf_area_index_low_vegetation_2022_11	mean_temperature_2m_2022_12	mean_soil_temperature_level_1_2022_12	mean_surface_net_solar_radiation_2022_12	mean_total_evaporation_2022_12	mean_total_precipitation_2022_12	mean_leaf_area_index_low_vegetation_2022_12	mean_temperature_2m_2023_01	mean_soil_temperature_level_1_2023_01	mean_surface_net_solar_radiation_2023_01	mean_total_evaporation_2023_01	mean_total_precipitation_2023_01	mean_leaf_area_index_low_vegetation_2023_01	mean_temperature_2m_2023_02	mean_soil_temperature_level_1_2023_02	mean_surface_net_solar_radiation_2023_02	mean_total_evaporation_2023_02	mean_total_precipitation_2023_02	mean_leaf_area_index_low_vegetation_2023_02	mean_temperature_2m_2023_03	mean_soil_temperature_level_1_2023_03	mean_surface_net_solar_radiation_2023_03	mean_total_evaporation_2023_03	mean_total_precipitation_2023_03	mean_leaf_area_index_low_vegetation_2023_03	mean_bdod_bdod_0-5cm_mean	mean_bdod_bdod_5-15cm_mean	mean_bdod_bdod_15-30cm_mean	mean_bdod_bdod_30-60cm_mean	mean_bdod_bdod_60-100cm_mean	mean_bdod_bdod_100-200cm_mean	mean_cec_cec_0-5cm_mean	mean_cec_cec_5-15cm_mean	mean_cec_cec_15-30cm_mean	mean_cec_cec_30-60cm_mean	mean_cec_cec_60-100cm_mean	mean_cec_cec_100-200cm_mean	mean_cfvo_cfvo_0-5cm_mean	mean_cfvo_cfvo_5-15cm_mean	mean_cfvo_cfvo_15-30cm_mean	mean_cfvo_cfvo_30-60cm_mean	mean_cfvo_cfvo_60-100cm_mean	mean_cfvo_cfvo_100-200cm_mean	mean_clay_clay_0-5cm_mean
1559.64	288.249	290.741	1.23885e+07	-0.00104088	0.000350029	0.944775	283.046	285.717	1.12835e+07	-0.00035815	1.46923e-06	0.928899	281.156	283.448	1.09502e+07	-0.000538152	0.00114128	1.21281	286.138	288.411	1.47055e+07	-0.00127744	6.11425e-06	1.63539	290.239	292.637	1.56957e+07	-0.00127367	0.00197234	1.38548	-37.3122	-35.88	-35.4399	-33.1269	-32.8504	-32.4413	60.248	48.6472	53.4275	54.0564	53.4647	50.4887	-24.6756	-26.7201	-18.7267	9.0668	18.8081	21.9302	116.535
846.18	288.258	290.412	1.2237e+07	-0.000901236	0.000298569	0.834072	282.93	285.299	1.11706e+07	-0.000319659	1.23973e-06	0.815727	281.115	283.143	1.08914e+07	-0.000555353	0.0011252	1.02747	286.253	288.084	1.46298e+07	-0.00115215	1.24436e-05	1.34258	290.295	292.411	1.55942e+07	-0.00132618	0.00189959	1.16109	77.7292	77.1466	78.7827	79.7146	80.567	80.906	112.095	111.01	116.6	117.256	114.476	113.837	6.99681	4.03999	12.0973	30.1295	34.7708	39.0902	139.436
709.1	288.252	290.332	1.22066e+07	-0.000870045	0.000277716	0.804072	282.867	285.206	1.11587e+07	-0.000314336	1.48532e-06	0.794092	281.107	283.088	1.0889e+07	-0.000564072	0.00112137	0.993882	286.284	288.016	1.46217e+07	-0.00112884	1.57575e-05	1.28837	290.275	292.36	1.55836e+07	-0.00135895	0.00191222	1.11767	106.478	105.744	107.676	108.779	109.062	109.486	88.5546	90.0687	93.6754	93.7358	90.1704	90.3466	-29.8184	-32.9561	-25.0121	-0.946932	-1.74263	5.36065	112.776
1723.84	288.235	290.58	1.23246e+07	-0.000979728	0.000307265	0.885509	282.91	285.525	1.12576e+07	-0.000347997	2.03845e-06	0.889001	281.136	283.335	1.09469e+07	-0.000554915	0.00112859	1.1517	286.203	288.278	1.4684e+07	-0.00123005	1.29338e-05	1.53581	290.192	292.533	1.5672e+07	-0.00133811	0.00199718	1.30509	145.091	144.405	146.41	146.361	146.583	147.009	194.207	194.814	198.83	200.781	197.684	198.409	69.4932	64.1779	69.3851	100.038	100.063	106.201	215.873
844.24	288.21	290.695	1.24263e+07	-0.00106453	0.000332321	0.935058	282.946	285.704	1.1348e+07	-0.000379074	2.5343e-06	0.95372	281.165	283.474	1.09806e+07	-0.000560266	0.00113764	1.26044	286.124	288.384	1.47506e+07	-0.00130205	1.07538e-05	1.70304	290.122	292.609	1.57925e+07	-0.00134538	0.00207999	1.42717	68.1359	68.4397	69.9421	71.8481	72.0426	72.4008	124.101	117.119	120.642	122.119	119.126	117.426	24.1099	19.9904	26.7933	59.4995	60.7908	62.6715	162.715
1656.03	288.203	290.685	1.24597e+07	-0.00108728	0.00034713	0.943423	282.986	285.713	1.13737e+07	-0.000388402	2.48681e-06	0.962308	281.177	283.472	1.09752e+07	-0.000566568	0.00114446	1.27439	286.088	288.348	1.47767e+07	-0.00131513	8.83525e-06	1.72294	290.123	292.595	1.58512e+07	-0.00134863	0.00209461	1.4394	143.628	145.054	145.878	148.757	147.874	148.391	139.023	124.744	130.574	133.074	132.424	128.183	64.7712	63.3158	68.2531	98.9689	104.4	105.171	194.239
1461.32	288.194	290.672	12501744	-0.00111598	0.000365817	0.953979	283.037	285.724	11405976	-0.000400172	2.42687e-06	0.973145	281.193	283.469	10968494	-0.00057452	0.00115307	1.29199	286.043	288.302	14809642	-0.00133163	6.41431e-06	1.74805	290.123	292.577	15925287	-0.00135272	0.00211305	1.45483	146.027	147.074	147.594	150.1	149.96	149.946	145.82	132.487	136.813	137.753	136.887	132.372	75.2324	74.6298	79.2658	106.292	105.22	111.729	204.094
1648.28	288.19	290.68	1.25259e+07	-0.00111811	0.000371315	0.956455	283.066	285.736	1.14244e+07	-0.000401508	2.34819e-06	0.976087	281.195	283.471	1.09589e+07	-0.000578705	0.00115599	1.31299	286.041	288.282	1.48069e+07	-0.0013371	5.63867e-06	1.78306	290.118	292.564	1.59397e+07	-0.00135358	0.002116	1.48225	1.22348	2.67649	2.25982	5.4098	5.09694	5.27383	-25.4999	-37.7334	-34.0879	-33.9095	-34.4987	-39.4955	-101.025	-103.357	-97.8376	-68.0882	-66.9416	-63.6571	47.3571
1460.35	288.128	290.581	1.25563e+07	-0.00122493	0.000408806	0.963708	283.078	285.706	1.14858e+07	-0.000454639	4.09685e-06	0.980927	281.251	283.468	1.0956e+07	-0.000602653	0.00101609	1.34525	286.037	288.253	1.48198e+07	-0.00130107	2.53996e-06	1.83037	290.096	292.522	1.60125e+07	-0.00141577	0.00212699	1.53424	145.081	146.705	147.065	150.793	149.584	149.894	133.666	118.835	122.486	124.226	124.89	117.877	63.5143	64.8067	67.6802	95.3663	107.054	107.422	214.527
688.28	288.211	290.687	1.2419e+07	-0.00106738	0.000328503	0.932591	282.909	285.69	1.13457e+07	-0.000380444	3.06827e-06	0.950966	281.165	283.478	1.10021e+07	-0.000558735	0.00110042	1.25939	286.155	288.42	1.47464e+07	-0.00127825	1.15372e-05	1.70197	290.12	292.62	1.57688e+07	-0.0013548	0.00207328	1.42905	144.761	145.537	145.639	148.21	148.405	148.338	157.744	149.76	154.797	155.788	153.367	151.474	73.1372	71.1549	78.7887	110.427	106.415	106.733	204.349
1281.14	288.225	290.716	1.2357e+07	-0.00101759	0.000301477	0.917637	282.86	285.686	1.12949e+07	-0.000359821	2.66024e-06	0.935827	281.139	283.477	1.09928e+07	-0.000547131	0.00112164	1.2315	286.201	288.462	1.46964e+07	-0.00127376	1.47638e-05	1.66178	290.121	292.639	1.56698e+07	-0.00133914	0.00204942	1.40193	-91.8847	-91.9601	-91.468	-89.8558	-89.6645	-89.8871	-135.386	-139.254	-136.61	-135.372	-137.727	-138.796	-237.203	-239.88	-233.982	-203.249	-210.811	-206.685	-98.487
1543.17	288.212	290.672	1.24027e+07	-0.00105889	0.000320538	0.928063	282.87	285.662	1.13332e+07	-0.000376677	3.3477e-06	0.946372	281.157	283.467	1.1017e+07	-0.000555354	0.00108073	1.25279	286.181	288.44	1.47354e+07	-0.00126093	1.27178e-05	1.69189	290.117	292.621	1.5736e+07	-0.00135799	0.00206445	1.42312	144.178	145.341	146.106	147.641	147.665	148.041	150.018	138.686	142.643	144.188	143.556	140.508	74.5096	69.9783	73.5073	103.259	101.683	104.468	206.125
815.18	287.959	289.68	1.24815e+07	-0.0011327	0.000343384	0.918956	282.539	284.532	1.14217e+07	-0.000404991	5.19447e-06	0.963409	281.021	282.596	1.11475e+07	-0.000576201	0.000960034	1.27641	286.076	287.707	1.48038e+07	-0.00119659	1.31042e-05	1.70111	289.98	291.896	1.59011e+07	-0.00142399	0.00206512	1.41577	146.488	146.152	147.833	147.253	146.385	146.66	197.554	200.168	203.864	213.725	211.257	209.209	62.8878	62.3782	69.2003	99.3698	90.5577	96.246	210.392
1151.93	288.192	290.614	12527638	-0.00116771	0.000371256	0.957397	282.916	285.665	11438536	-0.000421115	5.11653e-06	0.975708	281.215	283.493	11080904	-0.000575944	0.000976475	1.30981	286.135	288.429	14843420	-0.00123009	7.10721e-06	1.7749	290.115	292.618	15910359	-0.0014045	0.00210583	1.48157	145.855	146.373	147.063	148.167	148.794	148.348	165.508	157.272	161.923	164.661	161.019	159.673	69.1358	64.5139	69.6474	101.263	93.3487	100.861	207.116
678.59	288.192	290.614	12527638	-0.00116771	0.000371256	0.957397	282.916	285.665	11438536	-0.000421115	5.11653e-06	0.975708	281.215	283.493	11080904	-0.000575944	0.000976475	1.30981	286.135	288.429	14843420	-0.00123009	7.10721e-06	1.7749	290.115	292.618	15910359	-0.0014045	0.00210583	1.48157	-70.6279	-70.0543	-69.8957	-68.0694	-67.5493	-67.8709	-16.8733	-22.7872	-16.7232	-15.6895	-17.8328	-20.4434	-97.9338	-103.089	-95.7453	-59.742	-65.1529	-63.6948	40.07
725.09	288.197	290.628	1.25031e+07	-0.0011461	0.00036121	0.951673	282.908	285.668	1.14179e+07	-0.000412291	4.76292e-06	0.969967	281.204	283.491	1.10682e+07	-0.000571796	0.000997373	1.29854	286.144	288.434	1.48223e+07	-0.00123637	8.20947e-06	1.75862	290.116	292.621	1.58757e+07	-0.00139509	0.00209771	1.4701	146.772	146.993	146.559	147.676	148.524	148.166	161.414	156.028	161.662	162.563	159.917	157.934	75.8158	72.7335	81.034	115.693	106.806	106.803	206.654
1117.42	288.191	290.613	1.25284e+07	-0.00116914	0.000372196	0.957556	282.92	285.666	1.14397e+07	-0.000421956	5.09127e-06	0.975839	281.216	283.492	1.10778e+07	-0.000576612	0.000977449	1.3107	286.132	288.424	1.48428e+07	-0.00123185	6.993e-06	1.77629	290.115	292.615	1.59129e+07	-0.00140479	0.00210636	1.48289	49.8117	50.5623	50.783	52.958	53.2984	53.1253	144.423	137.322	143.3	142.429	141.714	140.058	65.5418	63.7719	71.306	102.488	100.624	100.923	215.869
940.15	288.13	290.582	1.25554e+07	-0.00122313	0.000407524	0.963502	283.072	285.704	1.14842e+07	-0.000453554	4.14211e-06	0.980756	281.25	283.469	1.09607e+07	-0.000601732	0.00101407	1.34409	286.041	288.26	1.48207e+07	-0.00129823	2.70085e-06	1.82855	290.097	292.526	1.60089e+07	-0.00141557	0.00212623	1.53251	-315.999	-314.79	-313.49	-311.069	-312.056	-311.941	-152.871	-166.533	-159.966	-157.109	-156.457	-162.29	-221.711	-220.395	-215.351	-187.102	-176.316	-177.214	-71.0926
910.11	288.128	290.581	12556470	-0.00122534	0.000408971	0.963745	283.078	285.706	11486062	-0.000454848	4.10325e-06	0.980957	281.252	283.468	10955922	-0.00060276	0.00101557	1.34546	286.037	288.253	14819828	-0.00130095	2.52511e-06	1.83069	290.096	292.522	16012785	-0.00141601	0.00212704	1.53455	-76.6277	-75.2552	-75.515	-72.969	-74.0529	-74.1152	-52.2901	-65.7297	-63.8273	-64.4881	-63.3517	-70.4477	-120.105	-125.383	-119.079	-92.9035	-91.9747	-78.3447	14.7339
1641.02	288.075	290.51	1.25841e+07	-0.001311	0.000419303	0.969677	283.078	285.673	1.15002e+07	-0.00050606	4.85417e-06	0.980957	281.292	283.475	1.0969e+07	-0.000627776	0.000911384	1.35271	286.051	288.211	1.48543e+07	-0.00130463	2.61897e-06	1.87639	290.082	292.476	1.60539e+07	-0.00146989	0.00210417	1.58639	86.7695	88.4538	89.9733	92.8101	92.391	92.3534	86.6695	71.0593	73.9438	74.332	74.8921	68.0309	8.79977	4.7783	7.4768	27.1379	41.3279	42.7913	146.614
1727.72	288.069	290.502	12587180	-0.00132053	0.000420452	0.970337	283.078	285.669	11501822	-0.000511757	4.93772e-06	0.980957	281.297	283.475	10970484	-0.000630559	0.000899793	1.35352	286.053	288.206	14858116	-0.00130504	2.62941e-06	1.88147	290.08	292.471	16058485	-0.00147588	0.00210163	1.59216	146.702	148.509	149.259	152.75	152.245	152.057	141.728	126.375	130.811	130.927	132.199	124.799	71.5506	67.181	70.2741	87.4161	98.7454	106.578	213.313
724.12	288.069	290.502	12587180	-0.00132053	0.000420452	0.970337	283.078	285.669	11501822	-0.000511757	4.93772e-06	0.980957	281.297	283.475	10970484	-0.000630559	0.000899793	1.35352	286.053	288.206	14858116	-0.00130504	2.62941e-06	1.88147	290.08	292.471	16058485	-0.00147588	0.00210163	1.59216	145.494	147.345	147.892	151.159	151.346	150.819	145.206	135.478	139.922	139.128	139.493	131.637	70.0015	66.3122	68.2572	88.5229	102.861	102.946	212.918
1616.8	288.118	290.555	1.25649e+07	-0.0012532	0.000406178	0.965176	283.043	285.682	1.14848e+07	-0.000471425	4.7126e-06	0.979768	281.263	283.477	1.09909e+07	-0.000608139	0.000956976	1.34076	286.065	288.273	1.48426e+07	-0.00128592	3.49292e-06	1.83944	290.094	292.523	1.60118e+07	-0.00143909	0.00211263	1.54739	1.71925	3.37291	4.28362	7.56764	7.32996	7.12634	109.501	97.4928	103.173	103.804	106.406	100.504	38.2243	36.1437	40.2519	67.4926	77.0795	74.623	180.851
1640.05	288.192	290.614	12527638	-0.00116771	0.000371256	0.957397	282.916	285.665	11438536	-0.000421115	5.11653e-06	0.975708	281.215	283.493	11080904	-0.000575944	0.000976475	1.30981	286.135	288.429	14843420	-0.00123009	7.10721e-06	1.7749	290.115	292.618	15910359	-0.0014045	0.00210583	1.48157	144.814	145.771	145.455	149.286	149.425	148.672	97.9378	87.2374	93.5166	93.8675	95.9167	91.7601	35.1033	31.3105	35.5133	65.9787	62.8582	69.1459	188.651
679.56	288.159	290.566	1.2598e+07	-0.00124405	0.000402416	0.963672	282.957	285.662	1.15245e+07	-0.000460454	6.31376e-06	0.975794	281.264	283.511	1.10999e+07	-0.000585455	0.000886146	1.31455	286.109	288.4	1.48979e+07	-0.00121515	4.09344e-06	1.80459	290.121	292.599	1.60168e+07	-0.00145075	0.00212069	1.53033	-222.169	-220.924	-220.196	-215.847	-215.683	-216.502	-85.6021	-97.3182	-90.9045	-91.3626	-89.3767	-95.0168	-142.182	-145.599	-140.078	-117.281	-119.056	-109.653	-7.96373
1925.82	288.145	290.545	12630990	-0.00127772	0.000416481	0.966431	282.973	285.661	11565114	-0.000477514	6.90467e-06	0.975708	281.287	283.52	11111868	-0.000588781	0.000843765	1.3158	286.098	288.392	14924186	-0.00120601	2.72627e-06	1.81653	290.125	292.594	16065263	-0.00147166	0.00212807	1.55151	-7.62161	-5.53431	-4.3529	-0.038714	0.945847	0.34688	-44.1313	-54.3523	-48.2078	-50.2398	-47.7393	-53.1351	-82.4861	-79.1201	-68.9642	-50.7032	-54.5548	-39.8475	22.2741
1490.86	288.145	290.545	1.26308e+07	-0.00127821	0.000416436	0.966431	282.973	285.661	1.15649e+07	-0.000477835	6.90721e-06	0.975725	281.287	283.52	1.11118e+07	-0.000589036	0.000843643	1.31588	286.097	288.391	1.49241e+07	-0.00120634	2.7272e-06	1.81654	290.125	292.594	1.60652e+07	-0.00147197	0.00212808	1.55151	144.085	145.804	145.814	151.205	151.265	150.506	135.721	123.316	129.373	128.229	131.161	125.508	82.116	79.1056	83.2538	99.8859	96.7336	109.083	207.887
1332.48	288.102	290.428	1.25929e+07	-0.00138086	0.000406951	0.966431	282.944	285.592	1.1515e+07	-0.000544922	7.43801e-06	0.979239	281.277	283.489	1.10905e+07	-0.000642326	0.000818138	1.33424	286.044	288.272	1.49018e+07	-0.00127536	2.92021e-06	1.81953	290.05	292.481	1.60432e+07	-0.00153712	0.00212997	1.55151	124.065	125.384	125.83	131.468	131.307	130.522	128.83	111.578	116.364	118.556	120.129	113.738	75.4453	72.8227	76.2946	87.1929	81.2941	95.8687	208.161
1507.82	288.086	290.383	1.25783e+07	-0.00142058	0.000403033	0.966317	282.933	285.565	1.14957e+07	-0.000570879	7.6382e-06	0.980513	281.273	283.478	1.10821e+07	-0.000662799	0.000808316	1.3407	286.025	288.226	1.48933e+07	-0.00130178	3.03225e-06	1.81944	290.022	292.438	1.60349e+07	-0.0015623	0.00213072	1.55055	-8.91963	-6.75852	-5.95557	-0.347776	-0.294271	-1.0556	-55.266	-68.7616	-60.8688	-61.3483	-59.8358	-65.802	-103.018	-104.848	-100.713	-85.6371	-90.0165	-78.538	18.1522
1576.6	288.168	290.423	1.25428e+07	-0.00139182	0.000400604	0.954721	282.888	285.572	1.14731e+07	-0.000549205	7.73236e-06	0.972522	281.283	283.506	1.10742e+07	-0.000618389	0.000768192	1.27843	286.182	288.388	1.48484e+07	-0.00122077	6.87423e-06	1.69187	290.114	292.572	1.60046e+07	-0.00152912	0.00212677	1.45164	27.1312	29.6704	30.2411	35.7563	36.1671	35.4781	104.959	97.8045	106.925	103.793	104.747	100.49	42.8724	40.7956	45.894	65.5958	54.1357	60.2811	172.591
1496.19	288.186	290.431	1.25353e+07	-0.00138581	0.000400037	0.952258	282.878	285.573	1.14683e+07	-0.000544676	7.75131e-06	0.970825	281.285	283.512	1.10725e+07	-0.000609041	0.000759751	1.26521	286.216	288.422	1.48389e+07	-0.0012037	7.69023e-06	1.66478	290.134	292.6	1.59982e+07	-0.00152216	0.00212594	1.43063	139.944	142.138	143.195	147.533	148.363	147.981	159.976	156.894	165.252	161.599	161.844	159.859	90.3156	87.6142	92.463	107.315	98.6572	105.767	219.654
1511.21	288.132	290.321	1.25034e+07	-0.00131725	0.000398433	0.947734	282.815	285.399	1.14522e+07	-0.000503383	7.76225e-06	0.969377	281.241	283.367	1.1118e+07	-0.000588598	0.000789421	1.26384	286.223	288.344	1.48454e+07	-0.00118082	8.27557e-06	1.67702	290.131	292.502	1.5932e+07	-0.00148954	0.00210878	1.43686	143.83	145.384	146.835	150.81	151.48	150.679	148.814	140.921	147.244	146.471	147.223	144.211	86.6396	83.4454	88.7519	106.651	97.3861	108.55	223.928
1712.7	288.152	290.347	1.25053e+07	-0.00134043	0.000397864	0.947663	282.825	285.442	1.14504e+07	-0.000517253	7.80885e-06	0.969134	281.253	283.407	1.11031e+07	-0.000593193	0.000774946	1.25857	286.235	288.374	1.4837e+07	-0.00118316	8.5628e-06	1.65954	290.137	292.535	1.59451e+07	-0.00149961	0.00211317	1.42402	38.8681	40.0895	41.016	43.2792	43.7268	43.4962	52.2087	52.7457	59.5399	58.8619	59.0286	57.6144	-28.8858	-29.4022	-23.8314	-7.67536	-17.2568	-12.7602	119.36
1362.51	288.1	290.223	12463506	-0.00127603	0.000394837	0.941528	282.75	285.253	11425440	-0.000478525	7.88815e-06	0.967041	281.207	283.255	11147740	-0.00057221	0.000798682	1.25171	286.256	288.298	14836028	-0.001157	9.65531e-06	1.65759	290.137	292.436	15869527	-0.00146843	0.00209486	1.41882	143.063	144.147	145.211	148.584	149.173	148.982	166.17	163.55	167.489	167.873	167.403	165.265	100.245	96.7511	102.109	117.055	114.197	120.069	243.349
1566.91	288.104	290.251	1.24781e+07	-0.00127617	0.000396717	0.943691	282.769	285.288	1.14376e+07	-0.000478437	7.80272e-06	0.967794	281.214	283.278	1.11446e+07	-0.00057365	0.000802598	1.25728	286.242	288.306	1.48437e+07	-0.00116126	9.05345e-06	1.6714	290.136	292.45	1.58865e+07	-0.00146871	0.00209775	1.43035	143.86	145.697	146.036	151.781	151.663	150.73	137.523	122.127	127.369	130.059	131.861	126.714	80.5648	72.8262	75.9762	98.6244	95.6547	103.289	213.52
977.93	288.145	290.545	12630990	-0.00127772	0.000416481	0.966431	282.973	285.661	11565114	-0.000477514	6.90467e-06	0.975708	281.287	283.52	11111868	-0.000588781	0.000843765	1.3158	286.098	288.392	14924186	-0.00120601	2.72627e-06	1.81653	290.125	292.594	16065263	-0.00147166	0.00212807	1.55151	-100.737	-98.8856	-98.9913	-96.1174	-96.7241	-97.2963	-222.075	-239.293	-236.553	-233.541	-232.978	-239.735	-284.529	-291.995	-287.574	-265.986	-263.551	-259.993	-150.439
1630.17	288.156	290.561	1.26075e+07	-0.00125272	0.000406203	0.964378	282.96	285.662	1.15363e+07	-0.000464696	6.49827e-06	0.975708	281.27	283.514	1.11048e+07	-0.000585864	0.000873926	1.31444	286.106	288.4	1.49058e+07	-0.00121148	3.72194e-06	1.80707	290.123	292.599	1.60301e+07	-0.0014564	0.00212301	1.53562	145.573	147.564	146.955	150.191	149.391	148.282	127.909	106.391	108.527	111.218	113.909	107.318	68.9818	61.7818	68.2636	90.2909	87.7909	90.0364	195.382
1826.53	288.192	290.613	1.2528e+07	-0.00116811	0.000371422	0.957431	282.916	285.665	1.1439e+07	-0.000421323	5.1231e-06	0.975708	281.215	283.493	1.1081e+07	-0.000575991	0.000975987	1.30984	286.135	288.429	1.48437e+07	-0.00123	7.09111e-06	1.77506	290.115	292.618	1.59109e+07	-0.00140475	0.00210592	1.48182	145.085	146.809	147.081	149.993	149.257	148.621	130.96	114.287	120.287	121.772	122.989	115.989	56.2206	52.4963	58.1103	79.886	93.8824	97.0074	211.265
604.48	288.188	290.598	1.25269e+07	-0.00116711	0.000370783	0.956744	282.91	285.646	1.14383e+07	-0.000420841	5.11785e-06	0.975499	281.211	283.478	1.1082e+07	-0.000575948	0.000976195	1.30925	286.134	288.417	1.48427e+07	-0.00122952	7.20909e-06	1.77365	290.113	292.605	1.59102e+07	-0.00140483	0.00210514	1.48045	75.4284	75.3036	75.9842	77.2435	76.8079	76.7014	103.232	103.896	108.711	115.16	113.502	107.925	-5.25252	-6.92518	-0.193165	31.5547	26.5885	30.8403	141.76
1810.06	287.768	288.918	12443778	-0.00110413	0.000320629	0.887573	282.231	283.606	11408038	-0.000391827	5.25809e-06	0.953369	280.863	281.864	11201898	-0.00057641	0.000946613	1.24915	286.027	287.118	14771438	-0.00116924	1.8e-05	1.64087	289.869	291.307	15893517	-0.00143989	0.00203188	1.36206	145.085	143.975	145.686	147.179	147.231	146.371	183.151	181.902	182.784	185.747	183.658	182.745	85.9906	88.6348	94.8096	115.168	103.414	121.506	226.976
2042.07	287.919	289.522	1.24736e+07	-0.00112677	0.000338661	0.912442	282.475	284.34	1.14189e+07	-0.000402258	5.20767e-06	0.961326	280.988	282.444	1.11588e+07	-0.000576244	0.000957249	1.27075	286.066	287.585	1.47971e+07	-0.00119091	1.41203e-05	1.68861	289.957	291.774	1.58995e+07	-0.00142729	0.00205822	1.40463	-18.6595	-19.1376	-17.6481	-16.4213	-15.8195	-16.0555	-176.101	-177.9	-173.217	-170.488	-172.602	-175.089	-263.954	-265.979	-261.277	-233.759	-240.011	-232.876	-125.28
1688	288.111	290.282	1.24864e+07	-0.00125966	0.000392617	0.944977	282.783	285.317	1.14393e+07	-0.000469747	7.40453e-06	0.968722	281.21	283.288	1.11368e+07	-0.000574229	0.000827789	1.26485	286.223	288.305	1.48439e+07	-0.00117095	8.83583e-06	1.68659	290.129	292.456	1.58926e+07	-0.00146007	0.00209829	1.43786	144.665	146.217	146.488	150.284	150.9	150.476	148.084	140.154	148.229	149.298	149.912	145.833	76.0549	71.3489	76.6667	104.598	97.5326	109.281	215.14
1674.44	288.1	290.222	1.24635e+07	-0.00127593	0.000394797	0.941499	282.75	285.252	1.14254e+07	-0.000478478	7.88672e-06	0.967034	281.207	283.254	1.11478e+07	-0.000572212	0.000798762	1.25171	286.256	288.297	1.4836e+07	-0.00115701	9.65983e-06	1.65758	290.137	292.435	1.58695e+07	-0.00146842	0.00209483	1.41879	144.725	145.74	145.702	149.463	150.383	150.122	155.413	145.19	150.659	151.551	151.449	148.426	84.5257	80.477	87.3147	117.59	109.018	119.248	231.859
1564.97	288.1	290.223	12463506	-0.00127603	0.000394837	0.941528	282.75	285.253	11425440	-0.000478525	7.88815e-06	0.967041	281.207	283.255	11147740	-0.00057221	0.000798682	1.25171	286.256	288.298	14836028	-0.001157	9.65531e-06	1.65759	290.137	292.436	15869527	-0.00146843	0.00209486	1.41882	145.645	146.177	146.155	149.624	150.774	150.445	118.316	106.892	112.951	114.463	114.101	110.779	52.2644	48.4953	54.9446	82.6972	73.3608	86.4662	206.775
1194.43	288.1	290.222	1.24635e+07	-0.00127587	0.000394771	0.94148	282.75	285.251	1.14254e+07	-0.000478447	7.88579e-06	0.967029	281.206	283.253	1.11478e+07	-0.000572214	0.000798814	1.25171	286.256	288.297	1.4836e+07	-0.00115701	9.66279e-06	1.65758	290.137	292.435	1.58695e+07	-0.00146841	0.00209481	1.41877	-949.102	-949.122	-948.61	-944.128	-943.51	-944.255	-926.193	-943.793	-939.572	-937.396	-936.29	-941.641	-982.006	-984.222	-981.508	-961.345	-967.699	-951.288	-823.965
1559.64	288.1	290.223	12463506	-0.00127603	0.000394837	0.941528	282.75	285.253	11425440	-0.000478525	7.88815e-06	0.967041	281.207	283.255	11147740	-0.00057221	0.000798682	1.25171	286.256	288.298	14836028	-0.001157	9.65531e-06	1.65759	290.137	292.436	15869527	-0.00146843	0.00209486	1.41882	139.447	140.527	141.993	145.813	146.583	146.09	44.5529	34.9571	41.3302	42.8122	42.7695	40.4622	-9.05665	-15.9807	-11.2144	8.95096	4.38212	12.1002	130.735
2006.22	288.1	290.223	12463506	-0.00127603	0.000394837	0.941528	282.75	285.253	11425440	-0.000478525	7.88815e-06	0.967041	281.207	283.255	11147740	-0.00057221	0.000798682	1.25171	286.256	288.298	14836028	-0.001157	9.65531e-06	1.65759	290.137	292.436	15869527	-0.00146843	0.00209486	1.41882	-1117.08	-1116.68	-1114.92	-1110.56	-1110.03	-1110.88	-686.582	-699.039	-695.89	-692.698	-692.653	-695.814	-748.044	-753.32	-750.534	-723.984	-729.145	-716.502	-590.069
1729.46	287.981	289.755	1.24564e+07	-0.00121431	0.000368194	0.922157	282.564	284.662	1.14192e+07	-0.000447398	6.94388e-06	0.962132	281.083	282.755	1.11672e+07	-0.000573718	0.000851793	1.25079	286.174	287.874	1.48128e+07	-0.00116139	1.26513e-05	1.65159	290.041	292.031	1.58781e+07	-0.00145819	0.00207225	1.39844	46.1518	46.3744	47.5763	50.6791	51.3222	50.8194	-235.471	-242.981	-240.964	-238.342	-240.77	-242.252	-309.102	-311.518	-304.646	-275.948	-286.622	-277.847	-163.791
1535.43	288.099	290.217	1.24634e+07	-0.00127521	0.000394483	0.941271	282.748	285.245	1.14254e+07	-0.000478111	7.87561e-06	0.966976	281.205	283.248	1.1148e+07	-0.00057223	0.000799387	1.2517	286.255	288.292	1.48357e+07	-0.00115706	9.69509e-06	1.65751	290.136	292.431	1.58696e+07	-0.0014683	0.00209456	1.41855	-127.432	-126.125	-125.015	-121.214	-120.472	-121.18	-126.12	-136.783	-135.89	-131.178	-133.193	-134.718	-191.315	-196.284	-187.699	-160.79	-169.08	-156.817	-29.9455
1792.62	287.799	289.04	1.24456e+07	-0.00112021	0.000327571	0.89262	282.279	283.76	1.14097e+07	-0.000399937	5.50411e-06	0.954648	280.895	281.994	1.11968e+07	-0.000576018	0.000932775	1.24939	286.049	287.229	1.47775e+07	-0.00116809	1.72194e-05	1.64243	289.894	291.413	1.58913e+07	-0.00144256	0.00203777	1.36737	19.4358	19.404	21.5126	23.8088	24.2981	23.9761	47.994	43.9989	48.7463	53.304	49.4984	48.3758	-22.4351	-24.2192	-14.3477	4.44486	-4.96026	7.98203	118.444
1590.16	287.772	288.902	1.23026e+07	-0.00103326	0.000290043	0.865821	282.208	283.579	1.12634e+07	-0.000364032	4.18093e-06	0.914892	280.82	281.826	1.10862e+07	-0.000572525	0.00100548	1.21103	286.049	287.09	1.4632e+07	-0.00118324	2.13442e-05	1.57346	289.863	291.276	1.57446e+07	-0.00142594	0.00200238	1.32543	99.9913	99.6875	101.337	101.942	101.684	101.809	154.269	154.482	158.88	166.372	163.686	161.727	34.6045	32.0466	39.9327	66.7066	59.7278	66.5719	190.886
1576.11	287.776	288.879	12107758	-0.000935497	0.000247852	0.835815	282.176	283.542	11063818	-0.000325693	2.69509e-06	0.861816	280.76	281.774	10926698	-0.000567164	0.00108668	1.15845	286.078	287.05	14439692	-0.00120256	2.59572e-05	1.48047	289.856	291.233	15539293	-0.00140668	0.00196169	1.2749	137.423	137.011	139.29	140.74	141.153	141.308	106.09	103.436	106.189	108.448	105.919	104.505	16.7503	15.3101	24.0826	36.7166	31.4084	40.0216	154.3
1649.73	287.775	288.883	1.214e+07	-0.000951656	0.000254826	0.840775	282.181	283.548	1.10968e+07	-0.00033203	2.94069e-06	0.870589	280.769	281.783	1.09531e+07	-0.00056805	0.00107326	1.16714	286.073	287.056	1.44715e+07	-0.00119936	2.51947e-05	1.49584	289.857	291.24	1.55732e+07	-0.00140987	0.00196841	1.28325	26.8651	26.6319	28.7836	30.393	30.7045	31.0706	129.859	128.965	131.454	135.222	132.037	131.26	36.2926	35.1626	44.1263	55.3841	45.9796	59.19	171.385
1515.08	287.689	288.679	1.21761e+07	-0.000995138	0.000262906	0.846467	282.036	283.297	1.11283e+07	-0.000345258	2.65252e-06	0.886925	280.702	281.588	1.10484e+07	-0.00057314	0.00107231	1.1904	286.135	286.942	1.45347e+07	-0.00122414	3.72496e-05	1.49226	289.793	291.1	1.56545e+07	-0.00140668	0.00190821	1.26805	138.259	138.83	141.357	142.704	142.795	143.331	199.936	198.13	200.723	200.564	195.409	196.671	85.2426	86.5588	91.5585	111.652	105.541	120.132	232.233
1356.21	287.725	288.794	1.23446e+07	-0.00109819	0.000313553	0.873164	282.153	283.458	1.13064e+07	-0.00039207	4.74701e-06	0.936885	280.819	281.737	1.11412e+07	-0.000580313	0.000966542	1.23028	286.042	286.996	1.4676e+07	-0.00118699	2.47665e-05	1.59205	289.836	291.192	1.58032e+07	-0.00144344	0.0019923	1.33458	96.7142	96.9152	99.2747	100.924	100.961	101.363	167.869	167.627	172.202	175.654	171.144	171.88	80.3025	76.4502	83.8743	98.6397	96.636	114.507	211.463
1819.26	287.685	288.699	1.23647e+07	-0.00115394	0.000334079	0.877202	282.109	283.354	1.13276e+07	-0.00041739	5.25809e-06	0.953262	280.821	281.659	1.11711e+07	-0.000587741	0.000932021	1.24262	286.028	286.904	1.46945e+07	-0.00118981	2.7394e-05	1.60297	289.813	291.112	1.58339e+07	-0.00146145	0.00198507	1.34137	112.903	113.357	115.173	116.915	117.497	117.662	18.5151	16.3952	19.7841	25.6241	20.3708	21.2111	-55.0493	-55.4004	-48.2661	-30.7843	-36.9277	-22.2215	91.7656
1596.45	287.577	288.418	12263134	-0.00121787	0.000351341	0.863892	281.953	283.03	11224328	-0.000450198	5.25809e-06	0.953125	280.767	281.395	11131494	-0.000602284	0.000913294	1.23425	286.029	286.628	14595746	-0.00121621	3.94502e-05	1.55432	289.74	290.862	15757471	-0.00148911	0.00192499	1.31482	-233.507	-233.994	-232.252	-230.685	-230.344	-229.843	-338.446	-339.941	-340.963	-330.403	-335.899	-335.584	-425.108	-424.685	-419.273	-403.268	-410.84	-398.812	-282.316
1523.8	287.704	288.834	1.23213e+07	-0.00123912	0.000362616	0.868948	282.109	283.541	1.12841e+07	-0.000468491	5.47133e-06	0.954686	280.865	281.824	1.1153e+07	-0.000601149	0.000879769	1.23895	286.102	287.012	1.46578e+07	-0.00121138	3.51177e-05	1.57939	289.833	291.218	1.57988e+07	-0.00149149	0.00198452	1.32455	143.528	143.387	145.501	147.669	148.36	148.61	171.674	167.995	168.776	175.672	173.826	173.5	103.79	98.9716	106.631	123.434	116.251	131.625	243.95
1823.14	287.968	289.744	1.24128e+07	-0.00130999	0.000396143	0.887524	282.454	284.668	1.13775e+07	-0.000516096	6.34725e-06	0.959941	281.086	282.771	1.11742e+07	-0.00059901	0.000796214	1.24654	286.263	287.847	1.47647e+07	-0.00120221	2.70413e-05	1.62034	290.03	291.998	1.58558e+07	-0.00150206	0.00208848	1.35055	143.772	143.881	145.12	147.86	148.535	148.991	177.614	172.105	169.905	177.397	176.024	173.865	86.3956	83.8863	90.7466	114.307	108.11	117.597	241.288
1551.89	288.077	290.141	1.24524e+07	-0.00128759	0.000396748	0.930215	282.693	285.154	1.14149e+07	-0.000489096	7.58878e-06	0.965696	281.187	283.174	1.11527e+07	-0.000578309	0.000794877	1.25058	286.263	288.22	1.48211e+07	-0.00116717	1.34831e-05	1.6494	290.118	292.36	1.5866e+07	-0.00147681	0.00209487	1.40429	90.9084	91.6662	92.8192	96.0172	96.7835	96.648	172.517	167.534	166.26	170.512	169.227	166.673	93.9258	93.8776	100.049	116.207	111.138	122	245.258
1777.61	288.099	290.216	1.24627e+07	-0.00127802	0.000395087	0.940331	282.745	285.244	1.14245e+07	-0.000480137	7.854e-06	0.966917	281.205	283.248	1.11478e+07	-0.000573114	0.000797967	1.25168	286.256	288.29	1.48344e+07	-0.00115841	1.0071e-05	1.65671	290.135	292.429	1.587e+07	-0.00146969	0.0020951	1.41726	137.553	138.232	139.705	142.736	142.989	142.763	168.04	169.586	171.392	175.166	173.223	173.125	92.3103	90.628	95.9224	108.597	110.09	117.045	239.8
1509.27	288.183	290.419	1.24994e+07	-0.00139137	0.000403957	0.931858	282.829	285.552	1.14445e+07	-0.000558863	7.33422e-06	0.969466	281.274	283.507	1.10854e+07	-0.000611693	0.000743436	1.26907	286.273	288.442	1.48368e+07	-0.00120715	1.44036e-05	1.65094	290.156	292.604	1.59843e+07	-0.00152358	0.00213735	1.40295	125.014	125.907	128.374	131.777	132.223	131.216	152.429	142.825	149.503	151.937	151.547	150.284	79.7459	75.7678	80.3083	90.3016	83.2762	96.7525	224.661
1805.21	288.006	289.872	1.23971e+07	-0.00135897	0.000408262	0.873832	282.47	284.841	1.13655e+07	-0.000554615	6.10236e-06	0.960555	281.119	282.926	1.11661e+07	-0.000611769	0.000759525	1.25376	286.324	287.972	1.47656e+07	-0.00121913	3.276e-05	1.61154	290.065	292.115	1.58692e+07	-0.00152106	0.00211126	1.33179	-336.109	-335.925	-334.599	-332.384	-332.018	-332.257	-500.235	-501.329	-495.829	-492.659	-493.594	-492.458	-585.234	-589.679	-586.264	-568.94	-575.351	-563.509	-421.23
1583.86	287.983	289.808	1.24071e+07	-0.00133458	0.000404516	0.884226	282.462	284.753	1.13719e+07	-0.000532072	6.37178e-06	0.960229	281.104	282.844	1.11731e+07	-0.000603101	0.000779409	1.246	286.29	287.902	1.47603e+07	-0.00120851	2.90441e-05	1.61612	290.042	292.05	1.58514e+07	-0.00151089	0.00209492	1.34519	67.4444	67.675	69.0859	71.2627	71.3727	71.4573	144.223	147.186	149.665	156.132	153.926	153.599	49.5163	48.4551	53.1567	70.8785	63.9173	73.542	205.262
1474.11	287.958	289.717	12394730	-0.00134738	0.000406631	0.871704	282.399	284.643	11360258	-0.000543774	6.0404e-06	0.95874	281.082	282.755	11178598	-0.000609851	0.000775197	1.24475	286.297	287.816	14743774	-0.00121977	3.32811e-05	1.60706	290.022	291.965	15847475	-0.00152016	0.00209493	1.3291	52.6038	52.7451	54.525	56.9858	57.0835	57.1661	151.635	152.498	153.882	160.204	157.901	158.55	49.2602	48.5745	53.2145	76.0615	69.6163	78.3564	209.279
606.9	287.958	289.717	12394730	-0.00134738	0.000406631	0.871704	282.399	284.643	11360258	-0.000543774	6.0404e-06	0.95874	281.082	282.755	11178598	-0.000609851	0.000775197	1.24475	286.297	287.816	14743774	-0.00121977	3.32811e-05	1.60706	290.022	291.965	15847475	-0.00152016	0.00209493	1.3291	142.806	142.156	143.631	146.531	146.889	147.496	188.414	184.814	184.029	193.28	192.116	191.934	88.1742	84.9962	91.0622	111.988	106.143	116.251	251.06
799.68	287.958	289.717	12394730	-0.00134738	0.000406631	0.871704	282.399	284.643	11360258	-0.000543774	6.0404e-06	0.95874	281.082	282.755	11178598	-0.000609851	0.000775197	1.24475	286.297	287.816	14743774	-0.00121977	3.32811e-05	1.60706	290.022	291.965	15847475	-0.00152016	0.00209493	1.3291	143.569	144.086	145.058	148.375	148.918	148.91	167.673	165.436	167.522	171.577	170.027	170.502	89.7189	86.2888	92.0909	112.503	105.076	107.826	251.347
793.38	287.958	289.717	12394730	-0.00134738	0.000406631	0.871704	282.399	284.643	11360258	-0.000543774	6.0404e-06	0.95874	281.082	282.755	11178598	-0.000609851	0.000775197	1.24475	286.297	287.816	14743774	-0.00121977	3.32811e-05	1.60706	290.022	291.965	15847475	-0.00152016	0.00209493	1.3291	144.415	145.274	146.262	147.786	148.092	147.984	195.93	197.994	199.766	201.711	201.002	199.331	94.6567	92.5212	96.9172	118.09	113.296	114.477	259.903
744.95	287.958	289.717	12394730	-0.00134738	0.000406631	0.871704	282.399	284.643	11360258	-0.000543774	6.0404e-06	0.95874	281.082	282.755	11178598	-0.000609851	0.000775197	1.24475	286.297	287.816	14743774	-0.00121977	3.32811e-05	1.60706	290.022	291.965	15847475	-0.00152016	0.00209493	1.3291	-150.012	-149.421	-148.598	-146.02	-145.6	-145.462	84.0769	83.1763	83.7455	88.4995	86.9127	86.941	-9.62402	-11.9737	-6.91449	19.6529	13.9182	17.6649	163.551
1580.96	287.955	289.708	1.23938e+07	-0.00134645	0.000406235	0.871648	282.395	284.632	1.13593e+07	-0.000543103	6.0348e-06	0.9587	281.08	282.745	1.11783e+07	-0.000609797	0.000776187	1.24468	286.295	287.807	1.47427e+07	-0.00121975	3.33253e-05	1.60668	290.02	291.957	1.58468e+07	-0.00151994	0.00209372	1.329	122.449	122.292	122.88	125.903	126.147	126.427	144.495	139.982	142.754	149.469	147.738	147.602	50.2087	48.7968	52.2433	73.6694	64.6238	75.1275	234.028
1700.11	287.654	288.68	1.22903e+07	-0.00124419	0.000362533	0.865452	282.042	283.355	1.12524e+07	-0.000469171	5.40912e-06	0.954277	280.83	281.669	1.11415e+07	-0.000603842	0.000885417	1.2364	286.084	286.867	1.46264e+07	-0.00121704	3.82856e-05	1.56494	289.797	291.084	1.57765e+07	-0.00149545	0.00195923	1.31756	49.4153	48.9717	49.8909	52.7313	53.0778	53.7319	137.16	134.457	136.98	144.697	142.777	141.974	38.4198	35.5135	41.7387	57.7238	52.7506	64.8495	203.957
1546.08	287.577	288.418	12263134	-0.00121787	0.000351341	0.863892	281.953	283.03	11224328	-0.000450198	5.25809e-06	0.953125	280.767	281.395	11131494	-0.000602284	0.000913294	1.23425	286.029	286.628	14595746	-0.00121621	3.94502e-05	1.55432	289.74	290.862	15757471	-0.00148911	0.00192499	1.31482	141.643	141.763	143.141	144.441	145.382	145.679	170.343	165.736	169.809	176.727	172.76	172.307	90.2442	86.3287	94.2033	112.207	108.789	126.116	237.51
1629.39	287.577	288.418	12263134	-0.00121787	0.000351341	0.863892	281.953	283.03	11224328	-0.000450198	5.25809e-06	0.953125	280.767	281.395	11131494	-0.000602284	0.000913294	1.23425	286.029	286.628	14595746	-0.00121621	3.94502e-05	1.55432	289.74	290.862	15757471	-0.00148911	0.00192499	1.31482	143.748	143.094	144.084	146.6	146.641	147.427	197.446	193.481	193.12	197.66	193.597	192.722	82.4492	77.5416	83.6955	96.2243	91.9591	103.684	225.423
1772.76	287.577	288.418	12263134	-0.00121787	0.000351341	0.863892	281.953	283.03	11224328	-0.000450198	5.25809e-06	0.953125	280.767	281.395	11131494	-0.000602284	0.000913294	1.23425	286.029	286.628	14595746	-0.00121621	3.94502e-05	1.55432	289.74	290.862	15757471	-0.00148911	0.00192499	1.31482	142.001	142.551	144.25	146.986	147.387	147.701	197.891	191.41	190.694	194.041	188.361	188.254	88.9389	87.5178	91.6723	105.241	97.87	109.62	243.19
1341.68	287.577	288.418	12263134	-0.00121787	0.000351341	0.863892	281.953	283.03	11224328	-0.000450198	5.25809e-06	0.953125	280.767	281.395	11131494	-0.000602284	0.000913294	1.23425	286.029	286.628	14595746	-0.00121621	3.94502e-05	1.55432	289.74	290.862	15757471	-0.00148911	0.00192499	1.31482	143.85	143.471	144.738	147.613	148.025	148.724	193.84	187.551	189.398	194.287	190.103	189.018	91.7343	89.0803	95.3223	108.87	101.551	114.925	231.128
1635.2	287.59	288.449	1.22535e+07	-0.00115001	0.000321165	0.860826	281.934	283.047	1.12096e+07	-0.000415027	4.18684e-06	0.935722	280.719	281.403	1.11435e+07	-0.00059272	0.000972315	1.22847	286.093	286.715	1.46066e+07	-0.00122751	4.27907e-05	1.53361	289.738	290.908	1.57589e+07	-0.00145572	0.00189815	1.29331	142.962	143.615	145.96	146.638	148.161	148.622	197.446	191.132	188.165	189.805	185.466	185.804	101.517	100.228	107.06	119.186	119.334	135.493	242.03
1570.78	287.602	288.502	1.22606e+07	-0.00105899	0.000281486	0.852031	281.893	283.072	1.12144e+07	-0.000369677	2.5821e-06	0.916214	280.639	281.412	1.11844e+07	-0.000580601	0.00105538	1.22612	286.209	286.849	1.46498e+07	-0.00124707	5.05471e-05	1.50993	289.726	290.982	1.57955e+07	-0.00140838	0.00184707	1.26268	140.612	142.049	145.334	145.704	146.986	147.677	198.669	192.721	188.525	189.915	185.457	186.487	111.873	111.28	119.606	130.594	130.206	142.341	239.393
1543.17	287.594	288.511	1.22908e+07	-0.00107131	0.000288102	0.845924	281.874	283.073	1.12519e+07	-0.000378662	2.53794e-06	0.924831	280.626	281.408	1.12177e+07	-0.000583349	0.0010502	1.23486	286.24	286.857	1.46885e+07	-0.00125129	5.46e-05	1.51955	289.714	290.99	1.58445e+07	-0.0014108	0.00183048	1.26404	121.565	124.146	128.208	128.928	130.105	131.045	146.702	140.401	137.378	138.543	134.645	135.815	69.6251	68.8473	78.0079	90.14	95.0793	110.326	182.389
1394.48	287.608	288.495	12239374	-0.00105032	0.000276835	0.856323	281.906	283.071	11188020	-0.000363361	2.61313e-06	0.910156	280.648	281.415	11161066	-0.00057867	0.00105902	1.21997	286.188	286.843	14622638	-0.0012441	4.7698e-05	1.50317	289.734	290.977	15761111	-0.00140667	0.00185872	1.26172	137.396	139.846	144.067	145.173	146.241	147.094	194.413	187.709	184.247	184.204	180.898	181.085	128.388	126.831	137.505	145.587	149.825	164.908	228.725
2544.83	287.565	288.545	1.23934e+07	-0.00111323	0.000310609	0.825153	281.809	283.076	1.13794e+07	-0.000409226	2.38775e-06	0.954142	280.582	281.394	1.13308e+07	-0.000592696	0.00103258	1.26461	286.344	286.885	1.482e+07	-0.00126565	6.83865e-05	1.55226	289.674	291.015	1.6011e+07	-0.00141905	0.00177408	1.26867	140.813	141.968	145.3	146.055	147.421	147.901	202.041	194.214	190.847	189.919	186.649	186.871	122.329	122.772	133.657	139.862	149.39	166.215	232.989
2337.53	287.559	288.551	12412540	-0.00112103	0.000314796	0.821289	281.797	283.077	11403094	-0.000414912	2.35982e-06	0.959595	280.574	281.391	11351862	-0.000594434	0.0010293	1.27014	286.363	286.89	14844430	-0.00126832	7.09512e-05	1.55835	289.666	291.02	16041957	-0.00142059	0.00176358	1.26953	141.602	141.853	146.23	147.475	148.772	148.37	204.63	195.85	191.452	190.436	186.705	185.928	105.088	105.391	115.767	123.324	120.851	130.042	230.17
2616.04	287.583	288.524	1.23303e+07	-0.00108744	0.000296761	0.837934	281.849	283.074	1.13009e+07	-0.00039042	2.48017e-06	0.936107	280.609	281.403	1.12612e+07	-0.000586945	0.00104342	1.24631	286.28	286.867	1.47391e+07	-0.00125682	5.99037e-05	1.53214	289.699	291	1.59085e+07	-0.00141398	0.00180879	1.26582	138.264	139.699	145.242	146.586	147.134	147.253	198.427	191.145	187.221	186.451	183.006	182.829	110.807	111.884	122.306	135.804	136.231	142.722	225.339
1192.98	287.624	288.591	1.23846e+07	-0.00105944	0.000293482	0.821746	281.847	283.086	1.13642e+07	-0.000384949	1.85336e-06	0.951823	280.558	281.396	1.13311e+07	-0.000579762	0.00103899	1.26515	286.43	286.983	1.47998e+07	-0.00124343	6.79468e-05	1.55011	289.735	291.073	1.59852e+07	-0.00137475	0.00171405	1.26813	134.416	135.076	139.395	140.186	141.681	141.398	189.686	180.692	177.172	176.927	172.99	173.318	90.8077	90.7994	102.448	111.335	112.4	120.839	214.25
1227.86	287.709	288.657	1.23597e+07	-0.000974787	0.000266054	0.817765	281.907	283.102	1.13258e+07	-0.000346547	1.05407e-06	0.944876	280.524	281.398	1.13074e+07	-0.000559299	0.00105173	1.26154	286.545	287.12	1.47416e+07	-0.00121093	6.5934e-05	1.54293	289.828	291.151	1.59163e+07	-0.0013096	0.00163282	1.26657	37.9838	38.2324	41.6107	42.5705	44.4891	44.7329	158.461	150.793	146.996	146.564	142.686	141.964	56.5332	57.4627	71.6835	82.9091	78.4078	89.2599	184.96
2248.4	287.706	288.665	12411044	-0.000997936	0.000276291	0.811401	281.885	283.095	11393014	-0.00035948	1.07086e-06	0.959839	280.511	281.395	11395152	-0.000565046	0.00103934	1.27905	286.594	287.144	14845030	-0.00121293	7.2121e-05	1.55981	289.811	291.172	16032669	-0.00131125	0.00160372	1.26953	142.343	142.446	145.529	144.926	147.039	147.304	199.353	194.667	192.628	192.605	188.224	188.195	98.1731	96.2742	110.2	124.195	122.374	133.611	231.224
1306.32	287.706	288.664	1.24093e+07	-0.000997153	0.000275945	0.811617	281.886	283.095	1.13907e+07	-0.000359043	1.0703e-06	0.959333	280.512	281.395	1.13922e+07	-0.000564851	0.00103976	1.27846	286.592	287.143	1.48415e+07	-0.00121286	7.19117e-05	1.55924	289.811	291.172	1.60287e+07	-0.0013112	0.00160471	1.26943	144.242	143.935	145.907	144.93	146.81	147.69	203.317	196.65	193.068	193.914	189.747	188.749	94.1929	95.0421	108.301	120.581	120.317	129.682	224.351
1175.06	287.707	288.661	1.23896e+07	-0.000988294	0.000272027	0.814052	281.894	283.098	1.1365e+07	-0.000354093	1.06387e-06	0.953606	280.517	281.396	1.13586e+07	-0.000562652	0.0010445	1.27176	286.574	287.134	1.48019e+07	-0.0012121	6.95439e-05	1.55278	289.818	291.164	1.59842e+07	-0.00131056	0.00161584	1.2683	141.927	142.094	143.636	142.751	144.99	145.012	197.247	196.479	194.883	196.803	192.452	192.3	93.618	92.623	107.089	115.347	110.559	124.315	227.323
1617.77	287.718	288.637	12228688	-0.000915782	0.000239962	0.833984	281.963	283.12	11154454	-0.000313583	1.01126e-06	0.906738	280.554	281.405	11083748	-0.000544653	0.0010833	1.21692	286.422	287.06	14477864	-0.00120585	5.01641e-05	1.49988	289.873	291.098	15619827	-0.00130538	0.001707	1.25903	143.456	143.598	145.339	144.459	146.557	146.931	202.886	199.947	197.37	196.36	191.934	191.454	107.416	109.151	123.157	129.913	125.354	135.451	222.875
1551.89	287.718	288.637	12228688	-0.000915782	0.000239962	0.833984	281.963	283.12	11154454	-0.000313583	1.01126e-06	0.906738	280.554	281.405	11083748	-0.000544653	0.0010833	1.21692	286.422	287.06	14477864	-0.00120585	5.01641e-05	1.49988	289.873	291.098	15619827	-0.00130538	0.001707	1.25903	-57.8859	-56.9883	-53.9901	-54.3965	-52.5601	-52.2422	-96.5546	-98.0187	-98.887	-100.589	-104.635	-103.541	-194.157	-190.215	-176.652	-168.116	-170.288	-158.852	-62.1106
1657	287.718	288.637	12228688	-0.000915782	0.000239962	0.833984	281.963	283.12	11154454	-0.000313583	1.01126e-06	0.906738	280.554	281.405	11083748	-0.000544653	0.0010833	1.21692	286.422	287.06	14477864	-0.00120585	5.01641e-05	1.49988	289.873	291.098	15619827	-0.00130538	0.001707	1.25903	142.781	142.809	145.967	147.287	148.275	147.882	199.976	199.839	197.342	197.498	193.315	195.399	105.699	109.912	119.91	129.343	124.06	136.59	234.815
1366.38	287.704	288.619	1.223e+07	-0.000932488	0.000244541	0.836758	281.956	283.114	1.11586e+07	-0.000319764	1.21017e-06	0.907163	280.566	281.406	1.10933e+07	-0.000548877	0.00108029	1.2173	286.393	287.033	1.44958e+07	-0.0012106	4.98579e-05	1.50029	289.856	291.083	1.56374e+07	-0.00131795	0.00172584	1.25937	139.278	140.788	144.688	145.081	146.983	147.548	181.66	174.841	172.722	171.34	167.048	167.475	86.45	88.1528	99.1706	112.802	109.924	117.552	213.728
1501.52	287.642	288.539	1.22361e+07	-0.00100861	0.000265403	0.849398	281.924	283.086	1.11776e+07	-0.000347928	2.11651e-06	0.909097	280.619	281.412	1.11371e+07	-0.000568124	0.00106655	1.21902	286.26	286.91	1.45778e+07	-0.00123224	4.84626e-05	1.50215	289.777	291.015	1.57173e+07	-0.00137527	0.00181169	1.26089	-106.981	-106.139	-102.87	-101.924	-99.9922	-99.651	30.6826	27.4602	26.5524	25.5354	21.4186	22.2149	-61.3328	-61.5059	-52.0605	-39.5737	-40.981	-30.7789	66.3406
1576.31	287.608	288.495	12239374	-0.00105032	0.000276835	0.856323	281.906	283.071	11188020	-0.000363361	2.61313e-06	0.910156	280.648	281.415	11161066	-0.00057867	0.00105902	1.21997	286.188	286.843	14622638	-0.0012441	4.7698e-05	1.50317	289.734	290.977	15761111	-0.00140667	0.00185872	1.26172	106.978	109.267	113.804	114.573	115.837	116.524	193.153	187.59	184.198	183.619	179.675	179.327	114.401	114.315	124.677	136.735	138	146.696	229.34
1530.1	287.608	288.495	12239374	-0.00105032	0.000276835	0.856323	281.906	283.071	11188020	-0.000363361	2.61313e-06	0.910156	280.648	281.415	11161066	-0.00057867	0.00105902	1.21997	286.188	286.843	14622638	-0.0012441	4.7698e-05	1.50317	289.734	290.977	15761111	-0.00140667	0.00185872	1.26172	134.851	135.981	139.402	139.573	140.869	141.782	171.028	170.773	169.387	168.317	163.274	164.554	90.3637	92.0325	100.64	105.287	107.138	117.882	208.171
1568.85	287.583	288.433	1.22587e+07	-0.00118666	0.00033746	0.862482	281.944	283.038	1.12176e+07	-0.000434019	4.76531e-06	0.94512	280.745	281.399	1.1137e+07	-0.000597884	0.000940444	1.23159	286.059	286.668	1.46008e+07	-0.00122141	4.09868e-05	1.54479	289.739	290.883	1.57581e+07	-0.00147375	0.00191264	1.30493	143.682	144.336	145.734	147.96	148.586	149.228	194.314	189.295	190.004	194.833	190.421	189.702	90.057	87.2775	92.1627	108.955	103.948	119.759	232.5
1453.08	287.599	288.471	1.22468e+07	-0.00110254	0.000300055	0.858682	281.921	283.058	1.11993e+07	-0.000390424	3.43744e-06	0.923547	280.685	281.409	1.11518e+07	-0.000586029	0.0010136	1.22442	286.138	286.776	1.46143e+07	-0.00123541	4.51276e-05	1.51911	289.736	290.941	1.576e+07	-0.00143236	0.00187937	1.27827	142.06	142.741	144.73	146.215	146.421	147.058	191.882	190.544	196.755	201.678	196.993	195.049	104.813	100.032	106.898	121.804	117.625	137.408	234.567
1590.64	287.608	288.495	12239374	-0.00105032	0.000276835	0.856323	281.906	283.071	11188020	-0.000363361	2.61313e-06	0.910156	280.648	281.415	11161066	-0.00057867	0.00105902	1.21997	286.188	286.843	14622638	-0.0012441	4.7698e-05	1.50317	289.734	290.977	15761111	-0.00140667	0.00185872	1.26172	138.544	139.474	142.038	142.239	143.392	144.209	145.014	138.982	139.725	141.67	138.096	138.546	56.3452	54.4182	62.3772	75.2918	68.1467	87.6405	190.268
1593.55	287.611	288.501	1.22372e+07	-0.0010489	0.000276576	0.856001	281.911	283.079	1.1186e+07	-0.000362994	2.62267e-06	0.909474	280.65	281.421	1.1157e+07	-0.000578549	0.00105904	1.21898	286.185	286.846	1.46195e+07	-0.00124332	4.73062e-05	1.50295	289.736	290.981	1.57574e+07	-0.00140692	0.00186066	1.2621	141.862	142.682	145.13	145.988	146.477	146.834	200.496	198.78	200.668	203.004	198.428	199.384	91.8402	91.4247	96.9818	112.881	103.258	118.736	234.779
1584.83	287.608	288.495	12239374	-0.00105032	0.000276835	0.856323	281.906	283.071	11188020	-0.000363361	2.61313e-06	0.910156	280.648	281.415	11161066	-0.00057867	0.00105902	1.21997	286.188	286.843	14622638	-0.0012441	4.7698e-05	1.50317	289.734	290.977	15761111	-0.00140667	0.00185872	1.26172	140.894	141.3	145.057	145.77	146.303	147.09	203.1	202.932	204.952	201.916	196.954	198.433	100.792	103.438	111.01	121.471	119.19	133.673	235.013
1453.08	287.608	288.495	12239374	-0.00105032	0.000276835	0.856323	281.906	283.071	11188020	-0.000363361	2.61313e-06	0.910156	280.648	281.415	11161066	-0.00057867	0.00105902	1.21997	286.188	286.843	14622638	-0.0012441	4.7698e-05	1.50317	289.734	290.977	15761111	-0.00140667	0.00185872	1.26172	141.873	141.835	145.313	146.4	147.067	147.351	204.666	204.378	203.489	202.948	199.428	201.791	101.174	103.058	111.603	119.552	115.448	127.093	236.099
799.2	287.67	288.575	1.22333e+07	-0.000974263	0.00025599	0.843694	281.938	283.099	1.1169e+07	-0.00033522	1.70755e-06	0.908224	280.595	281.409	1.11174e+07	-0.000559439	0.00107275	1.21825	286.32	286.965	1.45408e+07	-0.00122248	4.90922e-05	1.50131	289.813	291.045	1.56812e+07	-0.00134941	0.00177295	1.2602	141.48	141.572	145.092	147.18	147.854	148.285	211.161	208.263	209.185	207.392	202.777	204.556	98.3611	101.671	112.096	120.586	118.013	127.708	229.992
1390.6	287.718	288.637	12228688	-0.000915782	0.000239962	0.833984	281.963	283.12	11154454	-0.000313583	1.01126e-06	0.906738	280.554	281.405	11083748	-0.000544653	0.0010833	1.21692	286.422	287.06	14477864	-0.00120585	5.01641e-05	1.49988	289.873	291.098	15619827	-0.00130538	0.001707	1.25903	143.153	142.612	144.933	147.195	148.087	148.514	204.72	201.091	202.72	201.857	198.122	199.649	83.6269	87.4149	95.8554	110.915	106.076	116.092	230.385
1502.49	287.718	288.637	12228688	-0.000915782	0.000239962	0.833984	281.963	283.12	11154454	-0.000313583	1.01126e-06	0.906738	280.554	281.405	11083748	-0.000544653	0.0010833	1.21692	286.422	287.06	14477864	-0.00120585	5.01641e-05	1.49988	289.873	291.098	15619827	-0.00130538	0.001707	1.25903	144.415	143.405	145.19	146.195	147.187	147.607	199.319	198.134	200.299	202.583	200.291	202.546	70.2985	69.7818	76.8942	98.954	93.1212	100.234	225.735
1402.23	287.718	288.637	12228688	-0.000915782	0.000239962	0.833984	281.963	283.12	11154454	-0.000313583	1.01126e-06	0.906738	280.554	281.405	11083748	-0.000544653	0.0010833	1.21692	286.422	287.06	14477864	-0.00120585	5.01641e-05	1.49988	289.873	291.098	15619827	-0.00130538	0.001707	1.25903	126.92	126.332	129.115	129.23	130.12	130.289	173.3	174.318	177.037	176.374	173.281	176.012	66.0851	65.1961	76.6607	87.2161	80.9572	91.4018	206.067
1322.31	287.762	288.683	1.22586e+07	-0.000919531	0.000251862	0.812875	282.005	283.116	1.12097e+07	-0.000320078	1.03276e-06	0.911652	280.544	281.397	1.11898e+07	-0.000538021	0.00101968	1.21216	286.54	287.16	1.46021e+07	-0.00115752	5.32389e-05	1.48425	289.939	291.168	1.57314e+07	-0.00126736	0.00160292	1.23798	143.74	143.482	145.998	145.606	146.905	146.814	203.817	202.117	202.274	201.1	196.933	197.817	103.149	100.803	116.429	117.118	118.318	135.63	234.981
1145.51	287.782	288.695	1.2207e+07	-0.000897024	0.000246768	0.810266	282.045	283.129	1.11537e+07	-0.000308431	1.03157e-06	0.892716	280.557	281.402	1.1133e+07	-0.000528872	0.0010113	1.18232	286.53	287.173	1.45396e+07	-0.00113996	4.69932e-05	1.45106	289.988	291.17	1.5639e+07	-0.0012527	0.00159788	1.2221	144.161	143.418	146.306	146.701	147.036	146.847	210.946	209.234	210.708	209.916	205.47	210.545	113.871	111.191	127.624	127.555	127.526	139.43	223.192
776.43	287.883	288.785	1.21734e+07	-0.000867861	0.000257349	0.773391	282.173	283.143	1.11526e+07	-0.000300422	1.06314e-06	0.870916	280.56	281.397	1.12095e+07	-0.000504337	0.000899362	1.12852	286.698	287.349	1.46357e+07	-0.00103753	4.20633e-05	1.37517	290.166	291.281	1.56687e+07	-0.0011708	0.00142822	1.16468	144.478	143.966	146.556	146.926	148.107	147.783	206.653	205.713	205.801	205.003	200.441	204.451	101.822	97.493	115.007	117.798	121.171	139.737	217.848
1320.37	287.884	288.786	1.21734e+07	-0.000867688	0.000257449	0.77309	282.174	283.143	1.11529e+07	-0.000300405	1.06332e-06	0.870866	280.56	281.397	1.12105e+07	-0.000504164	0.000898363	1.12829	286.699	287.351	1.46368e+07	-0.00103665	4.20569e-05	1.37475	290.168	291.282	1.56695e+07	-0.00117011	0.00142668	1.1643	104.759	104.492	105.985	107.014	109.257	109.256	137.627	131.617	129.831	129.757	126.665	130.041	22.5978	19.5933	33.9886	47.0781	39.5324	55.2828	162.794
1295.67	287.806	288.717	1.2199e+07	-0.000890016	0.000249311	0.801405	282.076	283.133	1.11535e+07	-0.000306507	1.03915e-06	0.887478	280.558	281.401	1.11514e+07	-0.000522977	0.000984403	1.16939	286.57	287.215	1.45627e+07	-0.00111535	4.58086e-05	1.43283	290.031	291.196	1.56461e+07	-0.00123302	0.00155711	1.2083	143.179	142.316	145.535	145.602	146.52	146.522	209.56	208.206	213.12	210.795	207.978	215.213	111.825	106.103	122.602	126.272	124.682	136.145	229.425
1451.63	287.874	288.777	1.21762e+07	-0.000870305	0.000256463	0.77648	282.162	283.142	1.11527e+07	-0.000301093	1.0605e-06	0.872743	280.56	281.398	1.12031e+07	-0.000506393	0.00090874	1.13302	286.684	287.334	1.46276e+07	-0.00104611	4.24764e-05	1.38153	290.152	291.271	1.56662e+07	-0.00117766	0.00144243	1.16949	142.556	141.356	144.409	145.373	147.28	147.634	213.018	211.453	214.641	214.031	210.674	217.415	98.7048	91.9789	104.805	114.041	110.952	122.124	229.594
607.71	287.744	288.66	1.222e+07	-0.000908232	0.000242701	0.824438	281.996	283.124	1.11542e+07	-0.000311509	1.01943e-06	0.901095	280.555	281.404	1.11036e+07	-0.000538302	0.00105432	1.20299	286.465	287.105	1.45027e+07	-0.00117933	4.88879e-05	1.48023	289.919	291.127	1.56275e+07	-0.00128417	0.00166308	1.24417	143.023	141.492	144.677	144.679	145.673	146.767	210.986	208.592	219.25	216.5	211.731	216.792	88.951	88.2978	98.6695	106.491	100.332	108.819	225.03
1283.88	287.858	288.544	1.21631e+07	-0.000720008	0.000222328	0.655077	282.167	283.076	1.11054e+07	-0.000273204	1.01147e-06	0.687705	280.675	281.383	1.09915e+07	-0.000598469	0.00110174	0.835295	286.228	286.418	1.45141e+07	-0.000993678	3.76991e-05	0.972497	290.013	290.867	1.55918e+07	-0.00143176	0.00176793	0.861658	143.687	142.7	144.827	145.168	146.091	146.671	208.037	205.463	212.7	215.701	211.496	214.364	85.7525	82.2648	90.5503	105.663	101.037	113.969	225.09
866.04	287.749	288.616	1.2214e+07	-0.00087178	0.00023598	0.793785	282.009	283.11	1.11434e+07	-0.000304511	1.01126e-06	0.857496	280.582	281.4	1.10629e+07	-0.000556787	0.00108759	1.13114	286.378	286.915	1.44859e+07	-0.00115826	4.73668e-05	1.38134	289.904	291.046	1.56135e+07	-0.00133391	0.00172093	1.16972	144.344	142.92	144.75	146.521	147.214	147.659	202.965	202.842	208.738	209.93	207.778	213.712	80.9327	79.4122	85.635	101.396	98.9751	110.806	225.35
730.9	287.818	288.592	1.21648e+07	-0.000788204	0.000231395	0.706553	282.136	283.145	1.11087e+07	-0.000290311	1.3892e-06	0.741836	280.679	281.443	1.10006e+07	-0.000589893	0.00109556	0.932261	286.211	286.574	1.45106e+07	-0.00105521	3.74618e-05	1.11524	289.959	290.939	1.55999e+07	-0.00142053	0.00180136	0.97361	96.1107	94.7268	96.8562	98.193	98.3037	99.2581	130.026	123.498	125.503	127.692	126.954	127.582	9.74336	9.71354	17.1117	35.1493	32.6326	45.4846	150.868
1169.73	287.765	288.853	1.21168e+07	-0.000943381	0.000249842	0.837224	282.157	283.51	1.10723e+07	-0.000328279	2.68946e-06	0.865136	280.752	281.75	1.09428e+07	-0.000567954	0.00108478	1.16267	286.086	287.036	1.44523e+07	-0.00120541	2.745e-05	1.48203	289.847	291.215	1.55545e+07	-0.00140668	0.00195462	1.274	83.9117	83.5601	85.4382	87.5099	87.5157	88.2326	169.392	167.393	168.776	170.871	168.941	169.792	64.9266	61.773	68.339	84.3238	77.2162	91.2399	197.775
594.8	287.811	288.803	1.21092e+07	-0.000867565	0.000240547	0.776821	282.202	283.447	1.10649e+07	-0.000310163	2.37584e-06	0.798494	280.76	281.697	1.09261e+07	-0.000580598	0.00109231	1.04439	286.079	286.841	1.44587e+07	-0.00113375	2.64657e-05	1.31122	289.904	291.131	1.55453e+07	-0.00142911	0.00193372	1.14159	142.764	142.586	143.937	145.225	145.527	145.984	189.973	187.072	188.642	190.102	188.563	189.531	92.2089	86.7388	94.9215	113.071	107.469	120.002	219.684
659.22	287.96	288.475	12115456	-0.0005772	0.000209325	0.524658	282.315	283.044	11069588	-0.000243781	1.01126e-06	0.527832	280.763	281.368	10923410	-0.000638016	0.00111634	0.556885	286.084	285.948	14539774	-0.000839663	2.86394e-05	0.587769	290.113	290.698	15571089	-0.00152496	0.00181417	0.571777	143.855	143.114	144.636	146.643	146.57	147.731	197.46	194.728	195.84	196.596	195.262	197.565	104.765	97.3281	101.646	117.16	112.891	128.153	211.309
1588.7	287.96	288.475	12115456	-0.0005772	0.000209325	0.524658	282.315	283.044	11069588	-0.000243781	1.01126e-06	0.527832	280.763	281.368	10923410	-0.000638016	0.00111634	0.556885	286.084	285.948	14539774	-0.000839663	2.86394e-05	0.587769	290.113	290.698	15571089	-0.00152496	0.00181417	0.571777	143.641	144.047	145.014	145.191	145.833	146.699	201.254	203.534	204.448	204.354	201.662	204.365	100.207	94.2964	97.0744	120.321	112.327	122.66	210.605
1598.39	287.96	288.475	12115456	-0.0005772	0.000209325	0.524658	282.315	283.044	11069588	-0.000243781	1.01126e-06	0.527832	280.763	281.368	10923410	-0.000638016	0.00111634	0.556885	286.084	285.948	14539774	-0.000839663	2.86394e-05	0.587769	290.113	290.698	15571089	-0.00152496	0.00181417	0.571777	140.495	140.311	140.882	142.437	143.59	144.734	73.7865	74.697	76.7181	76.6605	74.0328	76.4878	-24.793	-33.1157	-29.8385	-10.9921	-17.6863	-2.03801	82.3742
1002.14	287.962	288.471	1.21143e+07	-0.000577052	0.000210075	0.524649	282.317	283.038	1.10689e+07	-0.000243292	1.01374e-06	0.527826	280.762	281.361	1.0923e+07	-0.000637789	0.00111147	0.556825	286.089	285.948	1.45396e+07	-0.000835335	2.84358e-05	0.587574	290.12	290.696	1.55725e+07	-0.00152083	0.00180644	0.57147	138.102	137.191	138.337	140.211	141.225	141.846	202.307	200.848	203.735	206.775	202.939	207.313	90.4037	86.3969	94.3536	110.182	107.205	123.294	225.327
1225.92	288.028	288.329	1.20721e+07	-0.000571434	0.000238538	0.524292	282.41	282.821	1.10416e+07	-0.000224718	1.10804e-06	0.527588	280.719	281.11	1.09081e+07	-0.000629167	0.000926742	0.554567	286.277	285.929	1.45344e+07	-0.000671069	2.07108e-05	0.580206	290.353	290.625	1.56279e+07	-0.00136423	0.00151301	0.559824	143.25	142.133	144.009	145.872	147.701	147.863	212.064	206.169	209.982	216.089	213.976	215.026	75.0023	74.5427	80.8674	95.8248	88.9784	102.49	223.644
833.59	287.952	288.57	1.21255e+07	-0.000727877	0.000248465	0.655691	282.285	282.992	1.11003e+07	-0.000264704	1.08428e-06	0.708825	280.635	281.262	1.10677e+07	-0.000563141	0.000912143	0.85747	286.5	286.68	1.45883e+07	-0.000864485	3.19817e-05	0.999751	290.255	290.972	1.56495e+07	-0.00126201	0.00146805	0.879054	138.965	137.634	140.599	141.939	143.856	144.619	214.272	208.955	214.621	212.864	209.54	214.639	96.553	94.9552	102.568	115.705	113.136	127.551	228.659
802.59	287.964	288.533	1.21172e+07	-0.000703879	0.000247004	0.635545	282.305	282.965	1.10912e+07	-0.000258533	1.08813e-06	0.681038	280.648	281.239	1.10432e+07	-0.000573245	0.000913982	0.811025	286.466	286.565	1.45801e+07	-0.000834476	3.0237e-05	0.935411	290.271	290.919	1.56463e+07	-0.00127734	0.00147431	0.830085	142.173	140.548	143.717	145.816	147.172	147.4	141.581	136.184	139.785	138.292	134.903	138.463	26.5433	25.665	36.6031	44.2858	41.9774	53.6067	161.246
718.31	287.884	288.786	12173096	-0.000867609	0.000257441	0.773071	282.174	283.143	11152594	-0.000300352	1.06341e-06	0.870728	280.56	281.397	11210166	-0.000504125	0.000898393	1.12805	286.699	287.351	14636484	-0.00103664	4.20206e-05	1.37451	290.168	291.282	15668993	-0.00117009	0.00142675	1.16418	142.782	141.269	144.013	145.271	146.998	147.666	206.798	202.741	205.198	204.779	203.415	208.252	90.0042	87.8308	96.3572	108.107	101.211	115.17	227.692
1220.11	287.884	288.786	12173096	-0.000867609	0.000257441	0.773071	282.174	283.143	11152594	-0.000300352	1.06341e-06	0.870728	280.56	281.397	11210166	-0.000504125	0.000898393	1.12805	286.699	287.351	14636484	-0.00103664	4.20206e-05	1.37451	290.168	291.282	15668993	-0.00117009	0.00142675	1.16418	144.461	143.699	144.825	144.999	147.573	147.63	203.395	205.153	203.572	202.441	199.531	204.038	89.729	87.96	100.789	116.625	107.962	126.052	233.867
1719.48	287.89	288.786	1.21758e+07	-0.000863577	0.00025784	0.770768	282.184	283.142	1.11548e+07	-0.000298887	1.0661e-06	0.867617	280.561	281.393	1.12046e+07	-0.00050285	0.000891119	1.12214	286.706	287.347	1.46377e+07	-0.00102663	4.16931e-05	1.36333	290.179	291.283	1.56744e+07	-0.00116475	0.00141608	1.15642	142.299	142.084	143.936	144.462	146.695	146.815	201.456	196.34	191.151	190.655	186.755	190.117	114.636	113.01	130.684	136.516	136.929	151.987	238.631
804.04	287.952	288.569	1.21253e+07	-0.000727417	0.000248505	0.655316	282.286	282.991	1.11e+07	-0.000264545	1.08457e-06	0.708308	280.635	281.261	1.10672e+07	-0.000563308	0.000911741	0.856601	286.5	286.678	1.45882e+07	-0.000863539	3.1931e-05	0.998537	290.256	290.971	1.56496e+07	-0.00126192	0.00146747	0.878116	142.086	141.475	143.933	145.359	147.039	147.083	206.534	203.145	202.516	202.262	198.089	203.013	108.691	107.981	119.294	127.276	125.138	141.719	234.767
1572.72	288.078	288.64	1.21862e+07	-0.000689552	0.000265233	0.636974	282.48	283.009	1.11629e+07	-0.000243695	1.13955e-06	0.683961	280.652	281.226	1.10607e+07	-0.000528421	0.000745055	0.80474	286.697	286.788	1.46315e+07	-0.000700794	2.58066e-05	0.886433	290.482	291.079	1.57487e+07	-0.00110582	0.00121252	0.803065	137.937	137.19	138.208	139.876	141.617	141.723	201.713	198.901	200.069	199.84	196.92	201.899	92.8738	90.0241	103.987	121.006	115.725	132.259	231.236
1189.11	288.145	288.44	12126236	-0.000574157	0.000267775	0.52356	282.611	282.89	11120154	-0.00021043	1.16772e-06	0.526733	280.752	281.128	11055478	-0.000597386	0.000736693	0.548706	286.533	286.161	14596862	-0.000537977	1.27548e-05	0.571777	290.607	290.788	15697819	-0.0011548	0.00121144	0.554077	143.506	142.488	144.186	145.332	146.66	146.655	195.525	192.871	195.132	195.112	191.914	196.267	85.1577	84.7998	94.0756	108.548	103.123	117.817	235.214
661.64	288.145	288.44	12126236	-0.000574157	0.000267775	0.52356	282.611	282.89	11120154	-0.00021043	1.16772e-06	0.526733	280.752	281.128	11055478	-0.000597386	0.000736693	0.548706	286.533	286.161	14596862	-0.000537977	1.27548e-05	0.571777	290.607	290.788	15697819	-0.0011548	0.00121144	0.554077	142.191	142.004	144.753	144.586	146.368	146.104	198.366	196.648	194.11	194.471	192.422	196.398	117.816	118.981	137.322	144.993	141.134	154.663	251.059
1462.77	288.071	288.369	1.20919e+07	-0.000572428	0.000249256	0.524024	282.484	282.846	1.10703e+07	-0.000219478	1.12994e-06	0.527275	280.731	281.117	1.0962e+07	-0.000617528	0.000857075	0.55242	286.371	286.014	1.45573e+07	-0.000622263	1.77943e-05	0.577117	290.447	290.685	1.56535e+07	-0.00128748	0.00140246	0.557714	142.66	141.748	143.982	145.05	146.299	146.526	196.636	194.425	197.158	199.41	197.025	198.037	109.207	104.136	115.508	132.51	130.487	147.839	235.545
758.03	288.028	288.329	12072044	-0.00057143	0.000238561	0.524292	282.41	282.821	11041534	-0.000224703	1.10812e-06	0.527588	280.718	281.11	10908088	-0.00062916	0.000926593	0.554565	286.277	285.929	14534398	-0.000670937	2.07045e-05	0.5802	290.354	290.625	15627945	-0.00136411	0.00151278	0.559814	142.665	141.523	143.211	143.902	145.442	145.723	213.356	206.512	208.007	211.785	208.59	209.272	90.2851	88.4164	96.7112	108.407	102.596	118.27	225.949
1337.81	288.028	288.329	12072044	-0.00057143	0.000238561	0.524292	282.41	282.821	11041534	-0.000224703	1.10812e-06	0.527588	280.718	281.11	10908088	-0.00062916	0.000926593	0.554565	286.277	285.929	14534398	-0.000670937	2.07045e-05	0.5802	290.354	290.625	15627945	-0.00136411	0.00151278	0.559814	141.681	140.233	142.795	144.722	146.427	146.919	208.844	202.489	204.003	205.884	202.267	201.721	85.9362	81.2634	87.9673	104.883	103	116.497	221.948
1140.19	288.028	288.329	12072044	-0.00057143	0.000238561	0.524292	282.41	282.821	11041534	-0.000224703	1.10812e-06	0.527588	280.718	281.11	10908088	-0.00062916	0.000926593	0.554565	286.277	285.929	14534398	-0.000670937	2.07045e-05	0.5802	290.354	290.625	15627945	-0.00136411	0.00151278	0.559814	99.4014	98.1984	99.7214	101.594	103.631	104.086	196.526	193.436	196.383	202.826	200.748	201.745	88.2921	84.9569	95.3668	113.803	110.36	123.697	221.756
1404.65	287.978	288.435	1.21037e+07	-0.000575631	0.000217274	0.524559	282.341	282.983	1.1062e+07	-0.000238594	1.03759e-06	0.527766	280.751	281.298	1.09192e+07	-0.000635609	0.00106475	0.556254	286.137	285.943	1.45383e+07	-0.00079379	2.64821e-05	0.585711	290.179	290.678	1.55865e+07	-0.00148123	0.00173223	0.568525	142.53	142.688	144.479	145.077	146.519	147.046	198.843	197.189	198.034	199.937	196.506	199.333	111.401	108.969	122.915	135.301	134.155	150.557	236.357
1591.13	287.96	288.475	12115456	-0.0005772	0.000209325	0.524658	282.315	283.044	11069588	-0.000243781	1.01126e-06	0.527832	280.763	281.368	10923410	-0.000638016	0.00111634	0.556885	286.084	285.948	14539774	-0.000839663	2.86394e-05	0.587769	290.113	290.698	15571089	-0.00152496	0.00181417	0.571777	143.882	143.545	145.062	144.469	146.096	147.061	191.219	189.714	190.476	191.822	189.006	191.764	107.2	100.935	112.899	135.215	127.896	143.355	227.552
1321.82	287.96	288.475	12115456	-0.0005772	0.000209325	0.524658	282.315	283.044	11069588	-0.000243781	1.01126e-06	0.527832	280.763	281.368	10923410	-0.000638016	0.00111634	0.556885	286.084	285.948	14539774	-0.000839663	2.86394e-05	0.587769	290.113	290.698	15571089	-0.00152496	0.00181417	0.571777	-247.796	-247.735	-245.733	-245.176	-243.506	-242.955	-278.176	-279.312	-278.56	-275.353	-279.738	-279.074	-335.037	-338.842	-322.787	-309.627	-317.73	-302.335	-233.694
1394.96	287.96	288.475	12115456	-0.0005772	0.000209325	0.524658	282.315	283.044	11069588	-0.000243781	1.01126e-06	0.527832	280.763	281.368	10923410	-0.000638016	0.00111634	0.556885	286.084	285.948	14539774	-0.000839663	2.86394e-05	0.587769	290.113	290.698	15571089	-0.00152496	0.00181417	0.571777	139.863	140.741	142.535	145.422	146.804	146.96	163.44	159.071	159.376	163.73	158.853	156.767	138.226	134.438	153.304	168.22	163.178	179.618	223.7
1225.43	287.839	289.136	1.21423e+07	-0.000946741	0.000255237	0.847178	282.271	283.841	1.10959e+07	-0.000330369	2.68677e-06	0.872088	280.812	282.012	1.09358e+07	-0.000564328	0.00109177	1.16853	286.095	287.247	1.44753e+07	-0.00121255	2.44059e-05	1.50561	289.893	291.429	1.55572e+07	-0.00139717	0.00197385	1.29252	-158.676	-158.456	-156.437	-153.464	-152.852	-152.815	130.723	126.829	129.818	133.544	130.169	127.046	58.805	55.0564	63.9199	79.3213	77.7498	82.7629	187.108
1157.62	287.845	289.161	1.21457e+07	-0.000947845	0.000255962	0.848293	282.281	283.871	1.1099e+07	-0.000330828	2.68596e-06	0.873096	280.818	282.035	1.09367e+07	-0.00056405	0.00109226	1.16952	286.097	287.266	1.44788e+07	-0.00121354	2.42537e-05	1.50808	289.896	291.448	1.55589e+07	-0.00139623	0.00197504	1.29424	143.735	143.717	145.329	147.188	147.248	147.763	173.328	173.752	178.086	182.793	179.958	176.468	80.4577	76.1922	83.244	108.491	104.801	108.435	217.473
1161.01	288.181	290.389	1.23002e+07	-0.000961422	0.000287867	0.870302	282.778	285.297	1.12428e+07	-0.00034296	2.36738e-06	0.883898	281.083	283.166	1.09675e+07	-0.00055648	0.00111978	1.14865	286.198	288.139	1.46558e+07	-0.00122056	1.66301e-05	1.52596	290.125	292.376	1.56396e+07	-0.0013579	0.0020076	1.29861	104.603	103.918	105.756	107.526	107.731	107.781	149.418	148.519	151.962	155.117	152.03	152.214	39.3649	36.5086	45.3751	69.2414	71.066	80.8507	161.364
663.57	288.227	290.69	1.23447e+07	-0.00100573	0.00029914	0.909219	282.86	285.652	1.12839e+07	-0.000356025	2.554e-06	0.925411	281.136	283.45	1.09847e+07	-0.000548062	0.00112298	1.21393	286.207	288.43	1.46897e+07	-0.0012639	1.49059e-05	1.63427	290.132	292.619	1.56615e+07	-0.00133993	0.00203917	1.38104	144.951	143.959	145.027	146.565	146.435	146.317	193.344	192.102	194.516	199.006	196.591	196.644	61.3137	61.7124	69.5844	98.3804	93.5003	97.269	204.181
1427.41	288.225	290.717	12355266	-0.00101607	0.000300774	0.917236	282.859	285.686	11293488	-0.000359204	2.63549e-06	0.935425	281.138	283.477	10991950	-0.000546841	0.0011231	1.23071	286.201	288.462	14694900	-0.0012742	1.48409e-05	1.66064	290.121	292.639	15667409	-0.00133848	0.00204885	1.40112	145.642	144.522	145.104	146.955	147.296	147.541	187.516	184.367	186.321	189.41	185.263	185.892	71.194	71.061	77.8824	104.839	99.2565	103.299	212.668
1003.11	288.25	290.359	1.22168e+07	-0.000880044	0.000279295	0.811821	282.867	285.239	1.11679e+07	-0.000317408	1.56407e-06	0.80377	281.109	283.115	1.08961e+07	-0.000562892	0.00112149	1.0101	286.279	288.047	1.46267e+07	-0.0011388	1.56947e-05	1.31386	290.265	292.379	1.55893e+07	-0.00135754	0.00192158	1.13708	-8.91768	-9.10665	-7.4775	-5.50993	-5.46541	-5.647	104.368	104.415	106.115	112.062	109.063	108.774	-1.26767	-1.81427	5.1087	25.8485	25.7869	33.7527	139.201
613.2	288.225	290.039	1.21641e+07	-0.000805249	0.000264971	0.747902	282.806	284.857	1.11195e+07	-0.000296632	1.18299e-06	0.733329	281.061	282.808	1.08707e+07	-0.000576189	0.00112043	0.893103	286.28	287.685	1.45966e+07	-0.00106461	1.74178e-05	1.1284	290.29	292.111	1.5564e+07	-0.00138221	0.00187157	0.994458	104.169	103.191	104.658	106.797	107.111	107.106	137.119	134.043	136.54	140.699	138.742	137.808	42.8188	41.5321	49.1541	70.331	66.6539	75.9382	157.605
1530.58	288.259	290.239	12170356	-0.000834452	0.000272096	0.776489	282.869	285.089	11125872	-0.0003034	1.20498e-06	0.759644	281.099	282.993	10863910	-0.000568272	0.00112095	0.936157	286.305	287.907	14603834	-0.00109341	1.59809e-05	1.19763	290.313	292.291	15563145	-0.00136393	0.00187892	1.04858	133.997	132.903	133.955	136.611	137.107	137.263	31.2365	22.2359	23.9277	27.7993	27.7145	25.7938	-51.9141	-56.6492	-53.2138	-39.3735	-42.9664	-34.7908	57.3943
624.83	288.259	290.239	12170356	-0.000834452	0.000272096	0.776489	282.869	285.089	11125872	-0.0003034	1.20498e-06	0.759644	281.099	282.993	10863910	-0.000568272	0.00112095	0.936157	286.305	287.907	14603834	-0.00109341	1.59809e-05	1.19763	290.313	292.291	15563145	-0.00136393	0.00187892	1.04858	-565.103	-565.992	-564.955	-563.426	-562.741	-562.824	-564.908	-571.308	-570.884	-568.731	-570.343	-570.565	-645.842	-651.599	-645.639	-633.008	-635.132	-618.345	-545.38
1559.64	288.011	288.775	1.21248e+07	-0.000620935	0.000219997	0.567472	282.409	283.392	1.10792e+07	-0.000253917	1.04419e-06	0.567242	280.821	281.644	1.09133e+07	-0.000626159	0.00111712	0.621365	286.122	286.281	1.45507e+07	-0.000882803	2.64873e-05	0.691451	290.147	290.969	1.55697e+07	-0.00149758	0.00182518	0.652839	143.956	142.98	144.726	145.135	145.697	145.952	192.75	189.708	191.439	191.874	190.053	193.426	96.3944	89.7158	98.3695	113.292	107.593	124.823	217.803
1243.84	288.254	290.192	1.21478e+07	-0.00082891	0.000274455	0.772938	282.862	285.025	1.11006e+07	-0.000300505	1.19208e-06	0.757769	281.085	282.934	1.08518e+07	-0.000565509	0.00110301	0.933425	286.313	287.868	1.45754e+07	-0.00107547	1.52436e-05	1.19103	290.329	292.253	1.55484e+07	-0.00134914	0.00184815	1.04303	76.5052	75.3392	76.4059	77.3388	78.3361	78.3973	191.104	183.779	185.125	186.386	185.593	185.916	93.5799	86.7623	94.8781	107.153	104.986	119.29	203.176
1498.61	288.218	289.854	1.19834e+07	-0.000788531	0.000291639	0.747063	282.811	284.557	1.09165e+07	-0.00027941	1.09815e-06	0.74411	280.982	282.505	1.07637e+07	-0.000545376	0.00097227	0.913513	286.371	287.582	1.43682e+07	-0.000944733	9.87158e-06	1.14294	290.449	291.975	1.54412e+07	-0.0012413	0.00162395	1.00253	67.4464	66.6392	66.8382	69.4599	70.9648	72.0993	-10.3416	-17.7366	-17.2772	-16.3007	-15.817	-14.9344	-90.8101	-97.9915	-93.3984	-80.8729	-85.3361	-70.4185	11.2806
1530.58	288.214	289.809	11961768	-0.00078321	0.000293904	0.743652	282.805	284.495	10892240	-0.00027663	1.08577e-06	0.74231	280.968	282.448	10752108	-0.000542723	0.000955039	0.910889	286.379	287.544	14340860	-0.000927502	9.16357e-06	1.1366	290.465	291.938	15427045	-0.00122709	0.0015944	0.997192	94.2429	93.2859	94.1131	96.3713	97.6555	98.1442	155.09	146.372	148.139	152.109	152.684	148.479	56.4185	53.7079	60.7477	82.712	73.0248	88.0979	174.382
1443.4	288.214	289.809	11961768	-0.00078321	0.000293904	0.743652	282.805	284.495	10892240	-0.00027663	1.08577e-06	0.74231	280.968	282.448	10752108	-0.000542723	0.000955039	0.910889	286.379	287.544	14340860	-0.000927502	9.16357e-06	1.1366	290.465	291.938	15427045	-0.00122709	0.0015944	0.997192	143.508	142.621	143.705	145.328	147.416	147.988	203.786	196.041	196.346	199.55	197.426	199.182	105.625	101.01	111.802	133.18	127.829	147.204	219.267
985.19	288.129	289.136	1.2012e+07	-0.000686879	0.000268714	0.643864	282.625	283.734	1.09603e+07	-0.000253017	1.09599e-06	0.644624	280.855	281.84	1.08231e+07	-0.000582062	0.000942176	0.748782	286.333	286.809	1.4429e+07	-0.00081085	1.44177e-05	0.883478	290.414	291.341	1.55185e+07	-0.0012895	0.0015574	0.79822	128.346	127.1	128.434	130.493	132.666	133.428	188.173	182.609	182.522	183.087	181.091	183.132	93.5326	88.5604	100.562	122.053	119.687	135.887	208.4
1368.8	288.015	288.605	1.20992e+07	-0.000601963	0.000227294	0.551346	282.407	283.172	1.1058e+07	-0.000242785	1.06266e-06	0.552872	280.78	281.439	1.09076e+07	-0.000626296	0.00104459	0.597285	286.179	286.146	1.4536e+07	-0.000802933	2.42174e-05	0.650686	290.225	290.837	1.55855e+07	-0.00144597	0.00170586	0.618721	134.986	134.167	135.091	135.752	137.128	137.246	180.06	176.859	177.754	178.551	177.24	180.6	82.6653	78.1318	89.1417	104.057	97.1978	113.475	198.657
1140.19	288.028	288.329	12072044	-0.00057143	0.000238561	0.524292	282.41	282.821	11041534	-0.000224703	1.10812e-06	0.527588	280.718	281.11	10908088	-0.00062916	0.000926593	0.554565	286.277	285.929	14534398	-0.000670937	2.07045e-05	0.5802	290.354	290.625	15627945	-0.00136411	0.00151278	0.559814	142.456	141.292	143.482	145.377	147.663	148.217	199.403	192.413	191.899	190.451	188.507	188.464	94.2803	90.5165	98.383	115.763	117.725	131.941	211.713
1832.82	288.028	288.329	12072044	-0.00057143	0.000238561	0.524292	282.41	282.821	11041534	-0.000224703	1.10812e-06	0.527588	280.718	281.11	10908088	-0.00062916	0.000926593	0.554565	286.277	285.929	14534398	-0.000670937	2.07045e-05	0.5802	290.354	290.625	15627945	-0.00136411	0.00151278	0.559814	131.013	129.371	132.09	134.704	135.986	136.981	193.419	185.177	186.149	186.649	184.185	182.151	87.661	83.3607	90.3129	108.618	107.845	120.446	218.452
1377.52	288.105	288.401	1.21074e+07	-0.000573208	0.000257609	0.523814	282.541	282.866	1.10928e+07	-0.000215397	1.14698e-06	0.527031	280.74	281.122	1.10042e+07	-0.000608442	0.000802774	0.550745	286.444	286.08	1.45751e+07	-0.000584244	1.55211e-05	0.574708	290.519	290.731	1.56735e+07	-0.00122763	0.0013163	0.556074	142.163	141.992	144.619	144.331	145.36	145.238	199.4	195.776	197.194	198.83	196.317	202.086	110.969	110.982	123.67	129.223	128.112	139.315	234.934
1405.62	288.122	288.6	1.20381e+07	-0.000614025	0.000269891	0.557309	282.588	283.101	1.10013e+07	-0.000227237	1.13966e-06	0.560678	280.783	281.314	1.09195e+07	-0.000597617	0.000819352	0.607354	286.4	286.275	1.44779e+07	-0.000632759	1.32425e-05	0.662356	290.5	290.894	1.55721e+07	-0.00123261	0.00137421	0.625907	115.013	115.031	117.616	118.277	119.448	119.465	161.651	153.728	155.459	157.896	155.672	158.215	80.669	79.7803	91.0371	106.837	100.905	114.724	199.918
1366.38	288.198	289.686	1.19709e+07	-0.00076567	0.000289321	0.725485	282.772	284.356	1.09046e+07	-0.000272329	1.08762e-06	0.724527	280.948	282.337	1.0765e+07	-0.000549881	0.000952684	0.881379	286.371	287.41	1.43569e+07	-0.000906254	1.01194e-05	1.09052	290.456	291.829	1.54437e+07	-0.00123844	0.00158764	0.96097	141.625	140.001	142.529	145.063	146.561	147.549	192.367	184.46	185.485	187.015	186.038	185.222	100.741	95.7814	108.48	130.664	131.315	145.54	217.145
1484.08	288.207	289.326	1.19188e+07	-0.000732664	0.00030356	0.669324	282.778	283.933	1.08427e+07	-0.000258217	1.12487e-06	0.671377	280.918	281.983	1.07686e+07	-0.000555623	0.000844349	0.791899	286.385	287.043	1.42974e+07	-0.000772072	6.52371e-06	0.949622	290.519	291.522	1.53843e+07	-0.00118942	0.00146447	0.852892	-2.97694	-3.64079	-2.11614	-0.82418	0.223207	0.509285	-1.64499	-7.68884	-4.65166	-1.30207	-3.17498	-4.15856	-73.7297	-78.5417	-66.7979	-44.3004	-53.6928	-39.739	40.6794
1470.52	288.145	288.44	12126236	-0.000574157	0.000267775	0.52356	282.611	282.89	11120154	-0.00021043	1.16772e-06	0.526733	280.752	281.128	11055478	-0.000597386	0.000736693	0.548706	286.533	286.161	14596862	-0.000537977	1.27548e-05	0.571777	290.607	290.788	15697819	-0.0011548	0.00121144	0.554077	49.8433	50.5507	53.3669	53.1255	55.15	54.6205	151.5	146.114	143.833	143.899	142.641	148.214	86.9647	87.4937	104.143	106.157	107.565	124.157	197.467
613.2	288.252	290.201	1.21692e+07	-0.000828903	0.000270742	0.771057	282.857	285.045	1.11247e+07	-0.000302114	1.2008e-06	0.754644	281.092	282.958	1.08652e+07	-0.000569776	0.00112085	0.927977	286.3	287.865	1.46025e+07	-0.00108794	1.62539e-05	1.18448	290.308	292.257	1.55633e+07	-0.00136741	0.00187753	1.0383	143.219	141.884	143.122	145.479	146.519	146.95	179.52	175.569	177.481	181.787	178.83	179.822	100.811	96.4973	106.242	125.777	120.649	135.299	209.034
714.92	288.188	288.791	1.19338e+07	-0.000662216	0.000302546	0.584857	282.723	283.307	1.08684e+07	-0.000234734	1.1619e-06	0.589556	280.846	281.466	1.08432e+07	-0.000573889	0.000742529	0.654523	286.422	286.495	1.43323e+07	-0.000610933	6.02273e-06	0.734697	290.577	291.067	1.54228e+07	-0.00115521	0.00131721	0.685443	140.855	140.4	143.53	143.677	144.465	144.719	194.997	189.583	191.977	192.546	189.762	189.34	111.079	108.63	118.846	134.091	129.122	145.017	220.918
790.48	288.2	288.889	11879854	-0.000686916	0.0003123	0.602051	282.754	283.425	10797820	-0.000241552	1.16027e-06	0.607178	280.873	281.561	10783606	-0.000567298	0.000744166	0.684204	286.391	286.589	14258038	-0.000631397	4.13443e-06	0.780396	290.568	291.145	15345639	-0.00115533	0.00134688	0.72229	141.108	140.533	143.227	143.911	144.585	144.875	186.631	179.556	180.031	182.404	179.012	177.256	105.045	101.433	107.749	124.704	118.459	137.783	220.141
734.29	288.2	288.889	11879854	-0.000686916	0.0003123	0.602051	282.754	283.425	10797820	-0.000241552	1.16027e-06	0.607178	280.873	281.561	10783606	-0.000567298	0.000744166	0.684204	286.391	286.589	14258038	-0.000631397	4.13443e-06	0.780396	290.568	291.145	15345639	-0.00115533	0.00134688	0.72229	140.4	139.358	142.839	144.141	144.57	144.977	161.225	152.36	157.047	157.367	154.351	152.052	93.4013	89.6434	93.8939	115.451	113.766	134.103	213.952
630.64	288.215	288.479	1.17731e+07	-0.000616846	0.00029744	0.54224	282.711	282.938	1.07161e+07	-0.00021774	1.16598e-06	0.540909	280.838	281.14	1.07576e+07	-0.000535115	0.000593671	0.571791	286.439	286.221	1.41908e+07	-0.00047043	4.5629e-06	0.612571	290.633	290.808	1.52461e+07	-0.00111998	0.00124535	0.594433	132.763	131.14	135.406	138.405	139.264	139.844	164.458	152.373	156.391	154.695	152.258	147.956	81.5914	80.2602	84.9218	89.3319	99.5734	116.911	199.261
810.82	288.058	288.771	1.18176e+07	-0.000816982	0.000323471	0.791759	282.566	283.177	1.07579e+07	-0.000253294	1.13003e-06	0.74616	280.757	281.301	1.05987e+07	-0.000424394	0.000515492	0.885385	286.302	287.054	1.41643e+07	-0.000621352	4.59899e-06	1.06751	290.486	291.264	1.52281e+07	-0.00108876	0.00142768	1.02941	104.44	104.111	106.956	106.788	107.779	108.046	145.46	137.239	140.122	139.59	138.366	141.363	85.2644	81.1888	89.4686	109.09	106.681	121.309	199.931
1826.04	288.238	288.5	1.16497e+07	-0.000619635	0.000278456	0.589276	282.71	282.896	1.06304e+07	-0.000213817	1.12048e-06	0.576061	280.843	281.082	1.0655e+07	-0.000454778	0.000463619	0.619018	286.503	286.44	1.4066e+07	-0.000427896	7.86761e-06	0.676003	290.696	290.914	1.51046e+07	-0.00109317	0.00126102	0.66585	115.204	112.831	116.735	118.468	118.576	118.951	92.7416	76.8673	82.6665	82.4259	79.7768	77.1257	26.3343	23.7233	27.7158	41.7525	43.6857	60.24	181.653
1077.7	288.331	288.426	11549752	-0.00053268	0.000248791	0.518433	282.787	282.792	10562632	-0.000196128	1.10067e-06	0.516846	280.886	281.001	10659604	-0.000440567	0.000411333	0.524658	286.641	286.282	13996738	-0.000346798	1.17713e-05	0.540405	290.824	290.832	15023377	-0.00108555	0.00119023	0.539429	140.875	138.644	141.913	144.069	144.014	144.26	154.029	133.469	136.892	134.863	135.528	133.404	86.8423	85.4881	89.4349	104.202	108.346	131.02	234.307
1452.12	288.238	288.366	1.17095e+07	-0.00058528	0.000285722	0.523132	282.712	282.79	1.06703e+07	-0.000208153	1.15678e-06	0.520115	280.837	281.011	1.0735e+07	-0.000511499	0.000525618	0.535487	286.484	286.137	1.4142e+07	-0.000409287	5.84787e-06	0.558078	290.68	290.726	1.51845e+07	-0.00110537	0.00121052	0.552913	139.144	137.276	140.91	142.457	142.582	142.912	163.317	151.134	154.77	155.532	152.025	150.841	87.7357	85.4106	90.4501	107.686	110.677	128.03	235.825
840.37	288.22	288.354	11740648	-0.000595533	0.000292921	0.524048	282.697	282.79	10691250	-0.000210498	1.16772e-06	0.520752	280.828	281.012	10749692	-0.000525326	0.000547895	0.537598	286.453	286.108	14170346	-0.000421468	4.69323e-06	0.561523	290.652	290.705	15215857	-0.00110923	0.00121447	0.555542	141.204	139.853	141.974	143.078	143.801	143.93	157.262	145.852	148.862	150.938	148.176	148.432	79.0714	77.7043	84.7817	95.0392	98.2048	112.785	234.347
1427.41	288.28	288.393	1.16374e+07	-0.000561539	0.000269053	0.521011	282.746	282.791	1.06217e+07	-0.000202726	1.13146e-06	0.518639	280.86	281.006	1.0701e+07	-0.000479483	0.000474035	0.530599	286.555	286.202	1.40764e+07	-0.000381083	8.52142e-06	0.550102	290.745	290.774	1.51118e+07	-0.00109642	0.00120136	0.546827	140.274	138.381	140.894	143.8	143.24	143.431	175.193	161.588	162.764	162.493	161.816	159.282	85.4796	82.8777	87.4802	98.0946	99.8734	117.425	260.155
1233.67	288.337	288.434	1.15575e+07	-0.000528479	0.000245531	0.518258	282.791	282.79	1.05703e+07	-0.000195279	1.10149e-06	0.516725	280.885	281.005	1.06795e+07	-0.000439742	0.000413042	0.524001	286.673	286.297	1.4004e+07	-0.000348483	1.26696e-05	0.53936	290.839	290.844	1.50252e+07	-0.00107982	0.00118006	0.538423	139.997	137.952	141.153	144.711	144.313	144.334	170.713	159.214	161.27	160.022	159.688	159.593	80.9821	79.242	82.6382	93.1196	98.5405	117.752	250.476
890.74	288.309	288.461	1.1687e+07	-0.000523961	0.000243945	0.517828	282.752	282.774	1.06659e+07	-0.000193091	1.16399e-06	0.519672	280.823	281.028	1.0829e+07	-0.000469727	0.000500921	0.527445	286.823	286.331	1.41236e+07	-0.000407954	1.24091e-05	0.545148	290.885	290.88	1.5126e+07	-0.00100991	0.00105799	0.538521	140.348	137.575	141.012	144.707	145.325	146.152	180.226	164.927	166.33	162.776	162.975	160.02	83.1704	81.9783	86.724	97.4062	101.676	116.789	247.745
557.98	288.234	288.409	1.17439e+07	-0.000560652	0.000272087	0.519978	282.696	282.78	1.06938e+07	-0.000200382	1.20157e-06	0.522508	280.794	281.018	1.08019e+07	-0.00050726	0.000560901	0.535653	286.66	286.222	1.4175e+07	-0.000441311	5.59771e-06	0.558468	290.781	290.799	1.52044e+07	-0.00101853	0.00106982	0.548049	110.222	108.39	113.056	116.422	117.099	117.524	184.611	173.663	177.641	175.385	174.273	170.068	86.3046	84.4171	89.1978	96.176	107.614	122.562	227.291
1237.06	288.208	288.546	1.18457e+07	-0.00060225	0.000284826	0.544409	282.699	282.983	1.07938e+07	-0.00021476	1.181e-06	0.54724	280.813	281.191	1.08337e+07	-0.000541025	0.000641138	0.58045	286.543	286.306	1.42681e+07	-0.000509765	6.27739e-06	0.624382	290.68	290.887	1.53274e+07	-0.00108867	0.001186	0.599547	139.365	137.581	141.166	144.335	145.253	145.568	188.428	178.485	179.761	178.987	177.17	173.238	92.8712	89.419	92.7162	106.874	107.823	128.466	222.956
866.04	288.146	288.44	1.21233e+07	-0.000573965	0.000267757	0.523522	282.612	282.889	1.11169e+07	-0.000210327	1.16807e-06	0.526705	280.752	281.127	1.10536e+07	-0.000596642	0.000735362	0.5486	286.535	286.162	1.45936e+07	-0.000537277	1.27015e-05	0.571667	290.609	290.788	1.5694e+07	-0.00115352	0.00120999	0.554012	137.159	136.406	139.311	140.194	141.43	141.329	195.996	190.85	192.428	191.914	189.036	191.283	103.456	98.9564	108.793	124.452	120.369	139.471	234.215
833.59	288.147	288.44	1.21182e+07	-0.000573639	0.000267726	0.523457	282.613	282.887	1.11112e+07	-0.000210152	1.16866e-06	0.526656	280.752	281.125	1.10505e+07	-0.000595372	0.00073309	0.548419	286.537	286.163	1.4588e+07	-0.000536081	1.26105e-05	0.571477	290.612	290.788	1.56874e+07	-0.00115133	0.0012075	0.5539	141.351	140.45	143.396	144.997	146.265	146.459	203.207	193.1	195.225	194.624	191.04	193.368	100.201	95.0424	104.139	117.239	116.186	134.921	233.347
689.73	288.222	288.429	1.18151e+07	-0.000554033	0.00026586	0.519575	282.68	282.797	1.07729e+07	-0.000199589	1.20421e-06	0.523745	280.777	281.04	1.08622e+07	-0.000519129	0.000596654	0.537548	286.691	286.241	1.42538e+07	-0.000464288	7.14835e-06	0.560121	290.783	290.821	1.52921e+07	-0.00101988	0.00105806	0.547203	140.335	138.499	141.816	144.678	145.85	146.34	184.924	176.662	179.319	179.136	176.742	173.385	94.5005	88.9982	95.2232	105.455	107.144	124.428	224.22
495.99	288.239	288.426	11744950	-0.0005495	0.000265428	0.518677	282.695	282.776	10694612	-0.000197147	1.21243e-06	0.523071	280.783	281.02	10818676	-0.000501499	0.000565106	0.535034	286.727	286.259	14176498	-0.000447687	5.88532e-06	0.557495	290.822	290.829	15200733	-0.000989489	0.0010235	0.545654	140.749	138.816	141.85	146.595	147.25	148.155	184.244	171.169	173.401	171.245	172.295	166.967	86.4271	84.3827	89.1251	96.093	105.599	123.216	240.512
656.31	288.239	288.426	11744950	-0.0005495	0.000265428	0.518677	282.695	282.776	10694612	-0.000197147	1.21243e-06	0.523071	280.783	281.02	10818676	-0.000501499	0.000565106	0.535034	286.727	286.259	14176498	-0.000447687	5.88532e-06	0.557495	290.822	290.829	15200733	-0.000989489	0.0010235	0.545654	141.226	139.331	141.998	145.639	146.973	147.588	185.22	178.373	182.519	182.796	180.083	175.313	75.1835	71.4883	73.4694	84.0124	89.5105	110.533	237.623
745.43	288.32	288.461	1.16889e+07	-0.000519014	0.0002385	0.517646	282.759	282.766	1.06737e+07	-0.000193082	1.153e-06	0.519359	280.826	281.024	1.08419e+07	-0.000466484	0.000492022	0.527265	286.842	286.338	1.412e+07	-0.000402532	1.36371e-05	0.543878	290.883	290.882	1.51184e+07	-0.00101112	0.00106027	0.537438	142.301	140.709	142.589	145.754	146.701	147.461	182.81	172.274	176.169	176.233	174.842	169.527	78.2076	74.8428	79.6038	86.631	92.3071	111.089	243.652
739.62	288.39	288.5	11620266	-0.000494421	0.0002191	0.516846	282.818	282.772	10632912	-0.000188395	1.10812e-06	0.515747	280.869	281.036	10841188	-0.000433053	0.00042689	0.518677	286.936	286.415	14062720	-0.000362136	1.9952e-05	0.530884	290.957	290.94	15039763	-0.00103337	0.00109762	0.530273	142.387	140.567	142.493	145.078	146.406	146.74	173.995	162.603	167.214	167.053	164.265	163.569	80.4495	79.0347	86.9272	88.6237	94.5669	113.568	238.935
1254.98	288.237	288.41	1.18167e+07	-0.00054167	0.000253048	0.518301	282.683	282.75	1.07749e+07	-0.000199393	1.17929e-06	0.523865	280.763	281.01	1.08824e+07	-0.000505447	0.000565916	0.538124	286.731	286.241	1.42424e+07	-0.000450878	1.20205e-05	0.557579	290.762	290.81	1.52671e+07	-0.000997703	0.00102713	0.545153	141.749	140.061	143.119	145.595	146.859	147.774	184.013	175.568	179.57	179.285	177.043	172.514	76.1654	72.4388	74.8674	84.873	92.3859	110.691	236.427
1130.5	288.235	288.397	1.18777e+07	-0.000535024	0.000242539	0.517982	282.672	282.728	1.0843e+07	-0.000201299	1.15116e-06	0.524538	280.746	281.001	1.09365e+07	-0.000508799	0.000566604	0.540748	286.734	286.226	1.42984e+07	-0.000453587	1.72283e-05	0.55765	290.71	290.794	1.53235e+07	-0.00100467	0.00103021	0.544728	129.062	127.555	130.277	132.609	134.207	135.021	167.483	158.017	164.4	165.517	161.923	160.266	52.2245	45.4959	47.9173	57.0844	64.0211	83.3321	205.787
1116.94	288.239	288.426	11744950	-0.0005495	0.000265428	0.518677	282.695	282.776	10694612	-0.000197147	1.21243e-06	0.523071	280.783	281.02	10818676	-0.000501499	0.000565106	0.535034	286.727	286.259	14176498	-0.000447687	5.88532e-06	0.557495	290.822	290.829	15200733	-0.000989489	0.0010235	0.545654	140.938	139.176	142.455	144.647	146.13	146.861	190.363	183.005	187.228	187.373	183.374	179.188	86.6642	81.9284	83.1579	92.3053	100.541	119.052	231.412
989.55	288.158	288.438	1.20729e+07	-0.000570707	0.000267447	0.522876	282.623	282.874	1.10606e+07	-0.000208572	1.17398e-06	0.526221	280.756	281.113	1.10223e+07	-0.00058397	0.000712686	0.546793	286.56	286.175	1.4538e+07	-0.000525344	1.17937e-05	0.569779	290.638	290.793	1.56283e+07	-0.00113167	0.00118515	0.552899	141.529	140.167	143.373	145.41	146.783	147.434	200.262	190.327	193.957	194.079	190.985	188.625	90.3738	83.983	86.5249	97.8903	100.886	118.861	236.508
1263.7	288.13	288.602	1.21172e+07	-0.00065563	0.000254917	0.618779	282.534	282.931	1.10893e+07	-0.000234886	1.13307e-06	0.661182	280.66	281.162	1.10404e+07	-0.000503645	0.000666363	0.765619	286.77	286.738	1.45453e+07	-0.00063509	2.6865e-05	0.832184	290.54	291.051	1.56378e+07	-0.00104412	0.00112218	0.761629	143.616	142.054	144.174	145.554	146.996	147.511	199.752	188.175	191.772	191.658	189.258	187.208	83.7202	79.843	81.1831	90.2345	95.4552	115.209	242.181
986.16	288.075	288.716	1.22141e+07	-0.000722203	0.000267489	0.670977	282.467	283.052	1.11867e+07	-0.000251385	1.13912e-06	0.731225	280.624	281.254	1.1068e+07	-0.000501356	0.000721477	0.880185	286.782	287.008	1.46499e+07	-0.000729136	2.89483e-05	0.973826	290.477	291.191	1.57787e+07	-0.00106435	0.00117228	0.873748	145.628	144.763	144.835	146.213	147.91	148.364	206.533	198.597	199.575	199.938	196.842	195.93	75.672	75.4061	79.3493	93.1295	94.3438	114.491	237.187
820.51	288.147	288.58	1.20915e+07	-0.00064151	0.000247481	0.612218	282.546	282.891	1.10619e+07	-0.00023242	1.12269e-06	0.653347	280.658	281.134	1.10369e+07	-0.00049357	0.000638885	0.75266	286.795	286.712	1.4511e+07	-0.000614727	2.86123e-05	0.81476	290.546	291.032	1.559e+07	-0.00102473	0.00109449	0.747939	144.018	142.626	144.147	146.733	148.414	149.125	209.423	198.531	203.344	203.944	201.919	199.568	77.9522	72.0995	72.5299	80.4792	88.4076	109.887	239.552
1206.06	288.233	288.379	11954802	-0.000526613	0.000229241	0.517578	282.658	282.7	10929184	-0.000203711	1.11557e-06	0.525391	280.724	280.989	11004918	-0.000513041	0.000567475	0.544067	286.738	286.206	14369180	-0.000457016	2.38189e-05	0.557739	290.645	290.774	15394859	-0.0010135	0.00103411	0.544189	144.374	142.722	143.836	147.362	149.003	149.663	208.196	194.981	199.128	200.135	197.754	194.078	72.051	69.4342	69.0767	81.9258	89.1174	110.023	223.571
1196.37	288.233	288.379	11954802	-0.000526613	0.000229241	0.517578	282.658	282.7	10929184	-0.000203711	1.11557e-06	0.525391	280.724	280.989	11004918	-0.000513041	0.000567475	0.544067	286.738	286.206	14369180	-0.000457016	2.38189e-05	0.557739	290.645	290.774	15394859	-0.0010135	0.00103411	0.544189	144.28	143.014	143.802	146.81	148.811	149.618	211.527	199.736	203.793	205.088	202.078	199.938	83.8323	77.5396	77.747	89.4986	96.8254	119.677	227.583
782.24	288.255	288.388	1.192e+07	-0.000521886	0.000225845	0.517451	282.677	282.697	1.09007e+07	-0.00020262	1.11362e-06	0.524434	280.741	280.988	1.0995e+07	-0.00050543	0.000551109	0.542298	286.77	286.226	1.43256e+07	-0.000445493	2.25367e-05	0.555619	290.672	290.786	1.53437e+07	-0.00101032	0.00103523	0.542532	143.106	141.746	143.918	146.712	147.478	148.533	191.119	177.769	181.103	180.829	179.854	177.378	80.6747	77.3276	80.1332	88.807	96.7848	119.102	227.28
1080.61	288.26	288.39	1.19117e+07	-0.000520761	0.000225037	0.51742	282.682	282.696	1.08939e+07	-0.00020236	1.11316e-06	0.524207	280.745	280.988	1.09926e+07	-0.000503618	0.000547213	0.541877	286.778	286.231	1.43152e+07	-0.00044275	2.22314e-05	0.555115	290.678	290.788	1.53315e+07	-0.00100957	0.0010355	0.542137	144.295	142.525	144.291	147.242	147.97	148.896	196.649	183.716	188.798	188.674	188.549	185.961	75.147	72.2047	74.178	82.0373	93.9076	114.634	218.963
1170.22	288.245	288.391	1.19583e+07	-0.000530057	0.000221556	0.525894	282.664	282.695	1.09367e+07	-0.000206765	1.0965e-06	0.536293	280.726	280.994	1.10264e+07	-0.000507275	0.000558908	0.561849	286.774	286.255	1.43547e+07	-0.000461033	2.6314e-05	0.579573	290.626	290.801	1.53895e+07	-0.00101655	0.00104213	0.561014	144.391	143.421	144.221	147.168	148.354	149.167	202.658	193.133	197.89	199.298	198.379	195.953	77.5657	74.0782	77.321	88.4867	91.5589	110.914	218.246
1581.44	288.228	288.432	1.21004e+07	-0.000571316	0.000192768	0.576023	282.623	282.687	1.10781e+07	-0.000228447	1.00119e-06	0.604801	280.674	281.03	1.11778e+07	-0.000501052	0.000571378	0.674661	286.858	286.478	1.44358e+07	-0.000529208	4.43213e-05	0.717614	290.437	290.92	1.55436e+07	-0.00104371	0.00108291	0.667287	136.756	136.096	136.299	138.761	140.041	140.834	178.934	171.068	176.259	177.647	176.613	173.768	55.5361	51.9746	52.8045	66.4276	68.3459	90.4098	195.572
929.97	288.233	288.379	11954802	-0.000526613	0.000229241	0.517578	282.658	282.7	10929184	-0.000203711	1.11557e-06	0.525391	280.724	280.989	11004918	-0.000513041	0.000567475	0.544067	286.738	286.206	14369180	-0.000457016	2.38189e-05	0.557739	290.645	290.774	15394859	-0.0010135	0.00103411	0.544189	144.912	144.034	144.064	146.264	148.237	148.654	203.843	197.195	200.191	201.109	199.914	197.574	79.0056	74.9314	73.3137	92.7251	97.6216	125.371	218.643
1150.84	288.148	288.575	1.209e+07	-0.000639654	0.000246227	0.610888	282.548	282.885	1.10607e+07	-0.000232259	1.12005e-06	0.651777	280.658	281.13	1.10415e+07	-0.000493955	0.00063703	0.750264	286.795	286.704	1.45093e+07	-0.000612072	2.89109e-05	0.812067	290.544	291.028	1.55876e+07	-0.00102498	0.00109369	0.745256	145.33	144.167	144.496	145.553	147.883	148.364	208.337	199.517	201.5	200.545	198.241	196.49	82.9923	78.9083	78.8866	92.4289	97.6626	124.582	230.465
1125.17	288.054	288.799	12240728	-0.000766993	0.000267402	0.715576	282.424	283.1	11206768	-0.000263775	1.13047e-06	0.793091	280.586	281.292	11071730	-0.000472304	0.000716874	0.980469	286.857	287.265	14665950	-0.000786969	3.38473e-05	1.09546	290.438	291.313	15803125	-0.00103699	0.00116043	0.970459	138.389	137.748	138.025	139.124	141.126	141.514	185.364	177.804	179.522	178.948	175.532	175.685	58.261	55.8468	60.6534	75.9874	76.4816	98.7699	216.271
1263.21	288.054	288.799	12240728	-0.000766993	0.000267402	0.715576	282.424	283.1	11206768	-0.000263775	1.13047e-06	0.793091	280.586	281.292	11071730	-0.000472304	0.000716874	0.980469	286.857	287.265	14665950	-0.000786969	3.38473e-05	1.09546	290.438	291.313	15803125	-0.00103699	0.00116043	0.970459	145.442	144.832	144.867	146.401	148.215	148.401	207.975	204.333	206.553	208.38	205.558	207.319	77.065	78.4063	86.8918	101.285	95.7023	111.619	238.46
1796.98	288.054	288.799	12240728	-0.000766993	0.000267402	0.715576	282.424	283.1	11206768	-0.000263775	1.13047e-06	0.793091	280.586	281.292	11071730	-0.000472304	0.000716874	0.980469	286.857	287.265	14665950	-0.000786969	3.38473e-05	1.09546	290.438	291.313	15803125	-0.00103699	0.00116043	0.970459	88.5694	87.8501	87.7013	90.4064	91.9249	92.0117	168.086	164.984	167.534	167.548	164.832	167.003	33.5807	35.8952	45.9652	61.7289	53.6767	65.2486	193.881
1370.26	287.986	288.794	1.22139e+07	-0.000806906	0.000263451	0.738384	282.325	283.118	1.11853e+07	-0.000278285	1.10387e-06	0.823888	280.576	281.334	1.11266e+07	-0.000484927	0.00078888	1.03901	286.795	287.299	1.46543e+07	-0.000886009	3.70896e-05	1.20616	290.331	291.301	1.57499e+07	-0.00108979	0.00126608	1.04731	144.186	143.799	144.811	145.643	147.934	148.053	205.946	204.338	202.833	202.021	198.651	203.052	82.3133	80.9375	93.6518	109.877	103.496	116.728	237.043
976.96	287.884	288.786	12173096	-0.000867609	0.000257441	0.773071	282.174	283.143	11152594	-0.000300352	1.06341e-06	0.870728	280.56	281.397	11210166	-0.000504125	0.000898393	1.12805	286.699	287.351	14636484	-0.00103664	4.20206e-05	1.37451	290.168	291.282	15668993	-0.00117009	0.00142675	1.16418	142.875	142.844	144.273	144.901	147.346	147.276	202.519	193.946	189.094	189.001	185.584	188.81	89.5955	85.2198	103.236	124.074	113.556	128.438	230.88
1619.7	287.954	288.791	1.22009e+07	-0.000826178	0.000261543	0.749397	282.277	283.126	1.11749e+07	-0.000285291	1.09103e-06	0.838759	280.571	281.354	1.11532e+07	-0.000491022	0.000823649	1.06728	286.764	287.315	1.46486e+07	-0.000933832	3.86551e-05	1.25961	290.279	291.295	1.57242e+07	-0.00111528	0.00131709	1.08441	127.469	127.411	129.3	130.217	132.651	132.321	206.619	199.058	195.418	193.662	189.891	190.72	101.749	101.224	117.445	128.274	128.329	137.239	230.673
1665.23	288.054	288.799	12240728	-0.000766993	0.000267402	0.715576	282.424	283.1	11206768	-0.000263775	1.13047e-06	0.793091	280.586	281.292	11071730	-0.000472304	0.000716874	0.980469	286.857	287.265	14665950	-0.000786969	3.38473e-05	1.09546	290.438	291.313	15803125	-0.00103699	0.00116043	0.970459	143.573	143.209	144.491	144.752	147.336	147.031	205.171	206.013	203.474	201.563	197.504	205.209	98.5598	99.33	114.826	124.972	121.743	131.71	244.223
1529.13	288.045	288.797	1.22482e+07	-0.000772433	0.000264143	0.720509	282.415	283.092	1.12156e+07	-0.000266437	1.12004e-06	0.801058	280.579	281.293	1.10978e+07	-0.00047193	0.000716985	0.994364	286.863	287.284	1.46753e+07	-0.000793467	3.56392e-05	1.11411	290.42	291.325	1.58146e+07	-0.00103922	0.00116351	0.982204	143.824	143.644	144.07	143.797	146.192	145.804	202.342	195.617	194.452	193.892	189.775	195.293	88.2931	86.501	97.1114	113.308	103.551	125.675	233.003
1211.39	288.01	288.786	1.22798e+07	-0.00079542	0.000250371	0.741354	282.379	283.056	1.12531e+07	-0.000277684	1.07599e-06	0.834725	280.55	281.299	1.12081e+07	-0.000470348	0.000717454	1.05308	286.887	287.367	1.47147e+07	-0.000820926	4.32107e-05	1.1929	290.343	291.376	1.58632e+07	-0.00104861	0.00117651	1.03183	145.79	145.142	144.691	144.357	147.054	147.143	205.565	198.395	199.728	197.836	193.286	192.077	83.6719	81.1968	85.8247	103.843	102.014	125.871	226.035
1492.8	287.952	288.768	12331504	-0.000833089	0.000227803	0.775513	282.318	282.997	11314524	-0.000296115	1.00381e-06	0.889893	280.502	281.309	11388828	-0.000467755	0.000718223	1.14929	286.926	287.503	14779318	-0.000865921	5.56179e-05	1.32202	290.219	291.459	15942699	-0.00106401	0.00119782	1.11316	143.052	143.296	143.264	145.506	147.756	147.647	203.926	199.144	198.154	197.898	194.109	196.947	74.4335	71.8314	84.9926	107.701	94.2123	112.114	236.264
1860.43	287.965	288.772	1.23195e+07	-0.000824993	0.000233615	0.767414	282.33	283.012	1.13001e+07	-0.000292105	1.02114e-06	0.8774	280.513	281.307	1.13456e+07	-0.000469064	0.000719878	1.1276	286.915	287.469	1.47642e+07	-0.000857117	5.27385e-05	1.29331	290.247	291.438	1.59243e+07	-0.00106166	0.0011948	1.09501	110.587	110.743	111.047	112.769	115.042	114.998	171.259	164.387	164.43	162.949	159.843	160.792	37.2069	33.065	48.3709	76.3159	65.7396	78.3678	201.886
1472.46	287.868	288.753	1.23544e+07	-0.000898398	0.000257001	0.78117	282.135	283.044	1.13293e+07	-0.000324231	1.0088e-06	0.939118	280.504	281.343	1.13874e+07	-0.000516651	0.000851907	1.24202	286.806	287.365	1.47999e+07	-0.00100856	6.15157e-05	1.47713	290.073	291.336	1.59808e+07	-0.00116023	0.00135018	1.2069	141.054	141.339	144.4	144.673	147.257	147.43	208.018	200.509	197.958	195.263	191.179	192.742	100.275	94.8042	110.762	122.594	116.346	129.167	228.48
1670.56	287.872	288.774	1.22313e+07	-0.000882062	0.000258941	0.776454	282.149	283.115	1.1209e+07	-0.000309884	1.04584e-06	0.895951	280.542	281.383	1.12674e+07	-0.000511246	0.000893078	1.17087	286.725	287.348	1.46892e+07	-0.00103826	4.86137e-05	1.41852	290.127	291.291	1.57689e+07	-0.00117376	0.00141372	1.18487	139.747	140.402	143.204	144.602	146.94	146.795	208.65	200.793	196.532	193.85	190.909	192.299	112.71	108.424	123.943	134.06	132.848	143.135	232.336
936.27	287.884	288.786	1.21733e+07	-0.00086765	0.000257445	0.773081	282.174	283.143	1.11528e+07	-0.00030038	1.06336e-06	0.870799	280.56	281.397	1.12103e+07	-0.000504145	0.000898378	1.12817	286.699	287.351	1.46366e+07	-0.00103664	4.20394e-05	1.37464	290.168	291.282	1.56693e+07	-0.0011701	0.00142671	1.16424	141.251	141.667	143.397	145.023	147.555	147.116	207.682	200.257	194.453	193.933	192.148	196.833	93.0987	92.4191	107.718	123.052	111.762	121.753	232.456
1354.27	287.85	288.752	1.2342e+07	-0.000909558	0.000261795	0.782888	282.1	283.062	1.13162e+07	-0.000328016	1.01242e-06	0.943938	280.508	281.355	1.13762e+07	-0.000524793	0.000882967	1.25233	286.773	287.342	1.47895e+07	-0.00104133	6.11565e-05	1.50224	290.049	291.31	1.59589e+07	-0.00118075	0.00138892	1.22424	139.237	140.875	142.267	145.157	147.498	147.599	204.682	195.523	193.161	192.885	189.124	191.147	105.371	95.4873	112.307	138.385	120.661	137.628	240.534
1412.4	287.832	288.74	1.23689e+07	-0.000923129	0.000263719	0.786823	282.071	283.055	1.13432e+07	-0.000334368	1.01199e-06	0.954223	280.503	281.354	1.13979e+07	-0.000531161	0.000896272	1.26976	286.764	287.322	1.48132e+07	-0.00105851	6.45041e-05	1.52307	290.012	291.3	1.60007e+07	-0.00119466	0.00140521	1.2358	141.326	141.892	144.085	144.903	147.007	147.263	205.658	199.49	196.373	196.162	191.544	193.115	98.7392	93.0304	109.406	118.382	110.65	130.587	242.634
1555.77	287.845	288.747	12370558	-0.00091664	0.00026253	0.784546	282.088	283.048	11343872	-0.000332687	1.00381e-06	0.956299	280.5	281.348	11404290	-0.000528282	0.000880362	1.27332	286.785	287.341	14815346	-0.00104212	6.43873e-05	1.5238	290.029	291.315	16007877	-0.00118254	0.00138254	1.23438	139.573	140.83	142.308	144.586	147.069	147.426	210.452	202.76	202.528	200.952	196.472	199.288	103.391	96.2868	115.108	133.811	120.281	139.535	234.769
1715.61	287.845	288.747	12370558	-0.00091664	0.00026253	0.784546	282.088	283.048	11343872	-0.000332687	1.00381e-06	0.956299	280.5	281.348	11404290	-0.000528282	0.000880362	1.27332	286.785	287.341	14815346	-0.00104212	6.43873e-05	1.5238	290.029	291.315	16007877	-0.00118254	0.00138254	1.23438	139.589	140.735	142.56	144.495	146.868	147.356	211.298	200.865	199.058	198.274	194.325	196.347	98.8599	88.3618	104.705	136.179	121.353	140.692	235.806
1667.66	287.845	288.747	12370558	-0.00091664	0.00026253	0.784546	282.088	283.048	11343872	-0.000332687	1.00381e-06	0.956299	280.5	281.348	11404290	-0.000528282	0.000880362	1.27332	286.785	287.341	14815346	-0.00104212	6.43873e-05	1.5238	290.029	291.315	16007877	-0.00118254	0.00138254	1.23438	140.304	140.985	143.279	145.082	147.365	147.71	210.342	199.572	196.839	196.293	192.68	194.984	96.2954	86.1348	101.363	127.748	110.879	124.777	232.313
1257.4	287.845	288.747	12370558	-0.00091664	0.00026253	0.784546	282.088	283.048	11343872	-0.000332687	1.00381e-06	0.956299	280.5	281.348	11404290	-0.000528282	0.000880362	1.27332	286.785	287.341	14815346	-0.00104212	6.43873e-05	1.5238	290.029	291.315	16007877	-0.00118254	0.00138254	1.23438	-477.966	-476.819	-474.489	-473.086	-471.12	-470.707	209.782	197.515	194.329	194.162	190.514	191.76	87.8334	78.3643	92.8395	119.711	104.638	119.565	231.869
1348.46	287.845	288.747	12370558	-0.00091664	0.00026253	0.784546	282.088	283.048	11343872	-0.000332687	1.00381e-06	0.956299	280.5	281.348	11404290	-0.000528282	0.000880362	1.27332	286.785	287.341	14815346	-0.00104212	6.43873e-05	1.5238	290.029	291.315	16007877	-0.00118254	0.00138254	1.23438	143.241	143.088	144.245	146.01	148.299	148.327	201.923	189.535	187.091	187.262	184.522	185.564	72.8072	64.2475	77.1523	113.184	100.906	113.068	235.335
1385.27	287.847	288.747	1.23696e+07	-0.000914606	0.000261684	0.784326	282.094	283.047	1.13432e+07	-0.000331796	1.00381e-06	0.954682	280.5	281.347	1.14039e+07	-0.000526808	0.000876414	1.2703	286.789	287.345	1.48145e+07	-0.00103783	6.41737e-05	1.51889	290.034	291.318	1.60063e+07	-0.00117966	0.00137804	1.23142	141.584	142.62	143.463	145.529	147.678	147.643	213.656	199.146	197.878	196.828	194.251	194.894	71.3263	63.3069	77.2314	106.455	96.6967	106.31	240.013
917.38	287.936	288.765	1.23375e+07	-0.000845886	0.000233121	0.776896	282.283	283.005	1.1319e+07	-0.000301716	1.00381e-06	0.900063	280.501	281.315	1.13912e+07	-0.000477025	0.000743055	1.16829	286.904	287.478	1.47848e+07	-0.000892908	5.6961e-05	1.35293	290.19	291.437	1.59527e+07	-0.00108216	0.00122611	1.13172	50.0428	50.8128	51.2055	53.7765	55.8238	55.7279	77.1709	68.7265	67.8522	67.8419	64.2981	64.5208	-57.9242	-63.7337	-47.1803	-20.1971	-30.5849	-16.8263	106.496
1124.2	287.953	288.767	1.23308e+07	-0.000832322	0.000227695	0.774931	282.319	282.996	1.13138e+07	-0.000295918	1.00379e-06	0.88906	280.502	281.309	1.13882e+07	-0.000467852	0.000717789	1.14791	286.926	287.5	1.47783e+07	-0.000864935	5.55871e-05	1.32026	290.219	291.458	1.59415e+07	-0.00106395	0.00119749	1.11186	119.334	120.383	121.359	124.228	126.509	126.363	196.983	191.481	187.834	187.463	183.552	186.415	70.2733	64.3176	79.3067	105.354	91.8035	106.022	229.064
1499.58	288.227	288.434	12106522	-0.000573204	0.000191228	0.578491	282.621	282.686	11084430	-0.000229492	9.96359e-07	0.608154	280.672	281.032	11185054	-0.000500546	0.000571543	0.680176	286.863	286.489	14438650	-0.000532256	4.51871e-05	0.724365	290.428	290.926	15549907	-0.00104498	0.00108497	0.672485	146.044	145.947	145.129	147.785	148.848	149.464	212.39	207.622	211.89	213.311	210.633	210.817	74.0001	73.2808	80.881	92.66	91.563	107.653	228.237
1289.85	288.152	288.525	1.21676e+07	-0.000643854	0.000201218	0.632025	282.539	282.771	1.11469e+07	-0.000247589	9.98511e-07	0.684711	280.625	281.107	1.12403e+07	-0.000491639	0.000611442	0.80765	286.88	286.765	1.45313e+07	-0.000622947	4.80022e-05	0.886776	290.371	291.071	1.56566e+07	-0.00105013	0.00111562	0.792231	143.57	143.356	143.371	145.028	147.085	147.221	198.279	195.605	196.479	195.569	192.534	192.973	70.1454	66.1009	74.6946	95.133	87.8349	107.524	222.104
1236.09	288.134	288.548	1.2183e+07	-0.000661572	0.000203664	0.645484	282.518	282.792	1.11627e+07	-0.000252145	9.98892e-07	0.703953	280.614	281.126	1.12543e+07	-0.000489396	0.000621418	0.839687	286.885	286.834	1.45545e+07	-0.000645711	4.87339e-05	0.927584	290.357	291.107	1.56835e+07	-0.00105145	0.00112334	0.822326	141.147	141.564	142.812	145.276	148.042	147.663	210.347	208.742	204.381	203.745	200.136	208.057	85.2068	81.7792	97.0822	116.462	99.9156	116.851	248.338
1100.95	288.152	288.521	1.21713e+07	-0.000645121	0.000199117	0.632774	282.541	282.762	1.11481e+07	-0.000248766	9.92794e-07	0.685446	280.626	281.105	1.12509e+07	-0.000491142	0.000608974	0.808294	286.886	286.769	1.45365e+07	-0.000622893	4.85922e-05	0.887081	290.364	291.075	1.56593e+07	-0.00105167	0.00111675	0.792957	143.511	143.885	143.676	145.297	147.597	147.456	205.764	202.934	199.572	201.127	197.286	199.59	75.9243	73.3115	88.4357	114.227	96.7912	114.039	238.579
1232.22	287.894	288.589	1.23347e+07	-0.000834011	0.000197797	0.751677	282.323	282.775	1.12998e+07	-0.000311848	9.22431e-07	0.862332	280.483	281.195	1.14783e+07	-0.000483671	0.000684537	1.10655	286.907	287.293	1.47289e+07	-0.000837436	6.43827e-05	1.2549	290.101	291.367	1.58632e+07	-0.00110278	0.00120922	1.0661	144.064	144.077	143.542	145.623	147.1	147.598	213.074	206.599	207.053	207.586	203.567	202.617	68.6862	64.2097	79.4234	104.47	89.6743	102.498	231.15
1331.99	287.943	288.756	1.23339e+07	-0.00083631	0.000225857	0.775609	282.314	282.982	1.13159e+07	-0.000298251	9.97322e-07	0.890753	280.498	281.302	1.13977e+07	-0.000469001	0.000717473	1.15118	286.923	287.495	1.47776e+07	-0.000867571	5.64737e-05	1.32331	290.206	291.457	1.59395e+07	-0.00106768	0.00120016	1.11422	143.538	143.825	143.429	146.186	147.829	147.948	155.629	150.292	147.639	148.579	145.092	143.891	16.8406	11.5316	26.7099	56.0743	40.957	55.7209	174.029
914.47	287.952	288.768	12331504	-0.000833089	0.000227803	0.775513	282.318	282.997	11314524	-0.000296115	1.00381e-06	0.889893	280.502	281.309	11388828	-0.000467755	0.000718223	1.14929	286.926	287.503	14779318	-0.000865921	5.56179e-05	1.32202	290.219	291.459	15942699	-0.00106401	0.00119782	1.11316	139.893	139.581	139.831	142.101	144.706	144.338	204.427	200.853	197.515	199.331	194.423	194.471	74.0079	72.1649	87.078	114.541	99.574	115.671	228.983
992.46	287.952	288.768	12331504	-0.000833089	0.000227803	0.775513	282.318	282.997	11314524	-0.000296115	1.00381e-06	0.889893	280.502	281.309	11388828	-0.000467755	0.000718223	1.14929	286.926	287.503	14779318	-0.000865921	5.56179e-05	1.32202	290.219	291.459	15942699	-0.00106401	0.00119782	1.11316	141.084	142.014	141.909	146.519	148.393	148.086	212.735	206.486	203.431	205.373	201.701	200.553	71.6548	66.071	81.3083	107.759	95.2043	112.812	236.365
765.78	287.952	288.768	12331504	-0.000833089	0.000227803	0.775513	282.318	282.997	11314524	-0.000296115	1.00381e-06	0.889893	280.502	281.309	11388828	-0.000467755	0.000718223	1.14929	286.926	287.503	14779318	-0.000865921	5.56179e-05	1.32202	290.219	291.459	15942699	-0.00106401	0.00119782	1.11316	142.856	143.25	143.66	146.493	148.331	148.465	215.734	201.393	201.735	204.437	201.315	198.853	67.9291	61.2144	75.8632	102.671	93.4831	114.427	227.206
979.38	287.924	288.731	1.23388e+07	-0.000842948	0.000221847	0.775808	282.306	282.95	1.13186e+07	-0.000302653	9.83952e-07	0.892525	280.489	281.288	1.1416e+07	-0.00047157	0.000715928	1.15506	286.919	287.478	1.4774e+07	-0.000870969	5.82373e-05	1.32596	290.18	291.451	1.59328e+07	-0.00107526	0.00120499	1.11641	142.856	143.376	143.726	145.674	147.296	147.674	216.541	203.369	203.81	205.761	202.415	199.928	65.89	59.0208	74.6303	104.023	94.1247	111.087	226.812
1420.15	287.837	288.616	12361722	-0.000873777	0.000203223	0.776733	282.266	282.802	11331278	-0.000323101	9.21853e-07	0.900757	280.449	281.221	11501050	-0.000483502	0.000708753	1.1731	286.896	287.399	14757558	-0.000886755	6.64287e-05	1.33826	290.061	291.424	15901725	-0.00111044	0.00122739	1.12659	144.533	144.482	144.967	146.912	148.601	149.1	209.938	199.534	198.859	199.497	195.941	194.04	72.6883	66.3046	80.0029	107.092	94.2435	106.554	231.21
1595	287.908	288.71	1.2343e+07	-0.000848606	0.000218429	0.775978	282.298	282.922	1.13209e+07	-0.000306407	9.72554e-07	0.894036	280.482	281.276	1.14316e+07	-0.00047376	0.000714611	1.15837	286.915	287.464	1.4771e+07	-0.000873867	5.97408e-05	1.32821	290.158	291.446	1.59271e+07	-0.00108172	0.0012091	1.11828	144.249	144.893	144.903	145.443	147.208	147.544	211.26	199.334	199.324	199.191	195.762	195.529	64.5883	58.6304	74.3479	101.875	95.7856	109.025	215.529
1316.01	287.952	288.768	12331504	-0.000833089	0.000227803	0.775513	282.318	282.997	11314524	-0.000296115	1.00381e-06	0.889893	280.502	281.309	11388828	-0.000467755	0.000718223	1.14929	286.926	287.503	14779318	-0.000865921	5.56179e-05	1.32202	290.219	291.459	15942699	-0.00106401	0.00119782	1.11316	142.324	143.068	143.712	146.065	147.969	148.255	175.503	162.695	162.535	163.823	160.54	159.912	42.533	34.3551	50.2793	75.6343	66.881	82.0165	192.854
2010.1	287.861	288.717	1.23618e+07	-0.000890242	0.0002415	0.780645	282.176	282.977	1.13388e+07	-0.000323476	9.84722e-07	0.928297	280.484	281.306	1.14257e+07	-0.000505092	0.000804228	1.22275	286.842	287.387	1.47974e+07	-0.000967842	6.31332e-05	1.4342	290.074	291.37	1.59711e+07	-0.00113961	0.00130477	1.18007	42.1584	42.8151	42.9182	45.3767	47.1282	47.772	98.4399	85.9239	88.514	90.4714	86.7426	84.3507	-40.0403	-47.1408	-33.6867	-5.82878	-15.17	-0.935042	118.92
1506.36	287.845	288.747	12370558	-0.00091664	0.00026253	0.784546	282.088	283.048	11343872	-0.000332687	1.00381e-06	0.956299	280.5	281.348	11404290	-0.000528282	0.000880362	1.27332	286.785	287.341	14815346	-0.00104212	6.43873e-05	1.5238	290.029	291.315	16007877	-0.00118254	0.00138254	1.23438	142.743	142.859	143.505	145.391	147.141	147.419	215.316	204.442	205.095	205.22	201.483	200.452	72.5013	64.0803	77.1493	105.223	96.3568	111.436	244.079
1323.27	287.845	288.747	12370558	-0.00091664	0.00026253	0.784546	282.088	283.048	11343872	-0.000332687	1.00381e-06	0.956299	280.5	281.348	11404290	-0.000528282	0.000880362	1.27332	286.785	287.341	14815346	-0.00104212	6.43873e-05	1.5238	290.029	291.315	16007877	-0.00118254	0.00138254	1.23438	141.337	142.341	143.199	145.223	147.187	147.58	212.83	199.091	198.58	197.93	194.638	196.061	77.764	69.2958	83.606	111.052	104.899	116.789	240.296
1617.28	287.845	288.747	12370558	-0.00091664	0.00026253	0.784546	282.088	283.048	11343872	-0.000332687	1.00381e-06	0.956299	280.5	281.348	11404290	-0.000528282	0.000880362	1.27332	286.785	287.341	14815346	-0.00104212	6.43873e-05	1.5238	290.029	291.315	16007877	-0.00118254	0.00138254	1.23438	139.18	140.455	142.177	144.629	146.737	146.735	214.754	203.683	200.569	199.778	196.591	197.974	98.7878	89.748	104.333	135.242	120.324	137.301	249.736
1558.67	287.845	288.747	12370558	-0.00091664	0.00026253	0.784546	282.088	283.048	11343872	-0.000332687	1.00381e-06	0.956299	280.5	281.348	11404290	-0.000528282	0.000880362	1.27332	286.785	287.341	14815346	-0.00104212	6.43873e-05	1.5238	290.029	291.315	16007877	-0.00118254	0.00138254	1.23438	139.424	140.451	142.416	144.462	146.443	146.926	214.428	203.877	201.539	200.443	197.346	198.373	97.124	87.3986	101.968	133.268	118.188	135.472	236.168
1860.43	287.747	288.689	1.23991e+07	-0.000973932	0.000272228	0.803472	281.945	283.081	1.13785e+07	-0.000351569	1.05107e-06	0.958794	280.508	281.381	1.13979e+07	-0.000554191	0.000992401	1.27736	286.65	287.202	1.48363e+07	-0.00116249	6.98375e-05	1.54918	289.875	291.214	1.60253e+07	-0.00127325	0.00153841	1.25915	-320.429	-319.409	-317.261	-317.005	-314.902	-314.75	-187.069	-190.874	-190.793	-191.436	-194.789	-193.05	-294.563	-301.201	-286.666	-262.168	-269.523	-253.31	-148.228
1571.27	287.845	288.747	12370558	-0.00091664	0.00026253	0.784546	282.088	283.048	11343872	-0.000332687	1.00381e-06	0.956299	280.5	281.348	11404290	-0.000528282	0.000880362	1.27332	286.785	287.341	14815346	-0.00104212	6.43873e-05	1.5238	290.029	291.315	16007877	-0.00118254	0.00138254	1.23438	139.313	140.773	142.013	144.305	146.468	146.489	208.186	203.685	202.344	202.68	198.959	199.689	97.1543	88.9561	105.419	129.176	119.576	142.481	244.781
1345.07	287.845	288.747	12370558	-0.00091664	0.00026253	0.784546	282.088	283.048	11343872	-0.000332687	1.00381e-06	0.956299	280.5	281.348	11404290	-0.000528282	0.000880362	1.27332	286.785	287.341	14815346	-0.00104212	6.43873e-05	1.5238	290.029	291.315	16007877	-0.00118254	0.00138254	1.23438	140.132	140.701	142.561	143.892	145.949	145.959	219.468	210.401	207.824	206.87	203.294	203.966	93.6013	85.9158	99.7988	127.537	113.791	129.999	250.935
1433.71	287.845	288.747	12370558	-0.00091664	0.00026253	0.784546	282.088	283.048	11343872	-0.000332687	1.00381e-06	0.956299	280.5	281.348	11404290	-0.000528282	0.000880362	1.27332	286.785	287.341	14815346	-0.00104212	6.43873e-05	1.5238	290.029	291.315	16007877	-0.00118254	0.00138254	1.23438	67.435	68.7208	69.4926	72.2129	74.1647	74.6617	214.711	205.283	204.124	203.329	199.562	200.027	83.4974	75.7442	89.031	115.888	98.8779	114.706	243.025
1549.96	287.845	288.747	1.23706e+07	-0.000916644	0.00026253	0.784547	282.088	283.048	1.13439e+07	-0.000332688	1.00381e-06	0.956299	280.5	281.348	1.14043e+07	-0.000528284	0.00088037	1.27332	286.785	287.341	1.48153e+07	-0.00104213	6.43877e-05	1.52381	290.029	291.315	1.60079e+07	-0.00118255	0.00138255	1.23438	139.068	140.092	141.912	145.038	147.073	146.996	217.568	209.321	207.819	207.653	203.273	203.051	103.458	94.8718	111.514	120.992	115.112	136.535	242.383
1360.09	287.743	288.64	1.24001e+07	-0.000952443	0.000252021	0.784546	282.028	282.923	1.1383e+07	-0.000354808	9.59069e-07	0.958987	280.438	281.274	1.14816e+07	-0.000540679	0.000871588	1.28659	286.766	287.264	1.48272e+07	-0.00105797	7.167e-05	1.51859	289.912	291.28	1.60011e+07	-0.00120731	0.0013916	1.22395	140.012	141.551	142.133	145.726	147.553	147.61	215.727	204.954	205.804	206.991	202.426	202.114	81.8165	73.2207	85.6239	113.117	101.139	117.256	244.156
1865.76	287.692	288.586	12414780	-0.000970299	0.000246779	0.784546	281.998	282.86	11402496	-0.000365841	9.36754e-07	0.960327	280.408	281.237	11520092	-0.000546862	0.000867212	1.29321	286.756	287.226	14833108	-0.00106587	7.53024e-05	1.51599	289.854	291.262	15997741	-0.00121966	0.00139612	1.21875	-84.8103	-82.5022	-80.8949	-79.1098	-77.4762	-77.4266	30.273	22.8263	23.0369	24.5842	19.6886	17.944	-94.1036	-102.027	-89.5749	-65.143	-79.9624	-67.1778	58.2232
1608.08	287.692	288.586	12414780	-0.000970299	0.000246779	0.784546	281.998	282.86	11402496	-0.000365841	9.36754e-07	0.960327	280.408	281.237	11520092	-0.000546862	0.000867212	1.29321	286.756	287.226	14833108	-0.00106587	7.53024e-05	1.51599	289.854	291.262	15997741	-0.00121966	0.00139612	1.21875	141.299	142.784	142.285	145.944	147.548	147.846	217.852	203.796	210.243	211.617	207.505	205.357	74.3171	65.7257	77.0957	107.065	95.3894	112.976	232.029
1735.95	287.692	288.586	12414780	-0.000970299	0.000246779	0.784546	281.998	282.86	11402496	-0.000365841	9.36754e-07	0.960327	280.408	281.237	11520092	-0.000546862	0.000867212	1.29321	286.756	287.226	14833108	-0.00106587	7.53024e-05	1.51599	289.854	291.262	15997741	-0.00121966	0.00139612	1.21875	141.745	142.934	142.265	145.971	147.567	147.925	206.73	197.455	200.62	202.699	198.66	195.757	74.1703	65.574	77.8973	109.779	95.8336	110.854	232.911
1622.61	287.827	288.614	1.23653e+07	-0.000880357	0.000206192	0.777266	282.247	282.806	1.13361e+07	-0.000326015	9.22869e-07	0.904818	280.446	281.223	1.15023e+07	-0.000487821	0.000719555	1.18128	286.887	287.388	1.47627e+07	-0.000898966	6.70337e-05	1.35037	290.046	291.413	1.59083e+07	-0.00111788	0.00123889	1.13287	144.269	144.026	144.49	146.911	148.643	148.853	208.426	200.641	200.608	200.48	196.825	196.221	71.1733	64.9947	76.7625	108.267	94.7576	106.239	234.298
1557.71	287.819	288.612	1.23684e+07	-0.000885889	0.000208688	0.777714	282.232	282.809	1.13402e+07	-0.000328464	9.23723e-07	0.908232	280.444	281.223	1.15034e+07	-0.000491452	0.000728636	1.18817	286.879	287.378	1.4767e+07	-0.00090923	6.75422e-05	1.36056	290.035	291.404	1.59138e+07	-0.00112414	0.00124856	1.13815	143.427	144.059	145.008	146.021	148.044	148.283	203.393	196.524	196.718	197.341	193.606	193.958	75.0382	68.8187	80.0942	112.493	95.5643	103.739	234.874
1643.92	287.692	288.586	12414780	-0.000970299	0.000246779	0.784546	281.998	282.86	11402496	-0.000365841	9.36754e-07	0.960327	280.408	281.237	11520092	-0.000546862	0.000867212	1.29321	286.756	287.226	14833108	-0.00106587	7.53024e-05	1.51599	289.854	291.262	15997741	-0.00121966	0.00139612	1.21875	97.0639	98.9552	100.358	100.956	102.586	102.53	161.748	155.338	159.733	162.387	157.768	155.062	24.1078	18.3413	29.2161	61.9296	45.7091	58.3838	186.318
1385.27	287.692	288.586	12414780	-0.000970299	0.000246779	0.784546	281.998	282.86	11402496	-0.000365841	9.36754e-07	0.960327	280.408	281.237	11520092	-0.000546862	0.000867212	1.29321	286.756	287.226	14833108	-0.00106587	7.53024e-05	1.51599	289.854	291.262	15997741	-0.00121966	0.00139612	1.21875	141.893	142.701	145.608	145.203	146.992	147.286	210.402	209.64	209.953	211.343	206.723	207.127	84.2964	81.3282	94.6198	106.8	95.9748	113.025	243.544
1358.15	287.692	288.586	12414780	-0.000970299	0.000246779	0.784546	281.998	282.86	11402496	-0.000365841	9.36754e-07	0.960327	280.408	281.237	11520092	-0.000546862	0.000867212	1.29321	286.756	287.226	14833108	-0.00106587	7.53024e-05	1.51599	289.854	291.262	15997741	-0.00121966	0.00139612	1.21875	140.988	143.109	146.307	144.006	145.131	145.728	208.853	209.565	211.542	213.675	210.63	211.565	75.3123	70.6476	81.2648	101.515	87.2222	105.639	250.794
1423.05	287.692	288.586	12414780	-0.000970299	0.000246779	0.784546	281.998	282.86	11402496	-0.000365841	9.36754e-07	0.960327	280.408	281.237	11520092	-0.000546862	0.000867212	1.29321	286.756	287.226	14833108	-0.00106587	7.53024e-05	1.51599	289.854	291.262	15997741	-0.00121966	0.00139612	1.21875	142.055	143.39	145.897	145.876	147.109	147.301	208.632	211.346	210.614	210.56	205.645	207.02	90.7836	89.6952	105.764	106.645	97.0234	113.874	241.714
1355.24	287.686	288.587	1.24162e+07	-0.000975881	0.000249263	0.784546	281.985	282.867	1.14042e+07	-0.000368022	9.37202e-07	0.960327	280.408	281.241	1.15198e+07	-0.0005491	0.000875134	1.29366	286.748	287.217	1.48346e+07	-0.00107569	7.57939e-05	1.51883	289.842	291.254	1.59986e+07	-0.00122587	0.00140545	1.2218	142.917	143.419	145.726	146.244	147.576	147.388	208.353	207.617	205.938	206.235	201.411	202.289	90.7841	90.8852	105.724	110.079	95.9954	112.735	244.435
1443.88	287.692	288.586	12414780	-0.000970299	0.000246779	0.784546	281.998	282.86	11402496	-0.000365841	9.36754e-07	0.960327	280.408	281.237	11520092	-0.000546862	0.000867212	1.29321	286.756	287.226	14833108	-0.00106587	7.53024e-05	1.51599	289.854	291.262	15997741	-0.00121966	0.00139612	1.21875	141.757	143.183	145.733	145.436	147.151	147.198	207.203	205.578	206.175	208.572	204.438	204.642	76.9537	73.6167	83.828	98.7412	84.0424	103.571	245.428
1794.07	287.692	288.586	12414780	-0.000970299	0.000246779	0.784546	281.998	282.86	11402496	-0.000365841	9.36754e-07	0.960327	280.408	281.237	11520092	-0.000546862	0.000867212	1.29321	286.756	287.226	14833108	-0.00106587	7.53024e-05	1.51599	289.854	291.262	15997741	-0.00121966	0.00139612	1.21875	142.107	143.931	146.129	145.761	147.537	147.481	212.041	208.053	210.545	213.012	209.318	208.015	79.4781	76.1098	88.8037	109.988	94.2944	109.331	240.255
1783.42	287.759	288.6	1.23903e+07	-0.000925695	0.000226651	0.780936	282.122	282.833	1.13696e+07	-0.00034609	9.29868e-07	0.932799	280.427	281.23	1.15113e+07	-0.000517582	0.000793986	1.2377	286.821	287.306	1.47982e+07	-0.000983099	7.12017e-05	1.43386	289.949	291.337	1.59534e+07	-0.00116919	0.00131815	1.17616	144.706	144.904	145.886	146.022	148.106	148.325	204.824	201.268	202.643	205.113	201.185	201.448	82.2695	79.7275	91.3317	114.083	98.179	110.21	238.378
1491.35	287.692	288.586	12414780	-0.000970299	0.000246779	0.784546	281.998	282.86	11402496	-0.000365841	9.36754e-07	0.960327	280.408	281.237	11520092	-0.000546862	0.000867212	1.29321	286.756	287.226	14833108	-0.00106587	7.53024e-05	1.51599	289.854	291.262	15997741	-0.00121966	0.00139612	1.21875	-99.2935	-98.7259	-97.1141	-96.0383	-93.8768	-93.9319	205.585	203.588	205.158	206.944	203.198	205.261	71.5538	70.9238	82.2163	100.042	84.5808	98.8828	241.473
1533	287.68	288.556	1.24068e+07	-0.000985422	0.000247973	0.784546	281.992	282.83	1.13928e+07	-0.000373648	9.3566e-07	0.959413	280.402	281.216	1.15214e+07	-0.000549784	0.000860693	1.28857	286.756	287.193	1.48286e+07	-0.00107061	7.17806e-05	1.51588	289.827	291.238	1.59796e+07	-0.0012187	0.00139306	1.21681	142.099	143.65	145.35	146.29	148.004	148.306	206.309	204.868	207.539	210.112	206.573	208.654	72.9453	70.6735	80.0283	101.508	84.6202	100.627	247.497
1525.25	287.606	288.377	12360386	-0.00107328	0.000254908	0.784546	281.959	282.657	11336476	-0.000419004	9.29304e-07	0.954102	280.371	281.096	11528760	-0.000566761	0.000822821	1.2616	286.76	287.003	14802302	-0.00109814	5.1319e-05	1.51526	289.676	291.096	15874529	-0.00121311	0.0013753	1.20557	145.752	145.87	146.877	146.819	148.587	149.184	206.742	201.907	201.263	202.258	198.893	199.322	67.964	66.0038	79.0974	95.0627	81.1593	95.6038	271.148
1548.02	287.606	288.377	12360386	-0.00107328	0.000254908	0.784546	281.959	282.657	11336476	-0.000419004	9.29304e-07	0.954102	280.371	281.096	11528760	-0.000566761	0.000822821	1.2616	286.76	287.003	14802302	-0.00109814	5.1319e-05	1.51526	289.676	291.096	15874529	-0.00121311	0.0013753	1.20557	146.715	146.454	146.685	147.107	149.196	149.26	210.852	206.388	205.252	206.372	202.286	203.092	53.8624	55.6045	68.5599	92.1002	79.6488	94.9582	268.232
1561.1	287.653	288.51	1.23967e+07	-0.00101566	0.000252828	0.784546	281.966	282.794	1.13805e+07	-0.000388392	9.34523e-07	0.958057	280.394	281.19	1.15229e+07	-0.000557203	0.000861314	1.28228	286.747	287.133	1.48235e+07	-0.00109077	6.70109e-05	1.51949	289.773	291.19	1.59532e+07	-0.00122507	0.00140024	1.21799	130.091	130.714	132.351	133.229	134.65	134.928	197.112	192.868	193.858	195.982	191.61	192.969	62.1257	61.4865	72.1788	90.6082	71.8207	89.097	241.503
1561.58	287.548	288.441	1.24175e+07	-0.00111571	0.000259096	0.784546	281.738	282.831	1.13959e+07	-0.000438472	9.29304e-07	0.959886	280.364	281.176	1.15227e+07	-0.000597935	0.000958984	1.29789	286.687	286.949	1.48078e+07	-0.00123489	5.58536e-05	1.55984	289.558	290.994	1.59027e+07	-0.00125954	0.00145496	1.265	143.701	144.449	146.857	146.735	148.191	148.635	216.379	208.128	210.509	213.067	208.941	208.129	77.3997	79.5997	90.3961	103.539	86.7446	99.3351	245.896
1234.15	287.594	288.391	1.23722e+07	-0.00108205	0.000255774	0.784546	281.913	282.693	1.13488e+07	-0.000423028	9.29304e-07	0.955297	280.369	281.113	1.15275e+07	-0.000573204	0.000850965	1.2691	286.745	286.992	1.48034e+07	-0.00112641	5.22562e-05	1.52447	289.651	291.075	1.58804e+07	-0.0012227	0.00139176	1.21785	145.482	145.558	146.674	147.784	149.159	149.692	216.526	207.248	208.151	208.943	205.182	206.982	61.2306	63.2207	75.1149	96.9323	77.5753	90.9983	252.546
1367.84	287.546	288.443	1.24193e+07	-0.00111702	0.000259225	0.784546	281.731	282.837	1.13977e+07	-0.000439072	9.29304e-07	0.960065	280.363	281.179	1.15225e+07	-0.000598896	0.000963183	1.29901	286.685	286.947	1.4808e+07	-0.00123911	5.59934e-05	1.56121	289.554	290.991	1.59036e+07	-0.00126097	0.00145741	1.26684	138.892	139.372	141.106	142.604	143.789	144.145	206.034	199.236	199.159	199.943	195.988	197.322	74.4707	68.9975	82.7299	95.9438	87.3009	104.867	260.481
1629.39	287.568	288.521	1.24302e+07	-0.00109101	0.000273795	0.784546	281.753	282.909	1.1416e+07	-0.000421007	9.3677e-07	0.960327	280.385	281.242	1.15184e+07	-0.000592194	0.000984243	1.30066	286.651	287.017	1.4833e+07	-0.00123727	6.98698e-05	1.56323	289.609	291.055	1.59589e+07	-0.00129312	0.00150632	1.26953	141.369	142.178	144.402	146.008	147.08	147.57	204.541	201.115	201.239	204.055	199.861	200.238	91.8106	87.6488	97.8539	108.548	93.2894	114.177	256.211
1365.41	287.553	288.474	1.24247e+07	-0.00110815	0.000264833	0.784546	281.734	282.868	1.1406e+07	-0.000432683	9.32128e-07	0.960296	280.371	281.205	1.15208e+07	-0.000597074	0.000974265	1.30047	286.671	286.972	1.48176e+07	-0.00124154	6.13467e-05	1.563	289.572	291.013	1.59252e+07	-0.0012742	0.00147774	1.26921	142.034	142.983	145.143	145.951	147.093	147.854	213.748	205.908	207	209.685	205.618	205.947	84.4247	81.3117	93.1245	106.544	90.6032	104.044	254.495
1395.93	287.589	288.586	1.24373e+07	-0.00106705	0.000286128	0.784546	281.781	282.965	1.14293e+07	-0.000404756	9.43173e-07	0.960327	280.403	281.293	1.15152e+07	-0.000585234	0.000997009	1.30066	286.625	287.079	1.48543e+07	-0.00123038	8.15944e-05	1.56323	289.66	291.114	1.60052e+07	-0.00131889	0.00154516	1.26953	142.37	143.369	145.688	146.732	148.27	147.957	204.194	199.185	200.834	203.11	198.938	199.899	83.2463	85.3841	95.4168	106.518	83.8811	103.163	257.641
1558.67	287.593	288.596	12438430	-0.00106319	0.000288115	0.784546	281.785	282.974	11431408	-0.000402139	9.44205e-07	0.960327	280.406	281.302	11514662	-0.000584112	0.000999065	1.30066	286.621	287.089	14857678	-0.00122928	8.34831e-05	1.56323	289.668	291.123	16012653	-0.00132304	0.00155141	1.26953	141.635	142.471	145.104	145.984	147.213	147.463	206.951	201.771	203.457	205.452	201.312	201.333	74.1443	78.5005	87.9837	105.475	86.6117	106.421	263.029
1384.3	287.593	288.596	12438430	-0.00106319	0.000288115	0.784546	281.785	282.974	11431408	-0.000402139	9.44205e-07	0.960327	280.406	281.302	11514662	-0.000584112	0.000999065	1.30066	286.621	287.089	14857678	-0.00122928	8.34831e-05	1.56323	289.668	291.123	16012653	-0.00132304	0.00155141	1.26953	140.926	141.801	144.435	145.64	146.835	147.198	209.906	205.865	208.074	209.793	204.911	205.67	90.5626	88.7022	99.0729	106.496	90.0941	109.82	256.666
1559.16	287.593	288.596	12438430	-0.00106319	0.000288115	0.784546	281.785	282.974	11431408	-0.000402139	9.44205e-07	0.960327	280.406	281.302	11514662	-0.000584112	0.000999065	1.30066	286.621	287.089	14857678	-0.00122928	8.34831e-05	1.56323	289.668	291.123	16012653	-0.00132304	0.00155141	1.26953	142.706	143.026	145.302	146.479	148.518	148.336	208.302	205.786	206.854	208.531	204.191	203.846	68.5655	74.079	85.1873	102.94	86.6511	105.747	257.324
688.28	288.219	290.709	1.23832e+07	-0.0010351	0.00031316	0.924233	282.893	285.693	1.13149e+07	-0.000367005	2.59576e-06	0.942608	281.149	283.476	1.09875e+07	-0.000552112	0.00112881	1.24238	286.171	288.431	1.47168e+07	-0.00128513	1.32362e-05	1.67729	290.122	292.627	1.57165e+07	-0.00134119	0.00206107	1.41135	-153.676	-153.021	-153.074	-150.36	-149.694	-149.997	-246.677	-254.593	-247.779	-247.546	-250.066	-250.661	-326.506	-327.078	-319.23	-291.676	-291.492	-290.182	-194.479
1761.04	287.793	289.013	1.24452e+07	-0.00111664	0.000326032	0.891501	282.268	283.726	1.14093e+07	-0.000398139	5.44957e-06	0.954365	280.888	281.965	1.1198e+07	-0.000576105	0.000935843	1.24933	286.044	287.204	1.47761e+07	-0.00116835	1.73924e-05	1.64209	289.889	291.389	1.58918e+07	-0.00144197	0.00203647	1.36619	-2391.11	-2391.09	-2390.66	-2387.06	-2386.22	-2386.75	-2953.22	-2964	-2959.74	-2958.73	-2960	-2962.61	-3013.29	-3015.31	-3008.38	-2988.35	-2998.71	-2987.16	-2890.38
630.64	288.22	288.354	11740648	-0.000595533	0.000292921	0.524048	282.697	282.79	10691250	-0.000210498	1.16772e-06	0.520752	280.828	281.012	10749692	-0.000525326	0.000547895	0.537598	286.453	286.108	14170346	-0.000421468	4.69323e-06	0.561523	290.652	290.705	15215857	-0.00110923	0.00121447	0.555542	-4891.22	-4892.5	-4888.44	-4887.34	-4886.15	-4885.93	-8877.9	-8890.23	-8886.5	-8887.35	-8889.06	-8891.76	-8933.37	-8933.31	-8930.14	-8918.06	-8915	-8901.12	-8825.22
1561.1	287.606	288.377	12360386	-0.00107328	0.000254908	0.784546	281.959	282.657	11336476	-0.000419004	9.29304e-07	0.954102	280.371	281.096	11528760	-0.000566761	0.000822821	1.2616	286.76	287.003	14802302	-0.00109814	5.1319e-05	1.51526	289.676	291.096	15874529	-0.00121311	0.0013753	1.20557	-219.36	-218.19	-217.038	-215.297	-213.736	-213.584	-275.519	-282.913	-281.1	-279.084	-283.093	-281.801	-414.385	-412.796	-400.923	-386.698	-402.88	-393.146	-245.911
4389.55	288.247	290.738	1.23936e+07	-0.00104425	0.000350737	0.945187	283.045	285.717	1.1289e+07	-0.000360034	1.51218e-06	0.930883	281.158	283.449	1.0951e+07	-0.000539783	0.00114181	1.21636	286.134	288.406	1.47101e+07	-0.00127987	6.12771e-06	1.64044	290.233	292.634	1.5706e+07	-0.00127721	0.00197865	1.38859	63.8886	65.9237	66.5986	69.2258	69.3506	69.978	118.126	103.802	104.866	106.824	107.69	104.099	37.2123	35.3746	43.1189	70.4532	78.6011	81.9401	175.367
4552.31	288.259	290.479	1.22635e+07	-0.000925344	0.00030746	0.854679	282.953	285.382	1.11899e+07	-0.000325754	1.25373e-06	0.835566	281.123	283.204	1.09028e+07	-0.000551249	0.00112931	1.05972	286.234	288.151	1.4643e+07	-0.00117526	1.13172e-05	1.39411	290.287	292.458	1.56071e+07	-0.00131517	0.00191129	1.20115	46.2406	46.0835	47.8227	48.8582	49.634	49.95	84.728	82.5543	86.7644	87.0605	84.0037	82.6153	-16.0915	-18.4453	-9.28337	8.24857	15.8216	17.6742	115.069
4945.27	288.245	290.438	1.22474e+07	-0.000910084	0.000284038	0.8351	282.865	285.338	1.11957e+07	-0.000326638	1.80068e-06	0.832843	281.116	283.195	1.09172e+07	-0.000559347	0.00112185	1.05882	286.262	288.138	1.46418e+07	-0.0011687	1.55062e-05	1.39044	290.233	292.436	1.56066e+07	-0.00135333	0.00194968	1.19539	144.473	143.762	145.574	146.678	147.052	147.353	181.128	181.367	183.792	184.337	181.156	180.726	71.0697	67.4606	75.0188	104.143	99.7285	106.891	216.661
2582.12	288.235	290.618	1.23384e+07	-0.000993329	0.000312784	0.897663	282.923	285.571	1.12666e+07	-0.000351136	2.03464e-06	0.90041	281.14	283.367	1.09527e+07	-0.000551966	0.00112989	1.17019	286.193	288.317	1.46893e+07	-0.00124237	1.21808e-05	1.56533	290.19	292.559	1.56771e+07	-0.00132974	0.00200091	1.32817	133.866	133.262	135.148	135.115	135.389	135.769	189.758	189.135	192.824	195.097	192.07	192.756	69.6973	65.1375	70.5934	101.994	101.478	107.299	216.123
4855.34	288.207	290.691	1.24422e+07	-0.00107536	0.000339374	0.939042	282.965	285.708	1.13602e+07	-0.000383517	2.51168e-06	0.95781	281.171	283.473	1.0978e+07	-0.000563267	0.00114089	1.26708	286.107	288.367	1.4763e+07	-0.00130828	9.84005e-06	1.71251	290.122	292.602	1.58204e+07	-0.00134693	0.00208695	1.433	-60.2467	-59.554	-58.2399	-55.5619	-55.6564	-55.2482	70.8591	60.0849	63.605	64.8416	62.6806	60.1414	-22.6957	-26.603	-20.1335	12.3541	16.6009	18.196	114.739
4176.45	288.204	290.687	1.24543e+07	-0.00108365	0.000344768	0.942089	282.98	285.712	1.13696e+07	-0.000386914	2.49438e-06	0.960938	281.175	283.472	1.09761e+07	-0.000565562	0.00114337	1.27216	286.094	288.354	1.47725e+07	-0.00131304	9.14134e-06	1.71976	290.122	292.597	1.58418e+07	-0.00134811	0.00209227	1.43745	143.243	144.734	145.56	148.461	147.59	148.205	139.554	125.404	130.751	133.928	133.636	129.297	65.0871	63.3954	68.4284	98.0105	102.912	103.856	192.991
4010.28	288.194	290.672	12501744	-0.00111598	0.000365817	0.953979	283.037	285.724	11405976	-0.000400172	2.42687e-06	0.973145	281.193	283.469	10968494	-0.00057452	0.00115307	1.29199	286.043	288.302	14809642	-0.00133163	6.41431e-06	1.74805	290.123	292.577	15925287	-0.00135272	0.00211305	1.45483	145.677	147.167	147.591	151.065	150.258	150.476	135.923	117.904	120.326	121.048	120.953	115.572	72.7156	69.6555	72.9263	101.915	103.028	107.66	200.587
4876.85	288.184	290.673	1.25327e+07	-0.00112745	0.000375432	0.9575	283.072	285.736	1.14328e+07	-0.000406204	2.48113e-06	0.977013	281.2	283.471	1.0957e+07	-0.000581454	0.00114476	1.31941	286.04	288.276	1.48075e+07	-0.00133505	5.24175e-06	1.7932	290.115	292.558	1.59483e+07	-0.00135896	0.00211744	1.49145	87.6644	89.2514	89.0613	92.5573	91.8098	92.1566	41.631	24.8236	27.3852	28.4689	28.2008	22.3075	-29.8556	-32.4271	-27.9335	0.00919718	3.97081	8.24436	116.753
3988.28	288.129	290.582	1.25555e+07	-0.00122349	0.00040824	0.96358	283.078	285.706	1.14847e+07	-0.000453921	4.07485e-06	0.980825	281.251	283.468	1.09561e+07	-0.000602282	0.0010179	1.34455	286.037	288.254	1.48197e+07	-0.00130147	2.59099e-06	1.82929	290.096	292.523	1.60113e+07	-0.00141494	0.00212681	1.5332	121.626	123.35	123.206	126.048	124.867	125.257	111.195	95.6185	96.9252	97.671	97.4828	90.281	40.0478	39.037	42.5026	68.9948	74.0191	83.3636	186.599
4917.9	288.193	290.648	1.24725e+07	-0.00112175	0.000353227	0.944713	282.933	285.684	1.13948e+07	-0.000403972	3.89686e-06	0.962884	281.193	283.482	1.10218e+07	-0.00057034	0.00104681	1.28751	286.134	288.401	1.47873e+07	-0.00126475	8.90386e-06	1.74327	290.115	292.606	1.58468e+07	-0.00137982	0.0020908	1.46077	143.302	144.361	144.634	147.545	147.343	147.422	145.692	135.745	141.491	143.435	142.296	139.315	69.0811	67.9016	75.0213	104.987	105.397	105.278	203.553
5624.65	288.224	290.713	1.23621e+07	-0.00102208	0.000303564	0.918826	282.862	285.686	1.12992e+07	-0.000361655	2.73371e-06	0.93702	281.141	283.478	1.09955e+07	-0.000547993	0.0011173	1.23384	286.199	288.461	1.47008e+07	-0.00127245	1.45347e-05	1.66517	290.121	292.638	1.5677e+07	-0.00134109	0.0020511	1.40431	-173.98	-173.501	-172.93	-171.121	-170.967	-171.177	-170.643	-179.35	-176.778	-173.612	-176.489	-179.071	-262.469	-266.401	-261.056	-229.419	-237.115	-233.024	-127.335
4597.28	288.21	290.667	1.24115e+07	-0.00106663	0.000324143	0.930126	282.873	285.661	1.13406e+07	-0.00037984	3.47418e-06	0.948435	281.161	283.468	1.10215e+07	-0.000556836	0.00107326	1.25683	286.178	288.439	1.4743e+07	-0.0012587	1.23212e-05	1.69775	290.117	292.62	1.57484e+07	-0.00136134	0.00206737	1.42725	144.707	146.048	146.877	149.425	149.23	149.456	138.556	122.5	124.363	126.286	125.69	121.313	75.4211	70.5593	74.0333	103.452	100.525	105.998	201.422
4782.03	288.105	290.263	1.25103e+07	-0.00115455	0.000360783	0.942957	282.774	285.239	1.14322e+07	-0.000415054	5.14556e-06	0.971081	281.142	283.156	1.11059e+07	-0.000576039	0.000970314	1.29726	286.113	288.158	1.48285e+07	-0.00121751	9.35988e-06	1.74718	290.064	292.347	1.59068e+07	-0.00141182	0.00209054	1.45685	146.519	146.501	147.792	147.7	147.256	147.275	194.318	194.224	197.518	204.884	201.985	200.878	64.7247	64.5035	70.3605	101.622	92.1859	97.3527	210.365
4613.89	288.192	290.614	12527638	-0.00116771	0.000371256	0.957397	282.916	285.665	11438536	-0.000421115	5.11653e-06	0.975708	281.215	283.493	11080904	-0.000575944	0.000976475	1.30981	286.135	288.429	14843420	-0.00123009	7.10721e-06	1.7749	290.115	292.618	15910359	-0.0014045	0.00210583	1.48157	145.139	146.015	146.587	148.537	148.931	148.455	103.988	92.066	95.6135	97.7454	96.0196	93.3104	25.1445	18.6474	23.2729	55.6358	49.9673	56.9927	157.054
4301.58	288.192	290.614	12527638	-0.00116771	0.000371256	0.957397	282.916	285.665	11438536	-0.000421115	5.11653e-06	0.975708	281.215	283.493	11080904	-0.000575944	0.000976475	1.30981	286.135	288.429	14843420	-0.00123009	7.10721e-06	1.7749	290.115	292.618	15910359	-0.0014045	0.00210583	1.48157	143.998	145.138	145.748	149.166	148.694	148.517	134.76	120.373	121.731	122.841	121.942	116.943	71.2657	65.7387	67.5928	96.347	95.516	100.584	199.851
5434.03	288.199	290.635	1.24928e+07	-0.00113704	0.000357003	0.949276	282.905	285.669	1.14092e+07	-0.000408596	4.61482e-06	0.967562	281.199	283.49	1.10629e+07	-0.000570059	0.00100613	1.29382	286.148	288.436	1.48134e+07	-0.00123901	8.6711e-06	1.7518	290.116	292.622	1.58612e+07	-0.00139115	0.00209431	1.4653	146.616	147.061	146.149	147.837	148.307	147.881	155.24	147.92	154.224	155.478	152.993	150.716	73.2496	69.6745	76.7489	110.688	100.694	104.363	204.901
4464.33	288.189	290.612	1.25291e+07	-0.00117053	0.000373105	0.957709	282.924	285.667	1.14409e+07	-0.000422769	5.06686e-06	0.975965	281.216	283.492	1.10748e+07	-0.000577258	0.000978391	1.31156	286.13	288.42	1.48423e+07	-0.00123356	6.88261e-06	1.77764	290.114	292.613	1.59154e+07	-0.00140507	0.00210687	1.48416	104.617	105.485	105.847	108.663	108.711	108.602	147.026	137.558	143.553	143.81	143.904	141.183	73.3008	71.3068	78.3286	108.166	105.492	106.087	222.295
4848.5	288.137	290.585	1.25522e+07	-0.00121684	0.000403404	0.962808	283.054	285.7	1.1479e+07	-0.000449868	4.25283e-06	0.980182	281.246	283.471	1.09744e+07	-0.000598802	0.0010098	1.3402	286.052	288.279	1.48233e+07	-0.00129049	3.20149e-06	1.82245	290.099	292.536	1.59977e+07	-0.00141431	0.00212391	1.52673	-25.6686	-24.1369	-22.1127	-20.3797	-20.9751	-20.7546	111.518	100.066	106.4	109.693	111.685	107.161	43.1057	43.8317	50.3069	76.9602	85.7335	84.5623	193.018
4444.78	288.128	290.581	12556470	-0.00122534	0.000408971	0.963745	283.078	285.706	11486062	-0.000454848	4.10325e-06	0.980957	281.252	283.468	10955922	-0.00060276	0.00101557	1.34546	286.037	288.253	14819828	-0.00130095	2.52511e-06	1.83069	290.096	292.522	16012785	-0.00141601	0.00212704	1.53455	-10.385	-8.7659	-8.85069	-6.33998	-7.20957	-7.06784	46.5735	32.9543	34.6102	34.3533	36.2019	28.8178	-21.7608	-26.7569	-21.8087	4.12429	6.13914	17.0759	116.693
4121.71	288.08	290.517	1.25816e+07	-0.00130329	0.000418411	0.969152	283.08	285.676	1.14987e+07	-0.00050158	4.7717e-06	0.981098	281.289	283.474	1.09677e+07	-0.000625872	0.000920995	1.35309	286.051	288.214	1.48513e+07	-0.00130491	2.60927e-06	1.87408	290.083	292.48	1.60502e+07	-0.00146493	0.00210587	1.58309	147.872	149.426	149.835	151.418	150.649	150.526	135.534	121.496	124.145	123.754	125.674	117.758	65.1681	60.8539	65.6668	85.5367	92.9841	103.17	201.615
4342.14	288.069	290.503	1.25872e+07	-0.00132047	0.000420463	0.970337	283.079	285.669	1.15017e+07	-0.000511781	4.93033e-06	0.981022	281.297	283.475	1.09704e+07	-0.000630702	0.000899975	1.35399	286.053	288.206	1.48582e+07	-0.00130532	2.62877e-06	1.88227	290.08	292.471	1.60584e+07	-0.0014758	0.00210148	1.59276	146.802	148.265	149.309	152.291	151.683	151.483	141.401	128.079	130.731	130.773	132.215	124.602	72.2488	69.0837	72.7562	89.3269	100.521	108.329	211.034
4583.59	288.069	290.502	12587180	-0.00132053	0.000420452	0.970337	283.078	285.669	11501822	-0.000511757	4.93772e-06	0.980957	281.297	283.475	10970484	-0.000630559	0.000899793	1.35352	286.053	288.206	14858116	-0.00130504	2.62941e-06	1.88147	290.08	292.471	16058485	-0.00147588	0.00210163	1.59216	79.5325	81.1886	81.4357	84.0047	83.4875	83.0116	-3.90292	-15.5451	-12.9346	-13.5821	-12.2991	-18.2839	-72.2786	-75.4827	-71.1062	-54.6007	-45.7558	-35.805	60.0563
4403.73	288.102	290.54	1.25764e+07	-0.0012744	0.000413989	0.966994	283.065	285.683	1.14984e+07	-0.000483537	4.76149e-06	0.980386	281.275	283.476	1.09791e+07	-0.000614523	0.000944114	1.34601	286.053	288.246	1.48474e+07	-0.00129342	2.73934e-06	1.85283	290.091	292.505	1.6036e+07	-0.0014494	0.00211392	1.56253	110.624	112.484	113.027	116.324	115.946	115.704	95.5713	81.2781	85.8772	86.9772	89.9497	83.3298	27.8909	25.7293	28.2885	53.8598	65.852	63.8782	163.832
4591.41	288.192	290.614	12527638	-0.00116771	0.000371256	0.957397	282.916	285.665	11438536	-0.000421115	5.11653e-06	0.975708	281.215	283.493	11080904	-0.000575944	0.000976475	1.30981	286.135	288.429	14843420	-0.00123009	7.10721e-06	1.7749	290.115	292.618	15910359	-0.0014045	0.00210583	1.48157	140.685	141.9	142.117	146.315	146.039	145.653	72.8183	59.1922	62.3396	63.9431	65.594	60.1465	13.647	9.33906	12.265	38.8566	38.7268	43.5671	162.089
4333.83	288.145	290.548	1.26227e+07	-0.00127251	0.00041379	0.966019	282.973	285.662	1.15546e+07	-0.000475343	6.7123e-06	0.97592	281.283	283.517	1.11042e+07	-0.000589662	0.000854402	1.31695	286.098	288.387	1.49164e+07	-0.00121153	2.99864e-06	1.81653	290.123	292.591	1.60552e+07	-0.0014676	0.00212559	1.54875	-168.337	-166.747	-166.677	-163.844	-164.36	-164.771	-185.207	-197.716	-194.663	-194.141	-193.189	-200.428	-249.318	-253.329	-248.575	-229.902	-224.665	-213.054	-113.979
4464.33	288.145	290.545	12630990	-0.00127772	0.000416481	0.966431	282.973	285.661	11565114	-0.000477514	6.90467e-06	0.975708	281.287	283.52	11111868	-0.000588781	0.000843765	1.3158	286.098	288.392	14924186	-0.00120601	2.72627e-06	1.81653	290.125	292.594	16065263	-0.00147166	0.00212807	1.55151	-65.7128	-63.7931	-63.0749	-58.5516	-58.5733	-59.428	-26.0863	-38.637	-35.1379	-34.5916	-32.6841	-39.6429	-74.3663	-77.1143	-68.1516	-55.2535	-60.7111	-45.1018	45.6754
4123.18	288.145	290.545	1.2631e+07	-0.00127774	0.000416479	0.966431	282.973	285.661	1.15651e+07	-0.000477527	6.90477e-06	0.975709	281.287	283.52	1.11119e+07	-0.000588791	0.00084376	1.3158	286.098	288.392	1.49242e+07	-0.00120602	2.72631e-06	1.81653	290.125	292.594	1.60653e+07	-0.00147167	0.00212807	1.55151	145.623	147.573	147.291	151.408	151.239	150.697	132.049	115.319	118.821	120.169	120.853	113.094	71.1256	66.1755	68.8681	85.0345	90.7776	100.834	207.707
5121.23	288.116	290.468	1.26058e+07	-0.00134587	0.000410184	0.966431	282.954	285.615	1.1532e+07	-0.000522056	7.25709e-06	0.978041	281.28	283.5	1.10977e+07	-0.000624162	0.000826831	1.32799	286.062	288.312	1.49094e+07	-0.00125184	2.85442e-06	1.81851	290.076	292.52	1.60507e+07	-0.00151492	0.00212932	1.55151	134.737	136.564	136.937	142.206	142.18	141.506	103.596	86.4301	89.7914	93.0453	94.0115	86.6492	50.6176	47.2664	51.7651	63.7004	62.0586	76.2679	181.4
4325.53	288.088	290.379	1.25825e+07	-0.00142627	0.000400348	0.966421	282.934	285.564	1.14973e+07	-0.000574963	7.58202e-06	0.98059	281.273	283.477	1.10815e+07	-0.000667637	0.000812954	1.3413	286.02	288.216	1.48989e+07	-0.00130969	2.9986e-06	1.82067	290.013	292.429	1.60401e+07	-0.00156733	0.00213148	1.5515	-255.201	-253.308	-252.299	-247.323	-247.585	-248.253	-500.387	-514.509	-507.12	-507.118	-506.859	-514.269	-553.439	-555.466	-551.438	-538.447	-541.496	-528.185	-431.789
4031.78	288.172	290.424	1.25414e+07	-0.00139068	0.000400497	0.954255	282.886	285.572	1.14722e+07	-0.000548348	7.73595e-06	0.972201	281.283	283.507	1.10739e+07	-0.00061662	0.000766595	1.27593	286.189	288.394	1.48466e+07	-0.00121754	7.02864e-06	1.68675	290.118	292.577	1.60034e+07	-0.0015278	0.00212661	1.44766	-29.8472	-27.5835	-27.0643	-20.7646	-20.7448	-21.9039	99.7801	86.4017	94.7948	94.5729	94.8355	89.1383	49.1857	46.7999	51.1727	66.6707	57.4874	68.6944	179.568
4028.36	288.177	290.427	1.25389e+07	-0.00138872	0.000400311	0.953449	282.883	285.572	1.14706e+07	-0.000546865	7.74215e-06	0.971645	281.284	283.509	1.10733e+07	-0.00061356	0.000763832	1.2716	286.2	288.405	1.48435e+07	-0.00121195	7.29578e-06	1.67788	290.125	292.586	1.60013e+07	-0.00152552	0.00212634	1.44079	138.636	140.798	141.664	147.051	147.6	146.928	150.407	143.904	151.589	149.711	150.24	147.424	85.2637	82.585	86.4015	100.944	92.123	101.515	214.766
4296.2	288.115	290.346	1.25314e+07	-0.0013259	0.000401511	0.953614	282.852	285.444	1.14736e+07	-0.000509538	7.63183e-06	0.972492	281.247	283.389	1.11158e+07	-0.000602541	0.000804687	1.28762	286.164	288.311	1.48668e+07	-0.00120814	6.48099e-06	1.72855	290.105	292.484	1.5962e+07	-0.00149914	0.00211362	1.47787	143.57	145.267	146.764	151.777	151.832	150.692	134.003	120.374	124.014	125.452	126.902	121.734	86.3411	83.0531	89.0597	106.193	96.726	109.218	214.755
4090.92	288.18	290.413	1.25279e+07	-0.00137509	0.000399492	0.950965	282.866	285.544	1.14638e+07	-0.000538097	7.76617e-06	0.970261	281.278	283.489	1.10791e+07	-0.000604486	0.000762171	1.26226	286.224	288.415	1.48374e+07	-0.00119724	7.97479e-06	1.66059	290.137	292.589	1.59857e+07	-0.00151639	0.00212302	1.42682	132.015	133.578	135.328	137.825	138.02	137.575	103.137	95.2194	102.945	104.62	104.49	101.698	33.073	30.2599	35.3968	48.567	38.5615	48.0191	173.915
4261.99	288.1	290.223	12463506	-0.00127603	0.000394837	0.941528	282.75	285.253	11425440	-0.000478525	7.88815e-06	0.967041	281.207	283.255	11147740	-0.00057221	0.000798682	1.25171	286.256	288.298	14836028	-0.001157	9.65531e-06	1.65759	290.137	292.436	15869527	-0.00146843	0.00209486	1.41882	143.611	144.885	145.874	149.953	150.471	149.929	144.126	132.825	138.79	140.828	141.297	137.624	88.7692	82.4194	87.817	110.276	104.21	113.864	238.219
4110.47	288.122	290.375	1.25425e+07	-0.00127682	0.000405049	0.953278	282.855	285.445	1.14913e+07	-0.000478048	7.42412e-06	0.97113	281.245	283.38	1.11308e+07	-0.000580029	0.000819953	1.28195	286.181	288.342	1.48776e+07	-0.00118012	6.38601e-06	1.73258	290.131	292.511	1.59619e+07	-0.00146996	0.00211053	1.48143	144.029	146.09	146.509	152.44	152.262	151.337	134.084	117.821	121.311	123.946	126.511	120.714	77.4827	69.5947	71.8849	93.9326	91.3236	98.0593	208.829
4415.46	288.145	290.546	1.26307e+07	-0.00127746	0.000416375	0.966409	282.973	285.661	1.15648e+07	-0.000477382	6.90046e-06	0.975708	281.287	283.52	1.11118e+07	-0.000588751	0.000844077	1.31578	286.098	288.392	1.4924e+07	-0.00120606	2.73658e-06	1.81643	290.125	292.594	1.60649e+07	-0.0014715	0.00212801	1.55135	126.358	128.2	127.735	130.325	129.826	129.243	100.343	82.3432	86.5723	88.2175	88.6795	81.5008	31.1608	25.8467	30.8193	50.0312	60.8832	67.708	171.023
3436.96	288.182	290.599	1.25494e+07	-0.00119091	0.000380794	0.959303	282.928	285.664	1.14652e+07	-0.000433009	5.49364e-06	0.975708	281.23	283.499	1.10874e+07	-0.000578651	0.000948487	1.31108	286.127	288.421	1.48605e+07	-0.00122501	6.1833e-06	1.78368	290.117	292.613	1.5943e+07	-0.00141867	0.00211052	1.49632	145.285	146.919	147.396	150.746	150.343	149.239	128.425	111.477	115.291	117.33	119.55	112.664	67.4466	61.5886	66.3044	85.3566	88.5574	91.5502	205.402
4175.97	288.192	290.613	1.25291e+07	-0.00116925	0.000371891	0.957524	282.917	285.665	1.14403e+07	-0.000421907	5.14165e-06	0.975708	281.216	283.493	1.10813e+07	-0.000576124	0.00097461	1.3099	286.134	288.428	1.48446e+07	-0.00122975	7.04567e-06	1.77549	290.115	292.617	1.59125e+07	-0.00140545	0.00210615	1.48255	145.404	147.185	147.143	150.546	149.898	149.379	127.707	108.454	112.069	114.613	116.433	109.095	66.9317	61.8447	64.9482	82.0926	88.6009	94.2523	204.03
4223.86	288.172	290.535	1.25237e+07	-0.00116475	0.000368897	0.954144	282.884	285.569	1.14371e+07	-0.00041975	5.12313e-06	0.974667	281.198	283.417	1.10865e+07	-0.000575966	0.000975083	1.30699	286.13	288.368	1.48401e+07	-0.00122725	7.61481e-06	1.76866	290.104	292.557	1.59096e+07	-0.00140615	0.00210239	1.476	-313.667	-312.918	-312.5	-309.209	-309.388	-309.615	-407.068	-418.504	-416.053	-414.095	-414.783	-418.944	-481.6	-485.43	-481.368	-453.434	-453.635	-447.975	-341.868
4468.24	287.768	288.918	12443778	-0.00110413	0.000320629	0.887573	282.231	283.606	11408038	-0.000391827	5.25809e-06	0.953369	280.863	281.864	11201898	-0.00057641	0.000946613	1.24915	286.027	287.118	14771438	-0.00116924	1.8e-05	1.64087	289.869	291.307	15893517	-0.00143989	0.00203188	1.36206	145.244	144.233	145.842	146.954	147.114	146.288	181.796	180.146	180.481	183.539	181.798	180.42	81.8911	83.7846	90.366	111.756	101.29	118.842	226.236
4752.7	288.018	289.916	1.24931e+07	-0.00114155	0.000350428	0.928671	282.634	284.818	1.1426e+07	-0.000409066	5.17477e-06	0.966518	281.07	282.823	1.11307e+07	-0.000576136	0.000964189	1.28485	286.091	287.89	1.48138e+07	-0.00120505	1.15886e-05	1.71976	290.014	292.078	1.59034e+07	-0.00141906	0.00207541	1.4324	127.067	127.482	128.116	130.828	130.988	130.522	54.5205	45.3576	49.0326	51.9215	51.4497	48.0599	-25.2572	-28.6589	-24.8791	2.46641	-0.631947	7.43272	118.401
4302.07	288.125	290.411	1.25723e+07	-0.00125648	0.000401945	0.956301	282.884	285.481	1.15112e+07	-0.000467196	6.83942e-06	0.972784	281.242	283.386	1.11201e+07	-0.00058292	0.000854122	1.29766	286.135	288.321	1.48878e+07	-0.00119624	5.48816e-06	1.76783	290.116	292.506	1.59945e+07	-0.00146137	0.0021137	1.50473	143.669	145.175	145.9	150.248	150.196	149.353	134.203	118.453	121.123	123.455	124.161	119.207	65.2241	57.6442	60.6508	90.1201	85.7872	93.3303	207.247
3961.89	288.086	290.164	1.24626e+07	-0.0012683	0.000391503	0.939104	282.727	285.179	1.14247e+07	-0.000474629	7.76997e-06	0.966427	281.191	283.192	1.11502e+07	-0.000572399	0.000805328	1.25159	286.246	288.245	1.48331e+07	-0.00115755	1.00303e-05	1.65684	290.125	292.385	1.58706e+07	-0.00146715	0.00209203	1.41627	144.324	145.464	144.812	149.695	150.071	149.39	142.122	130.626	136.158	137.06	138.452	134.311	75.1191	69.9502	75.684	105.331	95.7044	107.697	237.556
4082.12	288.1	290.223	12463506	-0.00127603	0.000394837	0.941528	282.75	285.253	11425440	-0.000478525	7.88815e-06	0.967041	281.207	283.255	11147740	-0.00057221	0.000798682	1.25171	286.256	288.298	14836028	-0.001157	9.65531e-06	1.65759	290.137	292.436	15869527	-0.00146843	0.00209486	1.41882	144.979	145.778	145.843	149.978	150.93	150.309	94.9111	82.3999	89.0089	90.6776	90.7372	87.3443	29.2688	24.6508	29.4382	58.0159	51.5857	67.8147	186.696
3971.18	288.08	290.141	1.24623e+07	-0.00126526	0.000390188	0.938148	282.718	285.15	1.14243e+07	-0.000473093	7.72338e-06	0.966184	281.185	283.168	1.11511e+07	-0.000572473	0.000807949	1.25155	286.242	288.224	1.4832e+07	-0.00115777	1.01781e-05	1.65655	290.12	292.365	1.5871e+07	-0.00146665	0.00209092	1.41527	-436.092	-435.961	-435.181	-431.103	-430.442	-431.067	-139.976	-159.46	-156.009	-153.491	-152.183	-157.332	-196.797	-199.534	-196.004	-177.155	-181.562	-168.247	-37.718
4090.92	288.1	290.223	12463506	-0.00127603	0.000394837	0.941528	282.75	285.253	11425440	-0.000478525	7.88815e-06	0.967041	281.207	283.255	11147740	-0.00057221	0.000798682	1.25171	286.256	288.298	14836028	-0.001157	9.65531e-06	1.65759	290.137	292.436	15869527	-0.00146843	0.00209486	1.41882	143.824	144.818	145.916	150.043	150.684	150.084	17.2336	3.46689	9.773	11.3749	12.416	9.0124	-33.503	-40.9684	-36.5695	-13.4696	-20.0375	-10.6369	109.413
4090.92	288.1	290.223	12463506	-0.00127603	0.000394837	0.941528	282.75	285.253	11425440	-0.000478525	7.88815e-06	0.967041	281.207	283.255	11147740	-0.00057221	0.000798682	1.25171	286.256	288.298	14836028	-0.001157	9.65531e-06	1.65759	290.137	292.436	15869527	-0.00146843	0.00209486	1.41882	101.817	102.036	103.63	108.081	108.224	107.561	-768.909	-786.281	-783.819	-780.485	-779.534	-784.44	-822.044	-824.362	-822.391	-799.826	-802.766	-789.118	-657.13
4026.8	287.877	289.346	1.24502e+07	-0.00116041	0.000344926	0.905239	282.401	284.145	1.14137e+07	-0.000420214	6.11922e-06	0.957846	280.976	282.319	1.11842e+07	-0.000575035	0.000898177	1.24998	286.102	287.504	1.47926e+07	-0.00116523	1.52678e-05	1.64634	289.957	291.677	1.58857e+07	-0.00144924	0.0020525	1.38065	143.43	144.257	145.174	148.837	148.904	148.358	144.137	132.36	135.406	137.691	137.219	133.307	76.1737	70.8812	74.8541	105.01	94.7554	105.007	226.528
4178.9	288.098	290.213	1.24634e+07	-0.00127467	0.000394252	0.941103	282.746	285.24	1.14253e+07	-0.000477841	7.8674e-06	0.966933	281.204	283.244	1.11482e+07	-0.000572243	0.000799848	1.25169	286.254	288.289	1.48355e+07	-0.0011571	9.72113e-06	1.65746	290.135	292.427	1.58697e+07	-0.00146821	0.00209437	1.41838	87.5403	89.1144	89.8028	93.698	94.4338	93.5735	87.6423	73.3977	75.7482	79.9797	78.7003	76.9414	28.0941	22.8068	32.5425	56.3882	48.1194	63.4885	191.727
3916.34	287.773	288.936	1.2444e+07	-0.00110643	0.000321622	0.888295	282.237	283.628	1.14083e+07	-0.000392987	5.29328e-06	0.953552	280.868	281.883	1.12012e+07	-0.000576354	0.000944634	1.24918	286.03	287.134	1.47723e+07	-0.00116908	1.78883e-05	1.64109	289.873	291.322	1.58932e+07	-0.00144028	0.00203273	1.36282	125.366	125.763	127.395	130.132	130.617	130.311	136.84	126.285	130.013	133.788	131.158	128.604	66.3052	62.5988	70.2086	93.0014	82.6703	94.2809	209.879
4012.23	287.77	288.91	1.23674e+07	-0.00106578	0.000304077	0.875802	282.218	283.592	1.13298e+07	-0.000376786	4.67518e-06	0.932547	280.839	281.844	1.11393e+07	-0.000574308	0.000978469	1.22852	286.039	287.103	1.4696e+07	-0.00117682	1.98097e-05	1.60439	289.866	291.29	1.5813e+07	-0.00143234	0.00201592	1.34224	-46.1512	-46.3095	-44.9735	-43.8298	-43.9131	-43.8507	32.7606	30.2603	34.0855	39.6274	36.3305	35.9618	-78.7486	-81.205	-72.6757	-47.6741	-55.1683	-48.5053	71.9004
3944.78	287.776	288.879	12107758	-0.000935497	0.000247852	0.835815	282.176	283.542	11063818	-0.000325693	2.69509e-06	0.861816	280.76	281.774	10926698	-0.000567164	0.00108668	1.15845	286.078	287.05	14439692	-0.00120256	2.59572e-05	1.48047	289.856	291.233	15539293	-0.00140668	0.00196169	1.2749	131.719	132.074	134.162	135.978	136.427	136.48	168.202	161.078	161.01	163.946	161.253	158.881	89.4964	88.3418	96.8128	107.758	106.027	111.915	216.378
4049.38	287.776	288.882	1.21326e+07	-0.000947947	0.000253225	0.839637	282.18	283.547	1.10892e+07	-0.000330576	2.88432e-06	0.868576	280.767	281.781	1.0947e+07	-0.000567847	0.00107634	1.16514	286.074	287.055	1.44642e+07	-0.0012001	2.53697e-05	1.49231	289.857	291.238	1.55654e+07	-0.00140914	0.00196687	1.28134	29.5331	29.8261	32.453	33.9228	34.3397	34.4611	128.773	126.455	127.081	131.192	127.369	125.703	43.0065	41.9038	52.0272	63.8296	55.3641	67.003	175.652
3964.82	287.689	288.679	1.21762e+07	-0.000995239	0.000262932	0.846485	282.036	283.297	1.11284e+07	-0.000345291	2.65245e-06	0.886967	280.702	281.587	1.10486e+07	-0.000573151	0.00107229	1.19046	286.135	286.942	1.45349e+07	-0.00122417	3.72687e-05	1.49228	289.793	291.1	1.56547e+07	-0.00140668	0.00190812	1.26804	141.346	142.011	144.501	145.998	146.095	146.592	196.637	195.054	196.884	197.05	192.55	193.576	80.0897	82.105	87.051	106.892	101.188	116.788	228.972
4428.17	287.697	288.728	1.23491e+07	-0.00113287	0.000326144	0.87453	282.122	283.385	1.13115e+07	-0.000408213	5.04707e-06	0.945841	280.819	281.681	1.11535e+07	-0.000585315	0.000945665	1.23625	286.032	286.93	1.4679e+07	-0.00118957	2.66913e-05	1.59546	289.82	291.134	1.58141e+07	-0.0014555	0.00198607	1.33726	42.8431	43.3946	45.5753	47.2222	47.2388	47.3786	99.2054	96.8591	101.182	106.647	102.734	102.735	19.0868	15.2175	23.3296	36.8712	34.5445	54.6438	150.964
1469.21	287.696	288.73	1.23757e+07	-0.00114697	0.000332198	0.878653	282.126	283.389	1.13388e+07	-0.000413814	5.25809e-06	0.953277	280.827	281.687	1.11754e+07	-0.000586156	0.000934062	1.24354	286.028	286.934	1.47053e+07	-0.00118693	2.60799e-05	1.60827	289.821	291.139	1.58423e+07	-0.00145843	0.00199162	1.34427	143.999	144.452	146.027	147.957	148.558	148.728	-5.32305	-7.86166	-3.33988	1.42709	-3.04582	-2.44537	-74.413	-74.5757	-67.0249	-51.4757	-56.3138	-41.1296	70.6793
3909.1	287.577	288.418	12263134	-0.00121787	0.000351341	0.863892	281.953	283.03	11224328	-0.000450198	5.25809e-06	0.953125	280.767	281.395	11131494	-0.000602284	0.000913294	1.23425	286.029	286.628	14595746	-0.00121621	3.94502e-05	1.55432	289.74	290.862	15757471	-0.00148911	0.00192499	1.31482	-222.543	-222.953	-221.309	-219.873	-219.396	-218.836	-1306.89	-1308.86	-1307.16	-1298.9	-1302.56	-1301.92	-1385.74	-1388.91	-1383.61	-1367.77	-1376.67	-1362.22	-1248.49
3864.14	287.643	288.614	1.23079e+07	-0.00120596	0.00034968	0.869034	282.041	283.264	1.127e+07	-0.000446161	5.31797e-06	0.953602	280.81	281.589	1.11486e+07	-0.000597898	0.000909116	1.23791	286.049	286.813	1.46408e+07	-0.00120747	3.48622e-05	1.57496	289.787	291.032	1.57905e+07	-0.00148204	0.00195851	1.32498	142.921	143.255	145.709	147.789	148.479	148.464	168.753	165.031	166.028	172.068	169.807	169.83	105.35	101.729	109.063	125.178	117.127	133.143	247.285
3834.81	287.944	289.62	1.24427e+07	-0.00122283	0.000368253	0.907283	282.481	284.497	1.14063e+07	-0.000457258	6.51489e-06	0.96015	281.049	282.619	1.11746e+07	-0.000581004	0.000851684	1.24939	286.175	287.748	1.47934e+07	-0.0011737	1.73932e-05	1.64147	290.011	291.908	1.58746e+07	-0.00146719	0.0020704	1.3797	143.187	144.093	145.054	148.323	149.632	149.433	164.626	157.236	160.311	164.449	162.355	161.338	87.9048	85.0534	92.075	118.082	106.475	117.649	248.176
1554.26	288.09	290.185	1.24583e+07	-0.0012814	0.000395725	0.93627	282.724	285.207	1.14205e+07	-0.000483439	7.74899e-06	0.966416	281.197	283.217	1.11501e+07	-0.000575045	0.000796913	1.25118	286.259	288.262	14829080	-0.00116173	1.14347e-05	1.65379	290.128	292.401	1.58679e+07	-0.00147233	0.00209487	1.41207	142.458	143.548	144.645	147.944	149.185	148.861	167.755	160.633	159.836	163.816	163.098	160.416	97.8526	97.848	105.076	118.856	113.877	123.647	249.634
4061.6	288.107	290.235	1.24692e+07	-0.00128773	0.000395529	0.941384	282.757	285.274	1.14284e+07	-0.000485939	7.84497e-06	0.96725	281.212	283.272	1.11409e+07	-0.000576254	0.000794384	1.25274	286.253	288.303	1.48347e+07	-0.00116229	9.86489e-06	1.65709	290.135	292.445	1.58815e+07	-0.00147437	0.00209789	1.4182	123.142	124.195	125.936	128.726	129.08	128.593	164.167	158.802	163.964	168.164	166.579	165.081	94.9445	91.6934	95.5983	108.269	103.429	112.385	246.509
4033.25	288.184	290.421	1.25044e+07	-0.00139046	0.000403388	0.934711	282.836	285.555	1.14478e+07	-0.000556752	7.39397e-06	0.969624	281.276	283.508	1.10835e+07	-0.000611124	0.000745585	1.26825	286.266	288.44	1.48369e+07	-0.00120631	1.34649e-05	1.65236	290.153	292.604	1.59861e+07	-0.00152324	0.00213571	1.40646	142.877	143.875	146.573	149.494	149.945	149.018	149.291	137.319	143.336	146.814	146.98	145.294	80.0338	75.7468	80.2078	92.2808	84.9602	96.7444	223.333
4125.13	288.014	289.895	1.23955e+07	-0.00136397	0.000409023	0.87223	282.477	284.871	1.13648e+07	-0.000559262	6.06149e-06	0.96075	281.125	282.952	1.11639e+07	-0.000613377	0.000754947	1.25577	286.332	287.996	1.47682e+07	-0.00122087	3.33508e-05	1.61111	290.072	292.137	1.58738e+07	-0.00152284	0.00211529	1.32972	55.7177	56.1488	57.4751	60.0638	60.3474	59.8886	7.51181	1.79163	7.59683	10.269	9.48623	9.28169	-72.3601	-77.8198	-74.2077	-55.2776	-62.2825	-51.7316	91.1877
3934.52	287.985	289.813	1.24077e+07	-0.00133392	0.000404406	0.884878	282.465	284.758	1.13726e+07	-0.000531464	6.38901e-06	0.960306	281.105	282.849	1.11728e+07	-0.00060275	0.000779628	1.24606	286.289	287.907	1.47612e+07	-0.00120793	2.88237e-05	1.61659	290.043	292.054	1.58516e+07	-0.0015104	0.00209492	1.34603	18.7039	18.7289	20.4489	22.5879	22.901	22.5962	161.83	159.952	164.169	169.566	167.882	167.003	82.8072	80.2468	86.0074	100.254	92.0681	99.0849	249.761
3945.27	287.958	289.717	12394730	-0.00134738	0.000406631	0.871704	282.399	284.643	11360258	-0.000543774	6.0404e-06	0.95874	281.082	282.755	11178598	-0.000609851	0.000775197	1.24475	286.297	287.816	14743774	-0.00121977	3.32811e-05	1.60706	290.022	291.965	15847475	-0.00152016	0.00209493	1.3291	-61.3671	-61.4239	-59.6018	-56.724	-56.3346	-56.3016	175.303	173.279	176.407	180.305	179.148	180.324	97.2657	94.9473	101.251	115.521	108.211	117.591	252.337
4147.13	287.958	289.717	12394730	-0.00134738	0.000406631	0.871704	282.399	284.643	11360258	-0.000543774	6.0404e-06	0.95874	281.082	282.755	11178598	-0.000609851	0.000775197	1.24475	286.297	287.816	14743774	-0.00121977	3.32811e-05	1.60706	290.022	291.965	15847475	-0.00152016	0.00209493	1.3291	144.258	143.775	145.3	147.617	147.798	148.324	188.185	185.814	186.553	194.697	192.899	194.579	90.5183	88.8453	94.6523	114.789	108.544	117.111	261.866
1495.61	287.958	289.717	12394730	-0.00134738	0.000406631	0.871704	282.399	284.643	11360258	-0.000543774	6.0404e-06	0.95874	281.082	282.755	11178598	-0.000609851	0.000775197	1.24475	286.297	287.816	14743774	-0.00121977	3.32811e-05	1.60706	290.022	291.965	15847475	-0.00152016	0.00209493	1.3291	142.708	143.408	145.209	148.955	149.542	149.498	159.386	155.893	159.537	163.436	161.768	161.623	88.9697	83.0499	88.6851	106.608	100.995	104.233	252.603
1588.47	287.958	289.717	12394730	-0.00134738	0.000406631	0.871704	282.399	284.643	11360258	-0.000543774	6.0404e-06	0.95874	281.082	282.755	11178598	-0.000609851	0.000775197	1.24475	286.297	287.816	14743774	-0.00121977	3.32811e-05	1.60706	290.022	291.965	15847475	-0.00152016	0.00209493	1.3291	144.021	145.097	146.06	147.994	148.259	148.143	190.737	191.937	193.793	196.563	195.688	193.931	99.0784	97.2883	101.71	120.07	115.771	116.752	260.881
1548.39	287.958	289.717	12394730	-0.00134738	0.000406631	0.871704	282.399	284.643	11360258	-0.000543774	6.0404e-06	0.95874	281.082	282.755	11178598	-0.000609851	0.000775197	1.24475	286.297	287.816	14743774	-0.00121977	3.32811e-05	1.60706	290.022	291.965	15847475	-0.00152016	0.00209493	1.3291	23.2014	23.8374	24.6927	27.2281	27.6457	27.7463	84.7326	84.3405	85.1948	90.1149	88.1553	88.4799	-6.52505	-8.49098	-3.77544	22.337	17.762	21.1302	167.997
4042.53	287.955	289.709	1.23939e+07	-0.00134652	0.000406265	0.871652	282.396	284.633	1.13594e+07	-0.000543153	6.03521e-06	0.958703	281.08	282.746	1.11783e+07	-0.000609801	0.000776114	1.24468	286.295	287.808	1.47428e+07	-0.00121975	3.3322e-05	1.60671	290.02	291.958	1.58469e+07	-0.00151996	0.00209381	1.32901	60.328	60.3284	60.8738	63.8549	63.9564	64.2997	-761.522	-765.995	-763.332	-757.215	-759.2	-759.248	-852.116	-852.284	-849.455	-828.876	-837.931	-827.967	-670.604
4161.79	287.62	288.566	1.2279e+07	-0.0012329	0.000357687	0.864754	282.003	283.213	1.12407e+07	-0.000460988	5.33621e-06	0.953794	280.802	281.549	1.11377e+07	-0.000603195	0.000897565	1.23549	286.061	286.763	1.46138e+07	-0.00121679	3.88763e-05	1.56028	289.772	290.987	1.57691e+07	-0.00149275	0.00194425	1.31621	143.304	143.112	144.307	146.604	147.334	147.743	161.11	155.591	159.254	163.99	161.492	159.637	65.147	64.5254	71.8638	90.4568	81.8728	94.0141	232.309
4408.62	287.577	288.418	12263134	-0.00121787	0.000351341	0.863892	281.953	283.03	11224328	-0.000450198	5.25809e-06	0.953125	280.767	281.395	11131494	-0.000602284	0.000913294	1.23425	286.029	286.628	14595746	-0.00121621	3.94502e-05	1.55432	289.74	290.862	15757471	-0.00148911	0.00192499	1.31482	144.996	145.391	146.718	147.995	149.112	149.112	162.897	157.073	161.953	167.512	165.138	164.943	84.4351	79.3709	89.2247	109.359	103.926	121.391	238.218
2029.33	287.577	288.418	12263134	-0.00121787	0.000351341	0.863892	281.953	283.03	11224328	-0.000450198	5.25809e-06	0.953125	280.767	281.395	11131494	-0.000602284	0.000913294	1.23425	286.029	286.628	14595746	-0.00121621	3.94502e-05	1.55432	289.74	290.862	15757471	-0.00148911	0.00192499	1.31482	137.809	137.651	138.725	140.979	140.846	141.284	199.386	195.027	194.192	196.855	192.621	192.539	82.2877	77.8433	83.2564	97.6537	91.809	103.682	225.713
4180.85	287.577	288.418	12263134	-0.00121787	0.000351341	0.863892	281.953	283.03	11224328	-0.000450198	5.25809e-06	0.953125	280.767	281.395	11131494	-0.000602284	0.000913294	1.23425	286.029	286.628	14595746	-0.00121621	3.94502e-05	1.55432	289.74	290.862	15757471	-0.00148911	0.00192499	1.31482	142.309	142.99	144.401	146.87	147.533	147.851	196.23	188.832	187.769	191.124	185.543	185.154	92.294	90.2755	93.5813	108.034	100.123	114.471	244.186
4183.79	287.577	288.418	12263134	-0.00121787	0.000351341	0.863892	281.953	283.03	11224328	-0.000450198	5.25809e-06	0.953125	280.767	281.395	11131494	-0.000602284	0.000913294	1.23425	286.029	286.628	14595746	-0.00121621	3.94502e-05	1.55432	289.74	290.862	15757471	-0.00148911	0.00192499	1.31482	144.17	144.399	145.659	148.131	148.539	148.924	185.709	178.423	181.568	184.34	181.02	179.539	91.0041	86.7888	93.7798	112.443	106.55	119.238	234.233
4007.34	287.593	288.456	1.22513e+07	-0.0011344	0.000314224	0.860121	281.93	283.051	1.12062e+07	-0.000406938	3.94044e-06	0.931719	280.708	281.405	1.11462e+07	-0.00059052	0.000985891	1.22714	286.108	286.735	1.46091e+07	-0.00123011	4.3559e-05	1.52884	289.737	290.919	1.57593e+07	-0.00144804	0.00189198	1.28837	143.119	143.692	145.753	146.727	148.211	148.733	196.292	189.384	187.045	188.649	184.272	184.36	98.8637	96.4341	103.527	119.038	115.389	132.703	240.619
4198.45	287.603	288.501	1.22596e+07	-0.0010586	0.000281277	0.852224	281.894	283.072	1.12132e+07	-0.000369393	2.58349e-06	0.915941	280.639	281.412	1.11834e+07	-0.000580515	0.00105554	1.22584	286.208	286.848	1.46486e+07	-0.00124694	5.0419e-05	1.50963	289.726	290.982	1.5794e+07	-0.0014083	0.00184759	1.26263	140.929	142.329	145.454	145.839	147.092	147.749	198.197	191.686	187.197	188.517	184.123	184.63	112.335	111.992	120.509	129.522	128.467	140.933	239.239
3908.12	287.6	288.505	1.22703e+07	-0.00106294	0.000283609	0.850071	281.887	283.072	1.12264e+07	-0.00037256	2.56793e-06	0.918978	280.635	281.411	1.11951e+07	-0.000581483	0.00105372	1.22892	286.219	286.851	1.46622e+07	-0.00124843	5.18475e-05	1.51302	289.722	290.985	1.58112e+07	-0.00140915	0.00184175	1.26311	43.2893	45.9175	49.9248	50.7352	51.8098	52.7626	-51.3137	-57.8978	-61.0871	-59.9301	-63.6157	-62.9712	-123.693	-124.308	-114.914	-104.62	-100.096	-84.1714	-14.6362
4075.77	287.608	288.495	12239374	-0.00105032	0.000276835	0.856323	281.906	283.071	11188020	-0.000363361	2.61313e-06	0.910156	280.648	281.415	11161066	-0.00057867	0.00105902	1.21997	286.188	286.843	14622638	-0.0012441	4.7698e-05	1.50317	289.734	290.977	15761111	-0.00140667	0.00185872	1.26172	137.282	139.855	144.127	145.135	146.251	147.185	194.119	187.392	184.1	183.996	180.706	180.989	128.133	126.598	137.358	147.35	152.223	168.774	228.536
2813.3	287.565	288.545	1.23941e+07	-0.00111351	0.00031076	0.825013	281.809	283.076	1.13802e+07	-0.000409432	2.38674e-06	0.954339	280.582	281.394	1.13316e+07	-0.000592758	0.00103246	1.26481	286.345	286.885	1.48209e+07	-0.00126575	6.84793e-05	1.55248	289.673	291.015	1.60121e+07	-0.00141911	0.0017737	1.2687	140.891	141.972	145.136	146.088	147.432	147.854	202.091	194.184	190.632	189.722	186.43	186.482	121.604	122.112	132.678	140.329	148.339	165.106	231.157
4662.77	287.559	288.551	12412540	-0.00112103	0.000314796	0.821289	281.797	283.077	11403094	-0.000414912	2.35982e-06	0.959595	280.574	281.391	11351862	-0.000594434	0.0010293	1.27014	286.363	286.89	14844430	-0.00126832	7.09512e-05	1.55835	289.666	291.02	16041957	-0.00142059	0.00176358	1.26953	141.675	141.76	146.179	147.689	149.013	148.502	204.629	195.583	191.236	189.992	186.431	185.593	104.858	104.957	115.313	123.672	120.251	129.765	230.404
4773.23	287.581	288.526	1.23358e+07	-0.00108968	0.000297968	0.83682	281.845	283.074	1.13078e+07	-0.000392059	2.47211e-06	0.937679	280.607	281.402	1.12673e+07	-0.000587446	0.00104247	1.2479	286.285	286.869	1.47461e+07	-0.00125759	6.06431e-05	1.53389	289.696	291.001	1.59175e+07	-0.00141442	0.00180576	1.26607	138.39	139.814	145.278	146.525	147.109	147.105	198.209	190.749	186.575	185.649	182.282	182.072	112.349	113.455	123.748	136.085	135.97	143.656	226.273
4442.83	287.638	288.603	1.23892e+07	-0.00104889	0.000290542	0.819949	281.853	283.087	1.13691e+07	-0.000380599	1.71873e-06	0.953196	280.55	281.395	1.13419e+07	-0.000577234	0.00103907	1.26752	286.458	287.01	1.48073e+07	-0.00123823	6.86668e-05	1.55177	289.748	291.09	1.59932e+07	-0.00136388	0.00169514	1.26837	126.301	126.919	131.305	132.384	133.912	133.608	187.661	179.035	175.203	174.861	170.958	171.182	89.9077	89.8098	102.247	109.998	110.145	119.09	213.095
4525.92	287.709	288.658	1.23702e+07	-0.000979556	0.000268163	0.816454	281.902	283.1	1.13396e+07	-0.000349212	1.05753e-06	0.947959	280.521	281.397	1.13255e+07	-0.000560483	0.00104918	1.26515	286.555	287.125	1.47629e+07	-0.00121134	6.72087e-05	1.54641	289.825	291.156	1.59403e+07	-0.00130994	0.00162683	1.26718	-200.605	-200.321	-196.849	-195.758	-193.896	-193.698	-35.6362	-42.892	-46.4881	-47.3287	-51.1689	-51.7051	-135.308	-135.063	-120.54	-110.385	-115.091	-103.929	-8.31452
4650.06	287.706	288.665	12411044	-0.000997936	0.000276291	0.811401	281.885	283.095	11393014	-0.00035948	1.07086e-06	0.959839	280.511	281.395	11395152	-0.000565046	0.00103934	1.27905	286.594	287.144	14845030	-0.00121293	7.2121e-05	1.55981	289.811	291.172	16032669	-0.00131125	0.00160372	1.26953	142.053	142.236	145.431	144.795	146.881	147.156	199.477	194.759	192.276	192.835	188.389	188.308	98.6136	96.3582	110.138	123.763	121.803	133.837	230.542
4377.82	287.706	288.664	1.24081e+07	-0.000996603	0.000275701	0.811768	281.886	283.095	1.13891e+07	-0.000358735	1.0699e-06	0.958977	280.512	281.395	1.13901e+07	-0.000564715	0.00104006	1.27804	286.591	287.142	1.48391e+07	-0.00121281	7.17647e-05	1.55884	289.812	291.171	1.6026e+07	-0.00131116	0.0016054	1.26936	144.176	143.996	145.982	144.822	146.72	147.57	203.539	197.266	193.987	194.749	190.499	189.487	94.8992	95.6285	108.932	121.227	120.979	131.197	221.563
3910.08	287.707	288.662	1.23934e+07	-0.000990003	0.000272783	0.813582	281.892	283.097	1.137e+07	-0.000355048	1.06511e-06	0.954711	280.516	281.396	1.13651e+07	-0.000563076	0.00104359	1.27305	286.577	287.136	1.48096e+07	-0.00121224	7.00006e-05	1.55403	289.817	291.165	1.59928e+07	-0.00131068	0.00161369	1.26852	143.808	143.945	145.495	144.686	146.895	146.861	196.837	195.845	194.103	196.777	192.309	191.699	92.8416	92.3255	106.789	113.526	109.858	124.083	227.588
3942.34	287.718	288.637	12228688	-0.000915782	0.000239962	0.833984	281.963	283.12	11154454	-0.000313583	1.01126e-06	0.906738	280.554	281.405	11083748	-0.000544653	0.0010833	1.21692	286.422	287.06	14477864	-0.00120585	5.01641e-05	1.49988	289.873	291.098	15619827	-0.00130538	0.001707	1.25903	143.388	143.576	145.187	144.504	146.518	146.85	201.714	198.537	195.883	195.819	191.339	190.6	108.842	110.007	124.245	130.464	125.588	137.031	225.568
4035.69	287.718	288.637	12228688	-0.000915782	0.000239962	0.833984	281.963	283.12	11154454	-0.000313583	1.01126e-06	0.906738	280.554	281.405	11083748	-0.000544653	0.0010833	1.21692	286.422	287.06	14477864	-0.00120585	5.01641e-05	1.49988	289.873	291.098	15619827	-0.00130538	0.001707	1.25903	-302.035	-301.234	-298.347	-298.843	-297.071	-296.722	-194.474	-195.711	-197.171	-198.119	-202.053	-201.084	-292.383	-288.5	-274.458	-267.316	-269.599	-257.344	-160.882
3341.65	287.718	288.637	12228688	-0.000915782	0.000239962	0.833984	281.963	283.12	11154454	-0.000313583	1.01126e-06	0.906738	280.554	281.405	11083748	-0.000544653	0.0010833	1.21692	286.422	287.06	14477864	-0.00120585	5.01641e-05	1.49988	289.873	291.098	15619827	-0.00130538	0.001707	1.25903	142.736	142.619	145.74	147.138	148.365	148.067	196.844	196.186	192.913	193.763	189.812	191.185	105.97	110.249	119.837	129.099	124.596	137.026	235.163
4020.54	287.703	288.618	1.22301e+07	-0.00093408	0.000244977	0.837023	281.955	283.113	1.1159e+07	-0.000320353	1.22913e-06	0.907203	280.567	281.406	1.10943e+07	-0.00054928	0.00108	1.21733	286.39	287.03	1.44976e+07	-0.00121105	4.98287e-05	1.50033	289.854	291.082	1.5639e+07	-0.00131915	0.00172764	1.2594	139.238	140.894	144.72	145.044	146.888	147.408	199.916	192.143	189.504	188.347	184.102	184.261	105.041	106.584	117.521	131.138	127.656	136.047	231.59
4464.33	287.654	288.554	1.22349e+07	-0.000994268	0.000261472	0.847016	281.93	283.092	1.1174e+07	-0.000342622	1.94574e-06	0.908732	280.609	281.411	1.11289e+07	-0.000564497	0.00106914	1.2187	286.285	286.933	1.45623e+07	-0.00122816	4.87254e-05	1.5018	289.792	291.027	1.57022e+07	-0.00136447	0.00179551	1.2606	4.2419	5.07456	8.2489	9.42501	11.3209	11.574	78.6827	73.938	72.0587	71.5914	67.4871	67.9974	-14.3008	-14.3331	-5.27018	6.59131	4.45259	15.2153	113.143
4059.54	287.608	288.495	12239374	-0.00105032	0.000276835	0.856323	281.906	283.071	11188020	-0.000363361	2.61313e-06	0.910156	280.648	281.415	11161066	-0.00057867	0.00105902	1.21997	286.188	286.843	14622638	-0.0012441	4.7698e-05	1.50317	289.734	290.977	15761111	-0.00140667	0.00185872	1.26172	137.464	139.957	144.648	145.656	146.807	147.397	194.819	188.535	184.818	184.2	180.42	179.926	115.934	115.859	126.521	138.133	138.206	147.05	229.992
4178.9	287.608	288.495	12239374	-0.00105032	0.000276835	0.856323	281.906	283.071	11188020	-0.000363361	2.61313e-06	0.910156	280.648	281.415	11161066	-0.00057867	0.00105902	1.21997	286.188	286.843	14622638	-0.0012441	4.7698e-05	1.50317	289.734	290.977	15761111	-0.00140667	0.00185872	1.26172	141.07	142.262	145.756	145.687	146.881	147.793	169.029	167.71	165.866	165.297	160.544	161.253	90.7989	92.2939	100.457	103.331	105.572	117.26	206.548
3922.3	287.583	288.434	1.22583e+07	-0.0011839	0.000336236	0.862357	281.944	283.038	1.1217e+07	-0.000432593	4.72186e-06	0.944414	280.743	281.399	1.11375e+07	-0.000597496	0.000942838	1.23136	286.061	286.672	1.46012e+07	-0.00122187	4.11223e-05	1.54395	289.739	290.885	1.57582e+07	-0.00147239	0.00191155	1.30405	143.971	144.607	145.983	148.039	148.871	149.385	187.785	181.608	184.419	188.646	185.072	183.643	86.0076	83.4821	88.983	110.793	104.531	119.31	234.17
4389.06	287.59	288.45	1.22534e+07	-0.00114929	0.000320845	0.860794	281.934	283.047	1.12095e+07	-0.000414655	4.17551e-06	0.935538	280.719	281.403	1.11436e+07	-0.000592618	0.00097294	1.22841	286.094	286.716	1.46068e+07	-0.00122763	4.2826e-05	1.53339	289.738	290.909	1.5759e+07	-0.00145537	0.00189787	1.29309	142.81	143.518	145.949	146.69	146.481	146.713	188.071	185.449	191.308	194.845	191.804	189.775	102.545	93.4249	102.402	121.905	117.358	138.892	235.274
3935.5	287.608	288.495	12239374	-0.00105032	0.000276835	0.856323	281.906	283.071	11188020	-0.000363361	2.61313e-06	0.910156	280.648	281.415	11161066	-0.00057867	0.00105902	1.21997	286.188	286.843	14622638	-0.0012441	4.7698e-05	1.50317	289.734	290.977	15761111	-0.00140667	0.00185872	1.26172	62.1735	62.9113	65.1947	65.4781	66.7989	67.4863	79.202	72.5993	73.1498	75.1933	71.7016	72.053	-10.0327	-13.2022	-5.04285	11.0049	3.04478	23.9663	125.947
3992.19	287.61	288.499	1.2238e+07	-0.00104978	0.000276844	0.856126	281.91	283.076	1.11868e+07	-0.000363328	2.62599e-06	0.909805	280.65	281.419	1.11583e+07	-0.000578647	0.00105867	1.21934	286.186	286.844	1.46205e+07	-0.00124351	4.74155e-05	1.50315	289.736	290.979	1.57586e+07	-0.00140704	0.00186018	1.26211	141.97	142.942	145.428	146.336	146.752	146.959	201.956	199.453	201.155	203.302	199.183	199.429	93.3048	91.7773	97.0986	111.468	103.831	120.053	233.711
4153.68	287.608	288.495	12239374	-0.00105032	0.000276835	0.856323	281.906	283.071	11188020	-0.000363361	2.61313e-06	0.910156	280.648	281.415	11161066	-0.00057867	0.00105902	1.21997	286.188	286.843	14622638	-0.0012441	4.7698e-05	1.50317	289.734	290.977	15761111	-0.00140667	0.00185872	1.26172	141.515	141.648	145.291	146.312	146.739	147.376	202.348	202.414	203.323	201.446	197.076	198.433	100.271	102.956	110.339	121.672	117.216	134.924	237.883
4292.29	287.608	288.495	12239374	-0.00105032	0.000276835	0.856323	281.906	283.071	11188020	-0.000363361	2.61313e-06	0.910156	280.648	281.415	11161066	-0.00057867	0.00105902	1.21997	286.188	286.843	14622638	-0.0012441	4.7698e-05	1.50317	289.734	290.977	15761111	-0.00140667	0.00185872	1.26172	141.89	141.985	145.508	146.495	147.103	147.325	205.251	204.402	202.734	202.377	198.789	201.462	100.673	102.883	111.938	119.907	116.259	126.496	234.888
4383.2	287.664	288.567	1.22339e+07	-0.000981595	0.000257999	0.844912	281.935	283.096	1.11709e+07	-0.000337933	1.79486e-06	0.90841	280.6	281.41	1.11216e+07	-0.000561293	0.00107142	1.21841	286.307	286.954	1.45487e+07	-0.00122456	4.89577e-05	1.50149	289.805	291.039	1.56889e+07	-0.00135493	0.00178122	1.26035	140.848	141.569	145.005	147.169	147.813	148.19	210.481	207.946	207.467	206.963	202.038	204.071	99.1438	102.195	112.773	120.378	117.822	128.885	228.799
4136.86	287.718	288.637	12228688	-0.000915782	0.000239962	0.833984	281.963	283.12	11154454	-0.000313583	1.01126e-06	0.906738	280.554	281.405	11083748	-0.000544653	0.0010833	1.21692	286.422	287.06	14477864	-0.00120585	5.01641e-05	1.49988	289.873	291.098	15619827	-0.00130538	0.001707	1.25903	142.803	142.457	145.255	147.164	148.058	148.413	206.342	203.283	204.04	202.901	198.771	200.566	90.8071	94.5838	103.598	117.93	113.082	123.695	231.923
4533.44	287.718	288.637	12228688	-0.000915782	0.000239962	0.833984	281.963	283.12	11154454	-0.000313583	1.01126e-06	0.906738	280.554	281.405	11083748	-0.000544653	0.0010833	1.21692	286.422	287.06	14477864	-0.00120585	5.01641e-05	1.49988	289.873	291.098	15619827	-0.00130538	0.001707	1.25903	144.594	143.825	145.301	146.509	147.665	147.848	202.419	199.339	198.998	201.56	198.585	200.076	68.9666	69.4891	76.6951	97.8702	94.1866	102.417	226.115
4032.27	287.718	288.637	12228688	-0.000915782	0.000239962	0.833984	281.963	283.12	11154454	-0.000313583	1.01126e-06	0.906738	280.554	281.405	11083748	-0.000544653	0.0010833	1.21692	286.422	287.06	14477864	-0.00120585	5.01641e-05	1.49988	289.873	291.098	15619827	-0.00130538	0.001707	1.25903	106.983	106.6	109.323	109.625	110.612	110.67	167.112	167.2	168.229	167.546	163.896	165.978	66.5631	66.2621	78.6747	84.9664	80.2894	93.2482	199.458
3499.03	287.754	288.676	1.22594e+07	-0.000921201	0.000250736	0.816012	281.996	283.115	1.12074e+07	-0.000320306	1.03004e-06	0.912739	280.544	281.398	1.11807e+07	-0.00053981	0.00102927	1.21557	286.525	287.145	1.45911e+07	-0.0011659	5.34083e-05	1.48948	289.925	291.158	1.57249e+07	-0.00127403	0.00161777	1.24235	143.62	143.43	145.832	145.53	146.79	146.754	203.122	201.421	201.104	200.375	196.211	196.799	104.205	102.085	117.314	117.748	118.281	136.206	235.454
3753.68	287.779	288.692	1.22083e+07	-0.000898095	0.000246379	0.811621	282.04	283.129	1.11538e+07	-0.000308725	1.03041e-06	0.893517	280.557	281.402	1.11302e+07	-0.000529774	0.00101541	1.18429	286.524	287.166	1.45361e+07	-0.00114372	4.71743e-05	1.45385	289.981	291.165	1.56379e+07	-0.00125571	0.00160411	1.22421	144.445	143.576	146.53	146.65	146.997	146.864	211.213	209.228	209.746	209.874	205.437	209.475	109.732	108.416	123.71	124.054	126.068	137.976	223.658
4275.67	287.883	288.785	1.21733e+07	-0.000867795	0.000257373	0.773307	282.173	283.143	1.11526e+07	-0.000300404	1.06321e-06	0.870867	280.56	281.397	1.12097e+07	-0.000504281	0.000899107	1.1284	286.698	287.35	1.46359e+07	-0.00103729	4.20521e-05	1.375	290.167	291.281	1.56688e+07	-0.00117061	0.00142783	1.16455	144.6	144.125	146.607	147.081	147.978	147.654	208.157	208.042	208.699	207.501	203.003	206.172	99.4627	95.8118	114.365	114.006	122.394	141.411	221.271
3915.95	287.884	288.786	1.21732e+07	-0.000867645	0.000257445	0.77308	282.174	283.143	1.11527e+07	-0.000300376	1.06337e-06	0.870791	280.56	281.397	1.12103e+07	-0.000504143	0.000898379	1.12816	286.699	287.351	1.46366e+07	-0.00103664	4.20371e-05	1.37462	290.168	291.282	1.56692e+07	-0.0011701	0.00142672	1.16424	137.286	137.14	138.619	139.633	141.884	141.886	164.334	157.69	155.449	155.483	152.282	155.455	50.0287	46.4545	61.2508	75.6247	67.5139	83.7783	189.515
3922.3	287.812	288.722	1.21969e+07	-0.000888256	0.00024995	0.799179	282.083	283.133	1.11534e+07	-0.000306023	1.04106e-06	0.886162	280.558	281.401	1.1156e+07	-0.000521495	0.000977644	1.16614	286.58	287.226	1.45685e+07	-0.00110916	4.55109e-05	1.42824	290.042	291.203	1.56479e+07	-0.00122807	0.00154687	1.20484	143.269	142.636	145.824	145.762	146.707	146.435	212.869	211.594	214.979	212.885	210.067	217.987	113.093	107.55	124.742	128.135	127.556	139.268	227.306
3854.36	287.884	288.786	1.21731e+07	-0.000867626	0.000257435	0.773092	282.174	283.143	1.11526e+07	-0.000300357	1.0634e-06	0.87074	280.56	281.397	1.12101e+07	-0.000504139	0.000898457	1.12808	286.699	287.351	1.46364e+07	-0.0010367	4.20234e-05	1.37456	290.168	291.282	1.5669e+07	-0.00117013	0.00142685	1.16422	142.381	141.273	144.43	145.635	147.65	147.727	214.719	214.618	216.219	216.607	213.655	221.731	95.7082	88.0515	100.674	109.911	106.656	118.616	229.561
2109	287.765	288.68	1.22127e+07	-0.000901956	0.000244978	0.816502	282.024	283.127	1.11539e+07	-0.000309786	1.02623e-06	0.896403	280.556	281.403	1.112e+07	-0.000533022	0.00103023	1.19141	286.501	287.143	1.45234e+07	-0.00115728	4.78269e-05	1.4639	289.958	291.151	1.56339e+07	-0.00126655	0.00162657	1.23181	142.864	141.603	144.87	144.773	145.791	146.685	212.003	209.179	219.522	216.38	211.393	215.982	96.7079	95.8606	108.23	115.693	109.242	117.394	224.946
1753.67	287.911	288.508	1.21383e+07	-0.00064562	0.000215531	0.587167	282.244	283.059	1.10867e+07	-0.000257878	1.01131e-06	0.604404	280.721	281.375	1.09558e+07	-0.000619143	0.00110957	0.690266	286.152	286.173	1.45273e+07	-0.000913581	3.29854e-05	0.772088	290.065	290.779	1.5581e+07	-0.0014805	0.00179236	0.710656	140.938	140.074	141.752	141.904	142.863	143.312	199.691	197.05	203.712	207.23	203.038	206.342	79.2417	74.5686	82.2876	98.2867	93.617	108.173	215.589
4048.89	287.753	288.614	1.22123e+07	-0.000866862	0.000235535	0.789292	282.014	283.109	1.11422e+07	-0.000303498	1.01126e-06	0.851993	280.585	281.4	1.10606e+07	-0.000558143	0.00108807	1.12156	286.373	286.899	1.44868e+07	-0.00115294	4.70542e-05	1.36809	289.908	291.04	1.56128e+07	-0.0013371	0.00172249	1.15974	144.286	142.9	144.883	146.732	147.341	147.612	201.67	201.246	206.918	208.781	206.953	212.762	86.1059	84.091	88.9174	102.209	100.296	114.007	224.02
3559.15	287.851	288.614	1.21401e+07	-0.000755681	0.000228075	0.679423	282.194	283.191	1.10891e+07	-0.000283582	1.51995e-06	0.703998	280.718	281.484	1.09645e+07	-0.000599024	0.00109988	0.868863	286.151	286.488	1.45048e+07	-0.00102191	3.28221e-05	1.03507	289.984	290.927	1.55796e+07	-0.00144687	0.00183435	0.916871	81.2897	79.6817	81.9932	83.0551	83.228	84.2251	138.987	134.003	136.223	138.297	136.65	139.114	12.0763	12.5008	19.694	37.4552	36.0756	47.6481	155.189
3239.99	287.764	288.852	1.21172e+07	-0.000943705	0.000249924	0.837281	282.157	283.508	1.10727e+07	-0.000328385	2.68923e-06	0.865272	280.752	281.748	1.09435e+07	-0.000567987	0.00108471	1.16285	286.086	287.035	1.44528e+07	-0.00120553	2.75113e-05	1.48209	289.847	291.215	1.55551e+07	-0.00140668	0.00195433	1.27396	76.8688	77.1478	78.9043	80.8863	81.0028	81.4209	78.6184	76.8831	77.9214	80.1297	77.1344	78.6558	-30.1224	-32.4897	-25.6154	-9.53248	-18.745	-4.90587	110.363
3780.07	287.821	288.782	1.21096e+07	-0.000848897	0.00023854	0.760609	282.209	283.422	1.10652e+07	-0.000305895	2.28811e-06	0.781093	280.76	281.676	1.09259e+07	-0.000584289	0.00109385	1.01305	286.08	286.784	1.44639e+07	-0.00111485	2.66055e-05	1.2647	289.918	291.103	1.5547e+07	-0.00143527	0.00192603	1.10496	134.03	134.387	135.753	137.748	138.382	138.507	181.039	174.563	175.897	178.514	175.502	175.123	95.3836	89.8543	99.1294	119.353	114.823	124.874	222.645
3534.22	287.96	288.475	12115456	-0.0005772	0.000209325	0.524658	282.315	283.044	11069588	-0.000243781	1.01126e-06	0.527832	280.763	281.368	10923410	-0.000638016	0.00111634	0.556885	286.084	285.948	14539774	-0.000839663	2.86394e-05	0.587769	290.113	290.698	15571089	-0.00152496	0.00181417	0.571777	144.19	143.047	144.772	146.776	146.797	148.009	199.703	196.631	197.791	198.901	196.999	200.167	100.29	93.6504	101.53	114.493	109.688	123.708	215.167
4435.99	287.96	288.475	12115456	-0.0005772	0.000209325	0.524658	282.315	283.044	11069588	-0.000243781	1.01126e-06	0.527832	280.763	281.368	10923410	-0.000638016	0.00111634	0.556885	286.084	285.948	14539774	-0.000839663	2.86394e-05	0.587769	290.113	290.698	15571089	-0.00152496	0.00181417	0.571777	143.406	143.751	144.608	145.358	146.318	147.294	198.085	199.82	201.147	202.195	199.283	203.749	104.22	101.582	103.587	131.398	122.213	132.896	213.886
4254.17	287.96	288.475	12115456	-0.0005772	0.000209325	0.524658	282.315	283.044	11069588	-0.000243781	1.01126e-06	0.527832	280.763	281.368	10923410	-0.000638016	0.00111634	0.556885	286.084	285.948	14539774	-0.000839663	2.86394e-05	0.587769	290.113	290.698	15571089	-0.00152496	0.00181417	0.571777	49.2734	48.9681	49.7974	50.9361	52.1936	53.1775	110.65	111.021	112.499	112.302	109.991	112.259	13.0565	6.42092	11.9961	30.0581	23.0441	39.968	123.426
3253.68	287.961	288.474	1.2115e+07	-0.000577139	0.000209635	0.524654	282.316	283.041	1.10693e+07	-0.000243579	1.01229e-06	0.527829	280.763	281.365	1.09232e+07	-0.000637923	0.00111433	0.55686	286.086	285.948	1.45397e+07	-0.000837876	2.85554e-05	0.587688	290.116	290.697	1.55717e+07	-0.00152326	0.00181098	0.571651	115.44	114.622	115.689	117.514	118.496	119.041	205.985	204.455	207.694	210.799	206.949	211.637	91.7528	87.8055	96.2613	113.207	110.805	127.127	228.903
4809.89	288.028	288.329	1.20721e+07	-0.000571437	0.000238523	0.524292	282.41	282.821	1.10416e+07	-0.000224728	1.10799e-06	0.527588	280.719	281.11	1.09081e+07	-0.000629171	0.000926841	0.554568	286.277	285.929	1.45344e+07	-0.000671157	2.07149e-05	0.58021	290.353	290.626	1.56279e+07	-0.00136432	0.00151317	0.55983	143.713	142.921	144.43	146.067	147.759	147.904	212.668	206.656	210.176	216.049	213.794	215.905	73.3411	73.8387	81.2419	97.1854	89.8112	102.917	221.777
4873.91	287.977	288.491	1.21079e+07	-0.000676523	0.000245232	0.612562	282.326	282.936	1.1081e+07	-0.000251562	1.09216e-06	0.649338	280.662	281.212	1.10153e+07	-0.000584804	0.000916767	0.758048	286.427	286.433	1.45706e+07	-0.000800852	2.82753e-05	0.862039	290.288	290.858	1.56425e+07	-0.00129542	0.00148254	0.774264	125.561	124.39	126.887	128.177	130.039	130.584	214.234	207.941	212.656	213.175	210.017	214.854	92.2597	90.3984	97.4689	109.93	106.019	121.536	227.765
4810.38	287.976	288.494	1.21085e+07	-0.000678359	0.000245377	0.614109	282.325	282.938	1.10816e+07	-0.000252015	1.09198e-06	0.651471	280.661	281.214	1.10171e+07	-0.000584018	0.000916412	0.761611	286.43	286.442	1.45713e+07	-0.000802966	2.84003e-05	0.86697	290.287	290.862	1.56428e+07	-0.00129406	0.00148172	0.77801	142.237	140.513	143.595	145.815	147.263	147.439	115.028	108.952	112.502	112.265	107.937	110.597	-4.19308	-5.08127	5.56682	12.9127	12.1949	23.9041	132.419
4301.09	287.884	288.786	12173096	-0.000867609	0.000257441	0.773071	282.174	283.143	11152594	-0.000300352	1.06341e-06	0.870728	280.56	281.397	11210166	-0.000504125	0.000898393	1.12805	286.699	287.351	14636484	-0.00103664	4.20206e-05	1.37451	290.168	291.282	15668993	-0.00117009	0.00142675	1.16418	142.566	141.012	143.957	145.293	146.885	147.456	206.544	202.453	205.244	203.823	202.61	208.466	88.4827	86.5582	95.4868	106.357	97.9097	111.893	226.365
2217.02	287.884	288.786	12173096	-0.000867609	0.000257441	0.773071	282.174	283.143	11152594	-0.000300352	1.06341e-06	0.870728	280.56	281.397	11210166	-0.000504125	0.000898393	1.12805	286.699	287.351	14636484	-0.00103664	4.20206e-05	1.37451	290.168	291.282	15668993	-0.00117009	0.00142675	1.16418	144.744	143.948	144.918	145.055	147.586	147.649	203.399	204.925	203.329	202.075	199.034	203.011	87.5501	86.448	98.9872	115.714	107.318	125.083	233.087
3792.78	287.889	288.786	1.2175e+07	-0.000864719	0.000257727	0.77142	282.181	283.142	1.11542e+07	-0.000299302	1.06534e-06	0.868497	280.561	281.394	1.12062e+07	-0.000503211	0.000893178	1.12381	286.704	287.348	1.46373e+07	-0.00102947	4.17858e-05	1.3665	290.176	291.283	1.56728e+07	-0.00116626	0.0014191	1.15862	142.039	141.806	143.862	144.363	146.611	146.705	201.008	195.005	189.668	189.266	185.248	187.573	116.977	115.289	132.478	137.384	138.347	153.18	237.91
4447.72	287.968	288.52	1.21143e+07	-0.000695208	0.000246451	0.628261	282.311	282.956	1.10879e+07	-0.000256318	1.08944e-06	0.670991	280.652	281.23	1.10343e+07	-0.000576906	0.000914808	0.794234	286.454	286.523	1.45771e+07	-0.000823769	2.96129e-05	0.912155	290.276	290.9	1.56451e+07	-0.00128302	0.00147682	0.81239	141.992	141.337	143.836	145.212	147.076	147.152	206.65	202.923	202.518	202.113	197.568	201.194	109.889	107.591	118.082	129.15	125.709	143.15	235.293
1687.69	288.08	288.622	1.21804e+07	-0.000680558	0.00026461	0.628378	282.484	282.998	1.11576e+07	-0.000241512	1.14015e-06	0.672047	280.659	281.218	1.10556e+07	-0.000534346	0.000749298	0.785394	286.678	286.734	1.46272e+07	-0.000691687	2.50398e-05	0.862349	290.485	291.053	1.57434e+07	-0.00111505	0.00122024	0.784076	141.801	141.117	142.163	143.831	145.641	145.756	201.615	198.683	199.641	199.612	196.579	201.218	93.94	90.4596	103.292	120.757	115.164	132.464	231.588
4128.07	288.145	288.44	12126236	-0.000574157	0.000267775	0.52356	282.611	282.89	11120154	-0.00021043	1.16772e-06	0.526733	280.752	281.128	11055478	-0.000597386	0.000736693	0.548706	286.533	286.161	14596862	-0.000537977	1.27548e-05	0.571777	290.607	290.788	15697819	-0.0011548	0.00121144	0.554077	127.303	126.481	128.219	129.04	130.482	130.463	179.956	177.184	178.527	178.55	175.605	180.339	73.18	73.0767	83.0907	97.3034	92.1347	107.215	220.453
4356.81	288.145	288.44	12126236	-0.000574157	0.000267775	0.52356	282.611	282.89	11120154	-0.00021043	1.16772e-06	0.526733	280.752	281.128	11055478	-0.000597386	0.000736693	0.548706	286.533	286.161	14596862	-0.000537977	1.27548e-05	0.571777	290.607	290.788	15697819	-0.0011548	0.00121144	0.554077	142.153	142.007	144.639	144.452	146.344	146.052	198.916	195.352	191.979	192.362	190.315	193.264	118.972	120.062	138.968	146.315	141.646	155.676	251.054
4219.95	288.077	288.375	1.20946e+07	-0.000572563	0.000250703	0.523988	282.494	282.85	1.10742e+07	-0.000218771	1.13289e-06	0.527233	280.732	281.117	1.09693e+07	-0.000615954	0.00084767	0.55213	286.384	286.025	1.45604e+07	-0.000615678	1.74006e-05	0.5767	290.459	290.693	1.5657e+07	-0.00127712	0.00138754	0.55743	142.407	141.763	144.115	144.958	146.291	146.365	198.629	195.883	197.229	198.587	195.75	197.212	111.795	107.064	117.448	132.808	129.902	146.73	235.298
4045.47	288.028	288.329	12072044	-0.00057143	0.000238561	0.524292	282.41	282.821	11041534	-0.000224703	1.10812e-06	0.527588	280.718	281.11	10908088	-0.00062916	0.000926593	0.554565	286.277	285.929	14534398	-0.000670937	2.07045e-05	0.5802	290.354	290.625	15627945	-0.00136411	0.00151278	0.559814	142.568	141.574	143.335	143.586	144.948	145.143	211.593	204.693	205.747	209.26	206.318	207.595	95.0605	92.1523	100.146	112.354	105.444	121.98	225.743
4424.26	288.028	288.329	12072044	-0.00057143	0.000238561	0.524292	282.41	282.821	11041534	-0.000224703	1.10812e-06	0.527588	280.718	281.11	10908088	-0.00062916	0.000926593	0.554565	286.277	285.929	14534398	-0.000670937	2.07045e-05	0.5802	290.354	290.625	15627945	-0.00136411	0.00151278	0.559814	141.71	140.296	142.922	144.542	146.211	146.699	209.257	202.923	204.271	206.61	203.143	202.133	85.8459	81.0748	87.3229	104.336	101.232	114.138	223.959
3993.66	288.028	288.329	12072044	-0.00057143	0.000238561	0.524292	282.41	282.821	11041534	-0.000224703	1.10812e-06	0.527588	280.718	281.11	10908088	-0.00062916	0.000926593	0.554565	286.277	285.929	14534398	-0.000670937	2.07045e-05	0.5802	290.354	290.625	15627945	-0.00136411	0.00151278	0.559814	42.5607	41.5714	42.9025	44.6492	46.624	47.0876	187.596	183.925	186.929	193.199	190.673	192.351	77.4497	75.0242	84.9882	103.687	96.9234	109.867	211.895
4240.48	287.98	288.431	1.21025e+07	-0.000575484	0.000218022	0.524549	282.343	282.978	1.10612e+07	-0.000238106	1.04007e-06	0.527759	280.75	281.291	1.09189e+07	-0.000635382	0.0010599	0.556195	286.142	285.943	1.45382e+07	-0.000789475	2.62791e-05	0.585517	290.185	290.676	1.5588e+07	-0.00147711	0.00172452	0.568219	142.483	142.746	144.502	145.192	146.523	146.967	199.811	198.282	199.171	200.913	197.407	200.334	110.723	108.055	121.708	133.948	132.29	148.438	235.647
3919.86	287.96	288.475	12115456	-0.0005772	0.000209325	0.524658	282.315	283.044	11069588	-0.000243781	1.01126e-06	0.527832	280.763	281.368	10923410	-0.000638016	0.00111634	0.556885	286.084	285.948	14539774	-0.000839663	2.86394e-05	0.587769	290.113	290.698	15571089	-0.00152496	0.00181417	0.571777	143.802	143.462	145.114	144.388	146.162	147.248	191.096	188.93	189.237	190.798	187.726	189.903	107.901	101.308	112.478	138.437	130.532	145.715	230.86
1867.55	287.96	288.475	12115456	-0.0005772	0.000209325	0.524658	282.315	283.044	11069588	-0.000243781	1.01126e-06	0.527832	280.763	281.368	10923410	-0.000638016	0.00111634	0.556885	286.084	285.948	14539774	-0.000839663	2.86394e-05	0.587769	290.113	290.698	15571089	-0.00152496	0.00181417	0.571777	-545.917	-545.863	-543.787	-543.767	-542.066	-541.597	-492.487	-494.526	-494.482	-490.766	-495.076	-494.931	-552.683	-555.924	-540.955	-529.005	-535.499	-520.233	-448.527
4222.89	287.96	288.475	12115456	-0.0005772	0.000209325	0.524658	282.315	283.044	11069588	-0.000243781	1.01126e-06	0.527832	280.763	281.368	10923410	-0.000638016	0.00111634	0.556885	286.084	285.948	14539774	-0.000839663	2.86394e-05	0.587769	290.113	290.698	15571089	-0.00152496	0.00181417	0.571777	139.786	140.712	142.469	145.399	146.47	146.248	162.611	156.309	154.759	160.028	155.299	152.006	138.022	133.152	153.516	165.139	158.879	174.428	223.296
4258.08	287.896	289.368	1.21736e+07	-0.000956938	0.000261935	0.857482	282.358	284.113	1.11249e+07	-0.00033461	2.67923e-06	0.881404	280.86	282.227	1.09441e+07	-0.000561756	0.00109637	1.17768	286.111	287.426	1.45076e+07	-0.00122162	2.29991e-05	1.52841	289.926	291.607	1.55734e+07	-0.00138853	0.00198488	1.30849	140.478	141.651	143.513	146.814	147.374	147.588	164.342	159.876	159.607	164.829	160.508	157.279	99.9688	94.7461	103.405	117.751	117.175	120.139	218.775
3832.86	288.003	289.806	1.22326e+07	-0.000976125	0.000274536	0.876869	282.521	284.623	1.11796e+07	-0.00034259	2.66504e-06	0.898931	280.951	282.633	1.09596e+07	-0.000556917	0.00110505	1.19488	286.14	287.762	1.45684e+07	-0.00123868	2.03521e-05	1.57132	289.989	291.942	1.56039e+07	-0.00137229	0.00200564	1.33855	141.286	142.532	144.169	146.677	146.895	147.497	163.866	156.638	157.545	161.66	158.601	156.028	92.8419	86.2698	94.2872	115.786	113.527	113.34	209.694
4052.8	288.09	290.109	1.22733e+07	-0.000973415	0.000281953	0.876891	282.648	284.975	1.12175e+07	-0.000344379	2.56282e-06	0.89601	281.017	282.912	1.09686e+07	-0.000556385	0.00111261	1.17931	286.164	287.961	1.46158e+07	-0.00123422	1.84942e-05	1.56069	290.05	292.166	1.56259e+07	-0.00136509	0.00201227	1.32762	89.4456	89.2841	91.0163	93.0119	93.1166	93.1743	182.547	178.424	180.009	183.337	179.58	179.473	76.1198	72.2225	80.5966	102.955	102.945	109.398	203.884
3574.3	288.228	290.673	1.23383e+07	-0.00099944	0.000298147	0.904347	282.86	285.632	1.12781e+07	-0.000354093	2.50448e-06	0.919327	281.135	283.433	1.09802e+07	-0.000548804	0.0011229	1.20374	286.211	288.411	1.46866e+07	-0.00125764	1.49453e-05	1.61824	290.139	292.607	1.56579e+07	-0.00134081	0.00203329	1.36884	144.757	143.896	145.001	146.426	146.318	146.083	193.665	192.383	194.835	198.926	196.833	196.916	61.0773	61.7959	69.4737	98.5245	94.299	95.5044	202.646
4659.84	288.225	290.717	12355266	-0.00101607	0.000300774	0.917236	282.859	285.686	11293488	-0.000359204	2.63549e-06	0.935425	281.138	283.477	10991950	-0.000546841	0.0011231	1.23071	286.201	288.462	14694900	-0.0012742	1.48409e-05	1.66064	290.121	292.639	15667409	-0.00133848	0.00204885	1.40112	145.227	144.4	145.13	146.819	147.281	147.527	182.201	178.14	180.2	182.463	178.59	178.618	71.6198	69.7072	76.1876	105.252	99.5085	102.309	212.969
2147.61	288.251	290.343	1.22105e+07	-0.000873865	0.000278319	0.807032	282.867	285.218	1.11622e+07	-0.00031551	1.51541e-06	0.797789	281.108	283.098	1.08917e+07	-0.000563621	0.00112142	1.00008	286.282	288.028	1.46236e+07	-0.00113264	1.57335e-05	1.29811	290.271	292.367	1.55858e+07	-0.00135841	0.0019158	1.12509	-20.8846	-21.1024	-19.7626	-17.6494	-17.548	-17.7975	149.171	149.173	150.765	157.07	154.14	153.378	47.8825	45.5121	51.4699	75.5294	75.4092	83.6427	189.224
2923.76	288.191	289.84	1.2158e+07	-0.00077634	0.000257917	0.719602	282.744	284.627	1.11132e+07	-0.000289932	1.16122e-06	0.707278	281.023	282.626	1.08774e+07	-0.000584027	0.00111991	0.850481	286.255	287.465	1.45894e+07	-0.00103609	1.88404e-05	1.05987	290.268	291.931	1.55649e+07	-0.00140031	0.0018643	0.940875	28.7533	28.1046	29.3158	31.2439	31.4946	31.389	28.3242	26.1417	28.2776	32.5714	29.8768	29.933	-68.1864	-69.913	-60.8342	-40.5342	-44.7106	-36.9372	48.7902
4130.02	288.259	290.239	12170356	-0.000834452	0.000272096	0.776489	282.869	285.089	11125872	-0.0003034	1.20498e-06	0.759644	281.099	282.993	10863910	-0.000568272	0.00112095	0.936157	286.305	287.907	14603834	-0.00109341	1.59809e-05	1.19763	290.313	292.291	15563145	-0.00136393	0.00187892	1.04858	123.874	122.802	124.461	126.238	126.458	126.368	174.819	168.519	170.975	175.006	174.15	173.322	83.1429	79.1817	85.6421	99.1208	95.4793	103.795	199.102
4317.22	288.259	290.239	12170356	-0.000834452	0.000272096	0.776489	282.869	285.089	11125872	-0.0003034	1.20498e-06	0.759644	281.099	282.993	10863910	-0.000568272	0.00112095	0.936157	286.305	287.907	14603834	-0.00109341	1.59809e-05	1.19763	290.313	292.291	15563145	-0.00136393	0.00187892	1.04858	-209.641	-210.468	-209.241	-207.934	-207.327	-207.581	142.14	138.056	137.713	139.93	137.867	137.779	54.9087	50.5577	57.9527	73.4435	67.3354	84.8784	161.658
3122.69	288.015	288.798	1.21255e+07	-0.000624342	0.000220828	0.570807	282.416	283.419	1.10799e+07	-0.000254706	1.04676e-06	0.570312	280.825	281.666	1.09125e+07	-0.000625236	0.00111718	0.626387	286.124	286.307	1.45515e+07	-0.000886163	2.63197e-05	0.699527	290.15	290.99	1.55696e+07	-0.00149545	0.00182604	0.659153	143.879	142.95	144.749	144.677	145.304	145.388	195.23	191.956	193.516	193.716	191.581	194.777	95.637	87.8335	97.3778	110.034	103.976	119.963	217.899
4036.18	288.243	290.089	1.20976e+07	-0.000816588	0.000279699	0.765041	282.847	284.882	1.10444e+07	-0.000294067	1.16342e-06	0.7536	281.054	282.803	1.08249e+07	-0.000559365	0.00106311	0.927348	286.331	287.781	1.45122e+07	-0.00103557	1.36042e-05	1.17635	290.366	292.168	1.55157e+07	-0.00131623	0.00177973	1.03067	-239.229	-240.451	-239.428	-238.469	-237.137	-237.093	24.909	21.1	21.9748	22.9023	21.0579	22.8109	-77.3482	-83.8527	-74.686	-60.7402	-64.9741	-48.932	31.4269
3870.98	288.215	289.826	1.19699e+07	-0.000785196	0.000293059	0.744925	282.807	284.518	1.09013e+07	-0.000277668	1.09039e-06	0.742982	280.974	282.469	1.07564e+07	-0.000543713	0.000961472	0.911868	286.376	287.558	1.43511e+07	-0.000933934	9.42787e-06	1.13896	290.459	291.952	1.54323e+07	-0.0012324	0.00160543	0.999185	144.273	143.375	144.033	146.332	147.617	148.303	196.087	189.039	189.081	193.69	194.284	194.091	99.9349	94.3685	101.445	113.831	106.774	125.67	213.894
3919.86	288.214	289.809	11961768	-0.00078321	0.000293904	0.743652	282.805	284.495	10892240	-0.00027663	1.08577e-06	0.74231	280.968	282.448	10752108	-0.000542723	0.000955039	0.910889	286.379	287.544	14340860	-0.000927502	9.16357e-06	1.1366	290.465	291.938	15427045	-0.00122709	0.0015944	0.997192	72.7885	71.8656	72.6127	74.9595	76.1542	76.5959	135.64	126.245	127.068	130.75	130.051	126.479	43.9365	40.7508	47.6107	72.1829	64.2425	78.5392	159.917
3979.48	288.214	289.809	11961768	-0.00078321	0.000293904	0.743652	282.805	284.495	10892240	-0.00027663	1.08577e-06	0.74231	280.968	282.448	10752108	-0.000542723	0.000955039	0.910889	286.379	287.544	14340860	-0.000927502	9.16357e-06	1.1366	290.465	291.938	15427045	-0.00122709	0.0015944	0.997192	143.428	142.577	143.653	145.079	147.293	147.565	202.88	195.825	196.097	198.387	196.053	197.179	100.407	96.8946	107.307	131.873	126.503	146.313	218.862
3994.15	288.124	289.09	1.20153e+07	-0.000680331	0.00026702	0.637091	282.613	283.682	1.09648e+07	-0.000251405	1.09662e-06	0.638002	280.847	281.798	1.08279e+07	-0.000584712	0.000941221	0.737793	286.33	286.759	1.44349e+07	-0.000802867	1.477e-05	0.866309	290.411	291.3	1.55246e+07	-0.00129365	0.00155475	0.784722	143.196	141.923	143.308	145.352	147.599	148.257	197.469	191.526	191.376	191.652	189.706	191.505	100.979	96.5104	108.642	129.556	126.711	142.347	217.709
2057.19	288.02	288.534	1.2085e+07	-0.00059458	0.000231483	0.545479	282.411	283.079	1.10456e+07	-0.000237749	1.07131e-06	0.547857	280.763	281.35	1.0903e+07	-0.000625463	0.00100875	0.588856	286.208	286.095	1.45263e+07	-0.000765714	2.29703e-05	0.635919	290.265	290.784	1.5591e+07	-0.00141888	0.00164722	0.606083	-3.17507	-3.95816	-3.01307	-2.41523	-0.979205	-0.911832	132.297	129.089	129.977	130.692	129.122	133.555	33.6432	30.066	42.3278	59.6216	51.2932	67.9429	153.004
4543.02	288.028	288.329	12072044	-0.00057143	0.000238561	0.524292	282.41	282.821	11041534	-0.000224703	1.10812e-06	0.527588	280.718	281.11	10908088	-0.00062916	0.000926593	0.554565	286.277	285.929	14534398	-0.000670937	2.07045e-05	0.5802	290.354	290.625	15627945	-0.00136411	0.00151278	0.559814	142.817	141.78	143.767	145.319	147.598	148.116	199.346	192.542	191.658	189.992	188.095	188.437	97.07	93.5521	102.32	120.653	121.269	134.797	213.079
3810.37	288.028	288.329	12072044	-0.00057143	0.000238561	0.524292	282.41	282.821	11041534	-0.000224703	1.10812e-06	0.527588	280.718	281.11	10908088	-0.00062916	0.000926593	0.554565	286.277	285.929	14534398	-0.000670937	2.07045e-05	0.5802	290.354	290.625	15627945	-0.00136411	0.00151278	0.559814	42.9484	41.4044	43.8575	46.428	47.7772	48.7522	185.322	177.437	178.579	179.655	176.535	173.768	80.7214	75.8625	82.6872	100.081	100.151	112.659	212.807
3609	288.112	288.409	1.2111e+07	-0.00057339	0.000259562	0.523765	282.555	282.87	1.10981e+07	-0.000214443	1.15097e-06	0.526974	280.742	281.123	1.1014e+07	-0.000606318	0.000790079	0.550353	286.461	286.096	1.45793e+07	-0.000575355	1.49896e-05	0.574145	290.536	290.742	1.56782e+07	-0.00121364	0.00129616	0.55569	141.911	141.905	144.596	144.234	145.326	145.15	198.475	194.674	195.415	196.939	194.759	200.583	114.121	114.372	127.846	132.313	131.604	143.336	233.975
3779.09	288.144	288.655	1.20178e+07	-0.00062574	0.000278812	0.564411	282.63	283.159	1.09759e+07	-0.00022838	1.14753e-06	0.568036	280.8	281.355	1.091e+07	-0.000590327	0.000792774	0.619166	286.419	286.344	1.44486e+07	-0.00062234	1.11947e-05	0.680554	290.531	290.947	1.55424e+07	-0.00120399	0.00134629	0.640838	135.898	136.257	138.957	139.485	140.743	140.562	141.026	132.244	133.255	135.501	133.504	137.666	67.736	66.6512	78.8224	93.3192	87.0366	101.442	180.991
5205.29	288.203	289.725	1.1968e+07	-0.000771221	0.000290771	0.731234	282.782	284.4	1.09007e+07	-0.00027369	1.08703e-06	0.730154	280.954	282.372	1.07609e+07	-0.000547616	0.000953429	0.890717	286.373	287.453	1.43518e+07	-0.000912978	9.81691e-06	1.1051	290.459	291.864	1.54384e+07	-0.00123485	0.00158978	0.972432	141.671	140.054	142.486	144.912	146.291	147.203	193.527	185.661	187.033	188.438	187.133	186.345	102.071	97.0548	110.331	132.416	132.845	146.819	216.07
4905.2	288.207	289.33	1.19191e+07	-0.000733083	0.00030348	0.66994	282.778	283.938	1.08431e+07	-0.000258369	1.12455e-06	0.671965	280.919	281.986	1.07685e+07	-0.000555516	0.000845267	0.792886	286.385	287.047	1.42977e+07	-0.000773362	6.54561e-06	0.951173	290.519	291.525	1.53847e+07	-0.00118973	0.00146555	0.854089	136.842	136.183	137.922	139.32	140.376	140.739	155.631	148.826	152.091	155.216	153.609	153.195	80.6239	75.9338	88.458	111.635	100.924	114.675	194.04
4127.09	288.145	288.44	12126236	-0.000574157	0.000267775	0.52356	282.611	282.89	11120154	-0.00021043	1.16772e-06	0.526733	280.752	281.128	11055478	-0.000597386	0.000736693	0.548706	286.533	286.161	14596862	-0.000537977	1.27548e-05	0.571777	290.607	290.788	15697819	-0.0011548	0.00121144	0.554077	124.309	125.081	127.98	127.675	129.63	128.997	190.235	184.009	181.109	181.565	180.608	185.709	126.209	126.152	142.932	143.834	144.658	161.587	235.273
2923.76	288.25	290.187	1.21688e+07	-0.000826929	0.000270261	0.769125	282.853	285.029	1.11242e+07	-0.000301656	1.19931e-06	0.752865	281.09	282.945	10865650	-0.000570311	0.00112081	0.925066	286.298	287.85	1.4602e+07	-0.00108599	1.6351e-05	1.1798	290.307	292.245	1.55634e+07	-0.00136864	0.00187703	1.03464	143.204	142.289	143.501	145.221	145.961	146.204	182.636	181.759	182.927	188.294	185.235	186.902	93.325	91.361	101.76	125.518	117.324	131.767	211.391
4742.93	288.194	288.843	1.1905e+07	-0.000675426	0.000307763	0.594053	282.739	283.37	1.08307e+07	-0.000238381	1.16103e-06	0.598981	280.86	281.517	1.08113e+07	-0.000570364	0.000743404	0.670398	286.405	286.545	1.42926e+07	-0.000621878	5.01278e-06	0.759139	290.572	291.109	1.53815e+07	-0.00115527	0.00133308	0.70515	140.774	140.408	143.572	143.753	144.431	144.601	195.541	189.83	191.985	192.488	189.711	190.16	108.795	105.895	115.783	131.152	125.887	142.198	220.069
4068.44	288.2	288.889	11879854	-0.000686916	0.0003123	0.602051	282.754	283.425	10797820	-0.000241552	1.16027e-06	0.607178	280.873	281.561	10783606	-0.000567298	0.000744166	0.684204	286.391	286.589	14258038	-0.000631397	4.13443e-06	0.780396	290.568	291.145	15345639	-0.00115533	0.00134688	0.72229	141.198	140.879	143.532	143.809	144.586	144.736	186.271	179.714	179.868	182.06	178.812	178.448	104.437	100.842	108.365	126.269	118.592	138.552	220.106
4067.46	288.2	288.889	11879854	-0.000686916	0.0003123	0.602051	282.754	283.425	10797820	-0.000241552	1.16027e-06	0.607178	280.873	281.561	10783606	-0.000567298	0.000744166	0.684204	286.391	286.589	14258038	-0.000631397	4.13443e-06	0.780396	290.568	291.145	15345639	-0.00115533	0.00134688	0.72229	140.723	139.788	142.969	144.114	144.572	144.937	162.125	153.863	158.179	158.49	155.561	153.705	92.5072	88.6302	92.7327	113.25	110.783	131.418	213.274
4295.22	288.211	288.599	1.18045e+07	-0.000637455	0.000301811	0.559832	282.723	283.081	1.07401e+07	-0.000224744	1.1643e-06	0.5604	280.848	281.264	1.07653e+07	-0.000544581	0.000637934	0.604854	286.424	286.329	1.42106e+07	-0.000517773	4.43688e-06	0.661931	290.614	290.907	1.52754e+07	-0.00113038	0.00127521	0.632038	131.559	129.946	134.023	136.674	137.559	138.115	167.454	157.625	161.105	159.748	156.574	152.356	78.2432	76.1102	81.1119	89.1805	94.9873	113.552	199.848
4020.05	288.042	288.812	1.18253e+07	-0.00083919	0.000326534	0.818605	282.552	283.216	1.07646e+07	-0.000257586	1.12625e-06	0.768764	280.75	281.33	1.05835e+07	-0.000414272	0.000512242	0.920262	286.286	287.149	1.41637e+07	-0.000641397	4.58954e-06	1.11825	290.469	291.32	1.52293e+07	-0.0010867	0.00144907	1.07693	57.6797	57.9485	60.2812	59.4737	60.5653	60.6708	112.447	105.104	107.266	106.495	106.404	111.985	52.8749	49.0436	58.5674	75.2105	71.3669	85.3547	166.081
4403.73	288.245	288.524	1.163e+07	-0.000620132	0.000274073	0.598639	282.716	282.911	1.0618e+07	-0.000213655	1.11102e-06	0.58405	280.847	281.091	1.0639e+07	-0.000440559	0.000445947	0.630517	286.521	286.497	1.40454e+07	-0.000426674	8.78499e-06	0.692704	290.711	290.95	1.50825e+07	-0.00108933	0.00126558	0.681836	35.7634	33.4326	37.3736	38.9436	38.9838	39.1149	35.741	21.8473	28.509	29.0912	25.8507	23.3395	-32.8899	-36.1939	-32.822	-16.9396	-15.694	1.75734	125.927
4159.35	288.331	288.426	11549752	-0.00053268	0.000248791	0.518433	282.787	282.792	10562632	-0.000196128	1.10067e-06	0.516846	280.886	281.001	10659604	-0.000440567	0.000411333	0.524658	286.641	286.282	13996738	-0.000346798	1.17713e-05	0.540405	290.824	290.832	15023377	-0.00108555	0.00119023	0.539429	116.477	114.267	117.282	119.575	119.679	119.802	150.828	129.616	133.026	131.25	131.594	128.943	84.526	83.3457	88.2211	100.554	103.985	125.875	230.079
4551.82	288.226	288.358	1.17293e+07	-0.000591786	0.00029029	0.523713	282.703	282.79	1.06836e+07	-0.000209641	1.16372e-06	0.520519	280.831	281.012	1.07443e+07	-0.000520272	0.000539753	0.536826	286.464	286.119	1.416e+07	-0.000417016	5.11522e-06	0.560264	290.663	290.713	1.52044e+07	-0.00110782	0.00121303	0.554581	136.376	134.771	137.892	139.109	139.221	139.439	158.221	149.032	152.683	154.458	151.109	151.468	86.7278	84.0431	89.2146	105.584	107.757	126.565	236.305
3905.68	288.22	288.354	11740648	-0.000595533	0.000292921	0.524048	282.697	282.79	10691250	-0.000210498	1.16772e-06	0.520752	280.828	281.012	10749692	-0.000525326	0.000547895	0.537598	286.453	286.108	14170346	-0.000421468	4.69323e-06	0.561523	290.652	290.705	15215857	-0.00110923	0.00121447	0.555542	141.645	140.395	142.272	143.125	143.898	143.988	156.605	145.864	148.979	151.663	149.157	151.793	82.9496	80.9697	88.2773	96.9092	99.2203	115.025	234.789
4393.95	288.278	288.392	1.164e+07	-0.000562409	0.000269664	0.521089	282.745	282.791	1.06235e+07	-0.000202925	1.13238e-06	0.518693	280.859	281.006	1.07022e+07	-0.000480656	0.000475925	0.530778	286.552	286.2	1.40789e+07	-0.000382116	8.42346e-06	0.550394	290.743	290.772	1.51144e+07	-0.00109675	0.0012017	0.54705	140.15	138.554	140.963	143.806	143.148	143.255	176.975	164.536	165.904	166.43	164.938	162.761	86.1486	83.3955	88.6052	96.485	99.0544	116.275	258.819
4110.47	288.331	288.427	1.15503e+07	-0.000532374	0.000248553	0.51842	282.787	282.792	1.05632e+07	-0.000196066	1.10073e-06	0.516837	280.886	281.001	1.06611e+07	-0.000440507	0.000411458	0.52461	286.643	286.283	1.39973e+07	-0.000346921	1.18368e-05	0.540329	290.825	290.833	1.50235e+07	-0.00108513	0.00118949	0.539355	139.715	137.846	141.103	144.468	143.744	143.57	172.851	162.721	165.217	164.922	163.325	163.333	80.672	77.969	81.078	91.027	95.9774	116.444	254.306
4016.14	288.303	288.458	1.16921e+07	-0.000526153	0.000245791	0.517901	282.748	282.775	1.06685e+07	-0.000193437	1.16821e-06	0.519967	280.819	281.027	1.08282e+07	-0.000472487	0.000506521	0.528101	286.815	286.325	1.41283e+07	-0.000411425	1.18477e-05	0.546215	290.879	290.876	1.51325e+07	-0.00100809	0.00105492	0.539135	140.377	137.669	141.387	144.969	145.584	146.284	179.529	164.595	166.284	163.068	163.15	160.42	84.5782	83.4506	88.2202	100.206	104.062	118.335	240.934
3189.16	288.236	288.414	1.17442e+07	-0.000557485	0.000270197	0.519608	282.696	282.779	1.0694e+07	-0.000199463	1.20467e-06	0.522669	280.791	281.019	1.08067e+07	-0.000505632	0.00056212	0.535479	286.679	286.233	1.41754e+07	-0.000443139	5.67854e-06	0.558194	290.793	290.807	1.52034e+07	-0.00101026	0.00105663	0.547369	78.982	77.3497	81.8772	84.9126	85.5588	85.9338	187.193	178.141	182.303	180.998	178.582	174.19	87.8293	85.4077	89.967	97.9021	107.2	122.788	229.688
3789.85	288.193	288.623	1.19107e+07	-0.000623706	0.000290806	0.557481	282.698	283.095	1.0859e+07	-0.00022239	1.17024e-06	0.560699	280.82	281.287	1.08594e+07	-0.00056092	0.000689387	0.60479	286.484	286.354	1.43295e+07	-0.000549818	6.86703e-06	0.660032	290.625	290.938	1.54063e+07	-0.00112676	0.00124704	0.627101	139.38	137.851	141.238	144.024	145.108	145.364	192.276	183.516	184.187	183.607	181.389	177.635	97.2222	93.5218	96.8982	111.089	109.343	132.486	225.169
4059.64	288.146	288.44	1.21247e+07	-0.00057406	0.000267766	0.523541	282.612	282.889	1.11185e+07	-0.000210379	1.1679e-06	0.526719	280.752	281.127	1.10546e+07	-0.000597012	0.000736024	0.548653	286.534	286.162	1.45952e+07	-0.000537625	1.2728e-05	0.571722	290.608	290.788	1.56959e+07	-0.00115415	0.00121071	0.554044	124.774	124.04	126.899	127.704	128.976	128.792	196.01	190.016	190.848	190.379	187.874	189.985	104.216	99.9991	108.831	123.821	119.841	140.269	234.419
4059.15	288.148	288.44	1.21172e+07	-0.00057357	0.000267719	0.523443	282.613	282.887	1.111e+07	-0.000210115	1.16878e-06	0.526646	280.752	281.125	1.10498e+07	-0.000595106	0.000732614	0.548381	286.538	286.164	1.45869e+07	-0.00053583	1.25914e-05	0.571438	290.613	290.788	1.5686e+07	-0.00115087	0.00120698	0.553877	141.304	140.845	143.791	144.412	145.659	145.571	203.24	194.641	195.774	196.335	193.237	197.015	102.057	98.265	108.372	121.048	118.633	137.25	235.169
4840.68	288.229	288.428	1.1787e+07	-0.00055222	0.000265687	0.519215	282.686	282.789	1.07416e+07	-0.000198612	1.20749e-06	0.523475	280.779	281.032	1.08448e+07	-0.000512076	0.000584034	0.536542	286.705	286.248	1.42229e+07	-0.000457647	6.64311e-06	0.559071	290.799	290.824	1.52556e+07	-0.00100773	0.00104424	0.546583	140.311	138.533	141.681	144.446	145.555	145.978	161.984	154.099	157.168	157.253	154.591	151.064	72.2086	65.9821	72.1792	81.5018	82.8027	100.399	201.389
3726.31	288.239	288.426	11744950	-0.0005495	0.000265428	0.518677	282.695	282.776	10694612	-0.000197147	1.21243e-06	0.523071	280.783	281.02	10818676	-0.000501499	0.000565106	0.535034	286.727	286.259	14176498	-0.000447687	5.88532e-06	0.557495	290.822	290.829	15200733	-0.000989489	0.0010235	0.545654	140.354	138.518	141.855	146.476	147.275	147.892	184.166	172.547	174.963	174.111	174.44	169.138	86.7773	85.3088	89.4579	96.1609	106.367	125.73	239.621
4125.13	288.239	288.426	11744950	-0.0005495	0.000265428	0.518677	282.695	282.776	10694612	-0.000197147	1.21243e-06	0.523071	280.783	281.02	10818676	-0.000501499	0.000565106	0.535034	286.727	286.259	14176498	-0.000447687	5.88532e-06	0.557495	290.822	290.829	15200733	-0.000989489	0.0010235	0.545654	141.188	139.33	142.07	145.514	146.827	147.44	185.396	178.634	182.817	183.329	180.574	175.405	77.013	72.9228	74.5891	84.6903	90.4174	111.751	235.92
4015.16	288.317	288.464	1.16814e+07	-0.000520943	0.000241306	0.517726	282.759	282.774	1.06638e+07	-0.000192671	1.15818e-06	0.519302	280.827	281.028	1.08312e+07	-0.000466241	0.00049373	0.526654	286.835	286.339	1.41182e+07	-0.000403521	1.3188e-05	0.543783	290.891	290.886	1.5118e+07	-0.00101207	0.00106163	0.537704	142.325	140.826	142.62	145.704	146.66	147.265	183.381	174.573	179.381	180.059	177.548	172.141	81.0423	76.8345	82.1951	87.5703	93.1209	111.813	244.985
4501.48	288.39	288.5	11620266	-0.000494421	0.0002191	0.516846	282.818	282.772	10632912	-0.000188395	1.10812e-06	0.515747	280.869	281.036	10841188	-0.000433053	0.00042689	0.518677	286.936	286.415	14062720	-0.000362136	1.9952e-05	0.530884	290.957	290.94	15039763	-0.00103337	0.00109762	0.530273	142.453	140.453	142.258	145.389	146.546	146.98	177.376	166.155	170.195	170.986	167.369	167.275	85.1414	82.2678	90.6965	89.4431	95.9979	114.814	236.371
4647.62	288.238	288.416	1.17926e+07	-0.000544302	0.00025721	0.518427	282.687	282.759	1.07479e+07	-0.000198638	1.19043e-06	0.523598	280.77	281.013	1.0861e+07	-0.00050412	0.000565644	0.537086	286.729	286.247	1.42203e+07	-0.000449805	9.9578e-06	0.557551	290.782	290.816	1.52448e+07	-0.000994941	0.00102591	0.545322	141.217	139.412	142.803	145.41	146.703	147.6	186.004	178.35	182.825	183.068	179.953	175.578	79.5134	74.2346	76.3451	86.154	92.6819	112.169	236.399
4041.56	288.235	288.397	1.18767e+07	-0.000535125	0.0002427	0.517987	282.672	282.728	1.08419e+07	-0.00020127	1.15159e-06	0.524528	280.746	281.001	1.09356e+07	-0.000508748	0.000566594	0.540708	286.734	286.226	1.42975e+07	-0.000453546	1.71486e-05	0.557648	290.711	290.794	1.53227e+07	-0.00100457	0.00103016	0.544734	138.046	136.554	139.508	141.791	143.445	144.215	187.817	178.373	184.825	185.795	181.928	180.354	72.0532	64.8914	67.7422	76.7634	83.0319	102.603	224.593
3941.85	288.239	288.426	11744950	-0.0005495	0.000265428	0.518677	282.695	282.776	10694612	-0.000197147	1.21243e-06	0.523071	280.783	281.02	10818676	-0.000501499	0.000565106	0.535034	286.727	286.259	14176498	-0.000447687	5.88532e-06	0.557495	290.822	290.829	15200733	-0.000989489	0.0010235	0.545654	141.056	139.286	142.455	144.61	146.099	146.766	189.965	182.631	186.894	187.107	182.951	178.999	86.3254	81.0727	82.4249	90.5853	98.2536	117.139	230.227
4045.47	288.164	288.437	1.20516e+07	-0.00056933	0.000267316	0.522604	282.628	282.867	1.10369e+07	-0.00020783	1.17647e-06	0.526017	280.758	281.107	1.10091e+07	-0.000578616	0.000703104	0.54603	286.571	286.18	1.45146e+07	-0.000520302	1.14101e-05	0.568982	290.65	290.796	1.56005e+07	-0.00112244	0.00117465	0.552428	141.38	140.128	143.45	145.402	146.776	147.427	200.445	190.474	194.007	193.901	190.809	188.957	92.6818	85.5397	88.2985	97.6336	101.008	118.886	237.009
3981.44	288.12	288.623	1.21337e+07	-0.000668084	0.000257159	0.62872	282.522	282.953	1.11057e+07	-0.000237967	1.13418e-06	0.674558	280.653	281.179	1.10446e+07	-0.000502535	0.000675626	0.78746	286.774	286.79	1.45629e+07	-0.000652435	2.72835e-05	0.859163	290.529	291.077	1.56618e+07	-0.00104684	0.00113039	0.783	143.673	142.128	144.104	145.494	147.007	147.518	200.515	189.074	192.36	192.128	189.667	187.874	84.4645	80.9202	82.8717	92.253	96.9559	116.332	240.906
4038.62	288.082	288.69	1.22058e+07	-0.000708234	0.000267516	0.657067	282.481	283.036	1.11804e+07	-0.00024752	1.14182e-06	0.711929	280.636	281.242	1.10668e+07	-0.000510418	0.000722913	0.848907	286.759	286.928	1.46449e+07	-0.000711099	2.74203e-05	0.935889	290.489	291.153	1.5771e+07	-0.00107289	0.00117597	0.843584	145.51	144.663	144.743	146.118	147.924	148.328	206.076	198.436	199.421	199.219	196.167	195.502	75.9054	75.6513	79.7119	94.0833	94.4872	115.109	235.387
3910.08	288.146	288.583	1.20936e+07	-0.000643274	0.000247761	0.613671	282.545	282.894	1.10639e+07	-0.000232861	1.1228e-06	0.655311	280.657	281.136	1.10373e+07	-0.000493271	0.000639982	0.755862	286.796	286.72	1.45132e+07	-0.000617149	2.86859e-05	0.818706	290.544	291.035	1.5593e+07	-0.0010249	0.00109541	0.751067	143.967	142.589	144.065	146.677	148.417	149.118	209.373	198.557	203.204	203.535	201.619	199.228	78.5561	72.6204	73.003	81.3332	89.0152	111.156	239.066
3954.56	288.233	288.379	11954802	-0.000526613	0.000229241	0.517578	282.658	282.7	10929184	-0.000203711	1.11557e-06	0.525391	280.724	280.989	11004918	-0.000513041	0.000567475	0.544067	286.738	286.206	14369180	-0.000457016	2.38189e-05	0.557739	290.645	290.774	15394859	-0.0010135	0.00103411	0.544189	144.239	142.729	143.813	147.329	149.003	149.646	208.05	194.911	199.11	200.124	197.729	193.979	73.0099	70.1494	69.5938	81.518	88.6174	109.659	221.764
4816.24	288.233	288.379	11954802	-0.000526613	0.000229241	0.517578	282.658	282.7	10929184	-0.000203711	1.11557e-06	0.525391	280.724	280.989	11004918	-0.000513041	0.000567475	0.544067	286.738	286.206	14369180	-0.000457016	2.38189e-05	0.557739	290.645	290.774	15394859	-0.0010135	0.00103411	0.544189	144.224	142.991	143.83	146.847	148.906	149.663	211.703	199.814	203.967	205.089	202.102	199.998	82.612	76.4082	76.6095	88.4858	95.5892	118.687	228.327
4223.86	288.237	288.381	1.19492e+07	-0.000525849	0.000228692	0.517558	282.661	282.7	1.09246e+07	-0.000203535	1.11525e-06	0.525236	280.727	280.989	1.10033e+07	-0.000511812	0.000564832	0.543782	286.743	286.209	1.43621e+07	-0.000455155	2.36118e-05	0.557397	290.649	290.776	1.53866e+07	-0.00101298	0.00103429	0.543922	143.19	141.8	143.955	146.887	147.837	148.861	195.787	183.216	185.97	186.812	184.992	182.668	80.6934	76.7962	78.1594	89.0499	94.429	118.874	224.578
3884.18	288.237	288.381	1.19479e+07	-0.000525683	0.000228573	0.517553	282.662	282.699	1.09236e+07	-0.000203496	1.11519e-06	0.525202	280.728	280.989	1.1003e+07	-0.000511544	0.000564255	0.543719	286.745	286.21	1.43606e+07	-0.000454749	2.35666e-05	0.557322	290.65	290.776	1.53848e+07	-0.00101287	0.00103433	0.543863	144.514	142.733	144.238	147.7	148.683	149.547	196.11	184.688	189.512	190.893	189.539	187.367	72.5026	68.6406	70.2583	79.4416	89.1694	111.61	218.167
4509.3	288.237	288.383	1.19538e+07	-0.000527296	0.000227443	0.519502	282.66	282.699	1.09294e+07	-0.000204352	1.11141e-06	0.527873	280.726	280.99	1.1009e+07	-0.000511357	0.000564835	0.548117	286.748	286.219	1.4364e+07	-0.000457471	2.42887e-05	0.562705	290.642	290.781	1.53912e+07	-0.00101397	0.00103593	0.548009	144.769	143.753	144.352	147.137	148.635	149.174	203.418	195.77	201.391	203.354	202.166	199.253	77.2286	73.3593	74.5453	88.8291	91.9907	115.245	216.64
4310.86	288.228	288.431	1.20991e+07	-0.000570931	0.000193082	0.57552	282.623	282.687	1.10769e+07	-0.000228234	1.00217e-06	0.604117	280.674	281.03	1.11763e+07	-0.000501155	0.000571345	0.673536	286.857	286.476	1.44353e+07	-0.000528586	4.41448e-05	0.716237	290.438	290.919	1.55423e+07	-0.00104345	0.00108249	0.666227	88.4126	87.7461	87.9086	90.0769	91.5381	92.2414	129.808	122.792	128.112	129.667	128.801	125.734	7.10585	4.06736	4.2368	19.0751	20.7479	45.3827	145.951
4107.54	288.233	288.379	11954802	-0.000526613	0.000229241	0.517578	282.658	282.7	10929184	-0.000203711	1.11557e-06	0.525391	280.724	280.989	11004918	-0.000513041	0.000567475	0.544067	286.738	286.206	14369180	-0.000457016	2.38189e-05	0.557739	290.645	290.774	15394859	-0.0010135	0.00103411	0.544189	144.933	144.049	144.061	146.246	148.153	148.601	203.432	197.009	199.759	200.774	199.676	197.375	79.3212	75.3004	73.5715	93.3412	98.6115	126.249	217.555
4242.44	288.141	288.59	1.21006e+07	-0.000648591	0.000247456	0.618266	282.539	282.899	1.10711e+07	-0.000234552	1.12011e-06	0.661815	280.653	281.141	1.10451e+07	-0.000492468	0.000642431	0.766672	286.8	286.743	1.45204e+07	-0.000624289	2.93551e-05	0.83236	290.536	291.048	1.56029e+07	-0.00102593	0.00109839	0.761195	145.339	144.173	144.444	145.44	147.838	148.353	207.252	198.633	200.502	199.441	197.532	195.504	84.6749	80.3935	80.215	94.3846	99.1864	127.236	228.181
4513.7	288.054	288.799	12240728	-0.000766993	0.000267402	0.715576	282.424	283.1	11206768	-0.000263775	1.13047e-06	0.793091	280.586	281.292	11071730	-0.000472304	0.000716874	0.980469	286.857	287.265	14665950	-0.000786969	3.38473e-05	1.09546	290.438	291.313	15803125	-0.00103699	0.00116043	0.970459	142.46	141.768	141.999	143.301	145.267	145.686	195.776	188.364	190.235	189.715	186.355	186.515	67.7217	65.6519	70.4368	85.6211	85.8492	107.846	226.571
4330.41	288.054	288.799	12240728	-0.000766993	0.000267402	0.715576	282.424	283.1	11206768	-0.000263775	1.13047e-06	0.793091	280.586	281.292	11071730	-0.000472304	0.000716874	0.980469	286.857	287.265	14665950	-0.000786969	3.38473e-05	1.09546	290.438	291.313	15803125	-0.00103699	0.00116043	0.970459	145.31	144.755	144.943	146.495	148.241	148.503	209.237	205.017	206.866	208.839	206.242	207.796	78.1806	79.0528	86.8133	100.303	95.7038	112.335	238.87
4477.04	288.054	288.799	12240728	-0.000766993	0.000267402	0.715576	282.424	283.1	11206768	-0.000263775	1.13047e-06	0.793091	280.586	281.292	11071730	-0.000472304	0.000716874	0.980469	286.857	287.265	14665950	-0.000786969	3.38473e-05	1.09546	290.438	291.313	15803125	-0.00103699	0.00116043	0.970459	96.0533	95.5111	95.4584	97.8869	99.5221	99.5834	178.686	176.863	178.717	178.515	176.299	178.665	45.9383	48.9754	58.6795	74.8628	66.1734	78.4432	205.239
4408.62	287.983	288.794	1.22127e+07	-0.000808734	0.00026327	0.739429	282.32	283.118	1.11843e+07	-0.000278949	1.10265e-06	0.825299	280.575	281.336	1.11292e+07	-0.000485506	0.000792179	1.0417	286.792	287.3	1.46537e+07	-0.000890547	3.72381e-05	1.21123	290.326	291.3	1.57475e+07	-0.00109221	0.00127092	1.05083	144.164	143.801	144.797	145.59	147.878	148.024	205.751	203.527	201.906	201.021	197.649	201.486	82.229	80.8978	93.2056	109.491	103.3	116.738	236.537
4192.58	287.884	288.786	12173096	-0.000867609	0.000257441	0.773071	282.174	283.143	11152594	-0.000300352	1.06341e-06	0.870728	280.56	281.397	11210166	-0.000504125	0.000898393	1.12805	286.699	287.351	14636484	-0.00103664	4.20206e-05	1.37451	290.168	291.282	15668993	-0.00117009	0.00142675	1.16418	142.711	142.839	144.159	144.931	147.444	147.316	201.911	192.768	187.993	187.841	184.637	188.002	88.7914	85.6073	102.807	123.786	112.783	128.117	229.487
4269.81	287.957	288.791	1.22021e+07	-0.000824432	0.000261716	0.748399	282.281	283.125	1.11758e+07	-0.000284656	1.09219e-06	0.837412	280.571	281.352	1.11508e+07	-0.00049047	0.000820499	1.06472	286.767	287.314	1.46491e+07	-0.0009295	3.85133e-05	1.25476	290.284	291.295	1.57266e+07	-0.00111297	0.00131247	1.08105	139.54	139.45	141.319	142.14	144.561	144.229	205.033	197.075	193.725	192.019	188.16	189.117	98.7796	98.0391	114.276	124.828	123.646	133.09	228.844
4479	288.054	288.799	12240728	-0.000766993	0.000267402	0.715576	282.424	283.1	11206768	-0.000263775	1.13047e-06	0.793091	280.586	281.292	11071730	-0.000472304	0.000716874	0.980469	286.857	287.265	14665950	-0.000786969	3.38473e-05	1.09546	290.438	291.313	15803125	-0.00103699	0.00116043	0.970459	143.723	143.402	144.588	144.988	147.547	147.233	205.696	205.868	203.85	201.647	197.656	205.275	94.3847	95.2757	111.231	123.334	119.807	129.701	243.7
4455.05	288.041	288.796	1.22517e+07	-0.000774953	0.000262633	0.722795	282.411	283.088	1.12197e+07	-0.00026767	1.11521e-06	0.80475	280.576	281.294	1.11099e+07	-0.000471756	0.000717037	1.0008	286.866	287.293	1.46796e+07	-0.000796478	3.64695e-05	1.12275	290.411	291.331	1.58199e+07	-0.00104025	0.00116493	0.987646	143.556	143.566	144.187	143.901	146.182	145.841	201.726	194.694	192.987	192.353	188.213	193.863	89.2451	87.7251	98.0159	113.549	104.523	126.451	232.93
4160.81	288.005	288.784	1.22841e+07	-0.000798596	0.000248468	0.744234	282.373	283.051	1.12583e+07	-0.000279238	1.06991e-06	0.839376	280.546	281.3	1.12233e+07	-0.000470129	0.000717519	1.06119	286.89	287.379	1.47202e+07	-0.000824719	4.42568e-05	1.20379	290.333	291.383	1.58699e+07	-0.00104991	0.00117831	1.03869	145.548	145.037	144.669	144.328	146.997	147.078	205.53	198.4	199.387	198.004	193.144	192.469	83.749	81.505	86.848	104.697	101.919	125.985	227.574
4227.77	287.952	288.768	12331504	-0.000833089	0.000227803	0.775513	282.318	282.997	11314524	-0.000296115	1.00381e-06	0.889893	280.502	281.309	11388828	-0.000467755	0.000718223	1.14929	286.926	287.503	14779318	-0.000865921	5.56179e-05	1.32202	290.219	291.459	15942699	-0.00106401	0.00119782	1.11316	142.782	143.095	143.067	145.451	147.682	147.589	204.167	199.731	198.72	198.546	194.879	197.778	75.6328	73.0978	86.5569	109.542	95.0503	113.271	238.074
4109.98	287.958	288.77	1.23241e+07	-0.000829456	0.000232692	0.770082	282.321	283.008	1.13052e+07	-0.000294199	1.0159e-06	0.88278	280.51	281.309	1.13591e+07	-0.000470126	0.000723282	1.13715	286.915	287.475	1.47697e+07	-0.000864025	5.38211e-05	1.30686	290.234	291.441	1.59315e+07	-0.00106522	0.00120017	1.10342	143.468	143.644	144.03	145.749	148.009	147.997	204.745	196.965	196.714	195.257	192.103	192.999	71.987	67.4068	82.6973	110.103	99.4947	112.596	235.395
4215.07	287.868	288.753	1.23504e+07	-0.00089788	0.000257342	0.780793	282.135	283.047	1.13253e+07	-0.000323775	1.01046e-06	0.937614	280.506	281.344	1.13825e+07	-0.000516699	0.000853628	1.23955	286.803	287.363	1.47962e+07	-0.00100964	6.10634e-05	1.47501	290.075	291.334	1.59741e+07	-0.00116088	0.00135247	1.20599	140.963	141.299	144.382	144.639	147.219	147.424	208.136	200.935	198.586	195.805	191.638	193.308	101.215	95.6354	111.605	123.339	117.664	130.753	228.389
4236.57	287.869	288.771	1.22459e+07	-0.000885685	0.000259317	0.777302	282.142	283.108	1.12231e+07	-0.000312273	1.04144e-06	0.902275	280.538	281.379	1.12817e+07	-0.000513031	0.000891745	1.18161	286.731	287.347	1.47024e+07	-0.00103866	5.02664e-05	1.42955	290.117	291.294	1.57939e+07	-0.00117468	0.00141045	1.19006	139.555	140.316	142.899	144.52	146.877	146.79	208.809	200.929	197.085	194.301	191.169	192.819	110.519	105.805	121.775	132.009	128.411	138.616	233.16
4540.58	287.883	288.785	1.21746e+07	-0.000867979	0.000257479	0.773158	282.173	283.143	1.1154e+07	-0.000300597	1.06296e-06	0.871374	280.56	281.397	1.12116e+07	-0.000504307	0.000898256	1.12915	286.7	287.351	1.46378e+07	-0.00103668	4.21897e-05	1.37564	290.167	291.282	1.56716e+07	-0.00117018	0.00142642	1.16471	140.792	141.23	143.036	144.977	147.53	147.116	207.581	200.05	194.657	194.105	191.95	196.769	94.0278	92.3696	107.83	123.876	112.472	121.972	233.989
5037.16	287.852	288.753	1.23355e+07	-0.00090793	0.000261626	0.782507	282.103	283.065	1.13099e+07	-0.000326943	1.0144e-06	0.941097	280.51	281.357	1.13698e+07	-0.000523991	0.000883565	1.24751	286.77	287.343	1.47836e+07	-0.00104115	6.04138e-05	1.49728	290.054	291.309	1.59477e+07	-0.00118033	0.00139039	1.22191	139.261	140.836	142.205	145.024	147.396	147.543	205.453	195.924	193.313	193.13	189.231	191.087	107.428	98.2152	115.32	139.67	122.431	139.796	240.495
4421.32	287.839	288.743	1.23691e+07	-0.000919551	0.000263077	0.785587	282.08	283.052	1.13429e+07	-0.000333374	1.00789e-06	0.955022	280.501	281.351	1.14006e+07	-0.000529565	0.000887972	1.27113	286.775	287.332	1.48137e+07	-0.00104988	6.43663e-05	1.52295	290.022	291.308	1.60033e+07	-0.00118825	0.00139344	1.23481	140.759	141.491	143.764	144.827	146.904	147.264	205.692	199.496	196.015	195.62	191.045	192.374	100.444	95.1447	112.34	119.983	111.911	132.077	240.552
4305.98	287.845	288.747	12370558	-0.00091664	0.00026253	0.784546	282.088	283.048	11343872	-0.000332687	1.00381e-06	0.956299	280.5	281.348	11404290	-0.000528282	0.000880362	1.27332	286.785	287.341	14815346	-0.00104212	6.43873e-05	1.5238	290.029	291.315	16007877	-0.00118254	0.00138254	1.23438	139.557	140.892	142.274	144.518	147.07	147.38	211.029	202.869	203.032	201.343	196.812	199.85	105.408	98.0783	117.337	135.695	123.09	142.74	233.306
4437.94	287.845	288.747	12370558	-0.00091664	0.00026253	0.784546	282.088	283.048	11343872	-0.000332687	1.00381e-06	0.956299	280.5	281.348	11404290	-0.000528282	0.000880362	1.27332	286.785	287.341	14815346	-0.00104212	6.43873e-05	1.5238	290.029	291.315	16007877	-0.00118254	0.00138254	1.23438	139.292	140.523	142.277	144.252	146.57	147.119	209.706	200.011	198.843	198.008	193.993	195.69	97.6327	87.5997	103.684	133.154	119.716	140.415	234.789
4647.13	287.845	288.747	12370558	-0.00091664	0.00026253	0.784546	282.088	283.048	11343872	-0.000332687	1.00381e-06	0.956299	280.5	281.348	11404290	-0.000528282	0.000880362	1.27332	286.785	287.341	14815346	-0.00104212	6.43873e-05	1.5238	290.029	291.315	16007877	-0.00118254	0.00138254	1.23438	139.921	140.771	142.909	144.911	147.149	147.558	209.357	198.593	196.271	195.845	191.975	194.27	96.8379	86.5924	101.139	127.184	109.75	123.498	232.013
4826.02	287.845	288.747	12370558	-0.00091664	0.00026253	0.784546	282.088	283.048	11343872	-0.000332687	1.00381e-06	0.956299	280.5	281.348	11404290	-0.000528282	0.000880362	1.27332	286.785	287.341	14815346	-0.00104212	6.43873e-05	1.5238	290.029	291.315	16007877	-0.00118254	0.00138254	1.23438	-425.635	-424.404	-422.145	-420.636	-418.684	-418.273	209.121	196.881	193.718	193.524	189.99	191.038	88.6087	79.0799	93.9708	120.495	105.658	120.861	231.5
4271.76	287.845	288.747	12370558	-0.00091664	0.00026253	0.784546	282.088	283.048	11343872	-0.000332687	1.00381e-06	0.956299	280.5	281.348	11404290	-0.000528282	0.000880362	1.27332	286.785	287.341	14815346	-0.00104212	6.43873e-05	1.5238	290.029	291.315	16007877	-0.00118254	0.00138254	1.23438	143.258	143.151	144.188	146.159	148.387	148.405	202.385	189.56	187.037	186.846	184.445	185.297	71.9835	63.925	76.5674	112.617	100.968	111.899	235.533
4217.02	287.847	288.747	1.23697e+07	-0.000914816	0.000261771	0.784349	282.093	283.047	1.13432e+07	-0.000331888	1.00381e-06	0.954849	280.5	281.348	1.1404e+07	-0.000526961	0.000876822	1.27061	286.788	287.344	1.48146e+07	-0.00103828	6.41958e-05	1.5194	290.033	291.318	1.60065e+07	-0.00117996	0.0013785	1.23173	141.547	142.541	143.421	145.494	147.653	147.642	212.603	197.95	196.658	195.826	193.252	194.003	71.3122	63.1868	77.271	107.299	97.5419	107.409	239.798
4153.48	287.931	288.764	1.2339e+07	-0.000849107	0.00023446	0.777244	282.274	283.007	1.13202e+07	-0.000303126	1.00381e-06	0.902623	280.501	281.317	1.13918e+07	-0.000479358	0.000749306	1.17307	286.899	287.472	1.47862e+07	-0.000899701	5.72991e-05	1.3607	290.182	291.432	1.59552e+07	-0.00108673	0.00123323	1.1364	141.83	142.569	142.939	145.533	147.544	147.485	206.326	197.663	196.64	196.829	193.281	193.461	71.5062	65.6689	82.0807	109.36	98.3519	112.747	235.743
4139.8	287.952	288.767	1.23311e+07	-0.00083263	0.000227738	0.775165	282.319	282.996	1.13141e+07	-0.000295997	1.0038e-06	0.889395	280.502	281.309	1.13885e+07	-0.000467813	0.000717964	1.14846	286.926	287.501	1.47787e+07	-0.000865332	5.55995e-05	1.32097	290.219	291.458	1.5942e+07	-0.00106397	0.00119763	1.11238	117.412	118.36	119.361	122.236	124.45	124.353	157.24	151.166	147.476	147.277	143.31	145.741	29.6245	23.596	38.2691	64.9331	51.4015	65.6624	189.644
4197.47	288.227	288.434	12106522	-0.000573204	0.000191228	0.578491	282.621	282.686	11084430	-0.000229492	9.96359e-07	0.608154	280.672	281.032	11185054	-0.000500546	0.000571543	0.680176	286.863	286.489	14438650	-0.000532256	4.51871e-05	0.724365	290.428	290.926	15549907	-0.00104498	0.00108497	0.672485	146.102	146.117	145.169	147.425	148.606	149.058	211.856	208.639	211.75	212.781	209.956	210.657	74.9627	74.6701	83.6348	97.0385	92.8336	109.488	230.87
4235.11	288.175	288.497	1.2149e+07	-0.000622427	0.000198215	0.615773	282.564	282.745	1.11279e+07	-0.000242092	9.97933e-07	0.661473	280.639	281.085	1.12235e+07	-0.000494344	0.000599355	0.768957	286.875	286.681	1.45032e+07	-0.000595433	4.71363e-05	0.837482	290.388	291.027	1.56242e+07	-0.00104855	0.0011063	0.755883	142.813	142.696	142.633	144.45	146.299	146.485	203.979	200.737	201.745	201.191	198.529	198.563	76.9604	73.0233	81.4508	101.103	94.379	114.79	226.56
4227.77	288.157	288.52	1.21644e+07	-0.000640029	0.000200632	0.629152	282.543	282.766	1.11436e+07	-0.000246623	9.98275e-07	0.680599	280.628	281.103	1.12375e+07	-0.000492114	0.000609259	0.800801	286.879	286.75	1.45262e+07	-0.000618053	4.78692e-05	0.878043	290.374	291.063	1.56509e+07	-0.00104988	0.00111399	0.785797	140.988	141.413	142.784	145.178	147.853	147.472	212.331	210.763	206.338	205.349	201.804	210.795	87.5133	83.4389	98.9416	115.727	99.3442	116.497	247.586
4395.91	288.154	288.52	1.21675e+07	-0.000642273	0.000199901	0.630747	282.543	282.764	1.11456e+07	-0.00024759	9.95699e-07	0.68272	280.627	281.104	1.12436e+07	-0.000491671	0.00060904	0.804059	286.882	286.758	1.45309e+07	-0.000620138	4.82022e-05	0.881957	290.369	291.068	1.56547e+07	-0.0010507	0.00111522	0.788917	143.757	144.074	143.735	145.27	147.588	147.437	205.283	202.141	198.719	200.227	196.3	198.463	76.0828	73.2374	88.1582	113.992	96.7084	114.472	237.885
4222.89	287.887	288.591	1.23378e+07	-0.000838477	0.000198163	0.754294	282.316	282.777	1.13032e+07	-0.000313237	9.21708e-07	0.866417	280.479	281.197	1.14816e+07	-0.00048378	0.00068698	1.11367	286.906	287.303	1.47317e+07	-0.000842735	6.4683e-05	1.26371	290.096	291.373	1.58669e+07	-0.00110395	0.00121135	1.0725	144.095	144.122	143.477	145.601	147.147	147.52	213.372	206.698	207.019	207.422	203.365	202.616	68.8516	64.3603	79.8045	104.489	89.7583	102.635	230.911
4165.7	287.935	288.746	1.23359e+07	-0.000839008	0.000224227	0.77569	282.311	282.969	1.1317e+07	-0.00030004	9.91888e-07	0.891473	280.494	281.297	1.14052e+07	-0.000470045	0.000716845	1.15275	286.922	287.488	1.47762e+07	-0.000868952	5.71904e-05	1.32438	290.196	291.454	1.59367e+07	-0.00107076	0.00120212	1.11511	143.651	143.905	143.428	146.234	147.894	148.014	209.541	204.15	201.873	202.539	199.173	197.67	70.8776	65.4535	80.6451	109.781	94.9181	109.696	229.123
4157.39	287.952	288.768	12331504	-0.000833089	0.000227803	0.775513	282.318	282.997	11314524	-0.000296115	1.00381e-06	0.889893	280.502	281.309	11388828	-0.000467755	0.000718223	1.14929	286.926	287.503	14779318	-0.000865921	5.56179e-05	1.32202	290.219	291.459	15942699	-0.00106401	0.00119782	1.11316	143.206	142.893	143.691	145.787	148.436	148.028	204.449	201.134	197.446	198.879	193.734	194.201	75.4264	73.113	88.2762	115.236	99.4262	115.52	229.398
4160.33	287.952	288.768	12331504	-0.000833089	0.000227803	0.775513	282.318	282.997	11314524	-0.000296115	1.00381e-06	0.889893	280.502	281.309	11388828	-0.000467755	0.000718223	1.14929	286.926	287.503	14779318	-0.000865921	5.56179e-05	1.32202	290.219	291.459	15942699	-0.00106401	0.00119782	1.11316	140.959	141.888	141.793	146.459	148.343	147.91	212.108	205.593	202.609	204.459	200.472	198.9	71.7608	65.6645	80.8393	107.217	94.9064	112.956	234.383
4369.51	287.952	288.768	12331504	-0.000833089	0.000227803	0.775513	282.318	282.997	11314524	-0.000296115	1.00381e-06	0.889893	280.502	281.309	11388828	-0.000467755	0.000718223	1.14929	286.926	287.503	14779318	-0.000865921	5.56179e-05	1.32202	290.219	291.459	15942699	-0.00106401	0.00119782	1.11316	142.409	143.087	143.68	146.36	148.262	148.342	216.018	201.162	201.48	204.265	201.22	198.639	67.316	60.3844	75.178	102.362	92.6885	113.779	227.851
4111.45	287.904	288.705	1.2344e+07	-0.000849884	0.000217657	0.776017	282.297	282.916	1.13214e+07	-0.000307254	9.6998e-07	0.894377	280.48	281.273	1.14352e+07	-0.000474255	0.000714314	1.15912	286.914	287.46	1.47703e+07	-0.000874521	6.00804e-05	1.32872	290.154	291.445	1.59258e+07	-0.00108317	0.00121003	1.1187	142.772	143.459	143.769	145.699	147.235	147.635	216.779	203.316	204.011	205.811	202.598	199.775	66.6226	59.8079	75.3589	105.675	95.6473	112.024	227.256
4241.95	287.837	288.616	12361722	-0.000873777	0.000203223	0.776733	282.266	282.802	11331278	-0.000323101	9.21853e-07	0.900757	280.449	281.221	11501050	-0.000483502	0.000708753	1.1731	286.896	287.399	14757558	-0.000886755	6.64287e-05	1.33826	290.061	291.424	15901725	-0.00111044	0.00122739	1.12659	144.769	144.599	145.004	146.97	148.687	149.117	210.059	199.389	198.869	199.443	195.995	193.908	71.9247	65.4141	78.7326	106.648	93.8619	106.325	230.836
4448.69	287.905	288.706	1.23438e+07	-0.000849686	0.000217777	0.776011	282.297	282.917	1.13214e+07	-0.000307123	9.70379e-07	0.894324	280.48	281.273	1.14346e+07	-0.000474178	0.00071436	1.159	286.914	287.461	1.47704e+07	-0.000874419	6.00277e-05	1.32864	290.154	291.445	1.5926e+07	-0.00108295	0.00120988	1.11864	144.083	144.79	144.755	145.462	147.197	147.523	211.403	199.555	199.764	199.66	196.216	195.56	63.9477	57.4338	72.4945	101.931	96.0267	109.286	217.166
4261.99	287.952	288.768	12331504	-0.000833089	0.000227803	0.775513	282.318	282.997	11314524	-0.000296115	1.00381e-06	0.889893	280.502	281.309	11388828	-0.000467755	0.000718223	1.14929	286.926	287.503	14779318	-0.000865921	5.56179e-05	1.32202	290.219	291.459	15942699	-0.00106401	0.00119782	1.11316	141.8	142.752	143.303	145.832	147.689	147.92	210.818	197.522	196.872	198.443	195.4	194.689	76.6666	68.0462	83.6219	109.844	99.7727	116.014	229.48
4831.88	287.839	288.712	1.23696e+07	-0.000905733	0.000247746	0.782149	282.133	282.984	1.13463e+07	-0.000330367	9.84776e-07	0.939492	280.481	281.311	1.14296e+07	-0.000515836	0.000831934	1.24416	286.817	287.358	1.48055e+07	-0.000998606	6.47512e-05	1.46789	290.039	291.344	1.59836e+07	-0.00115999	0.00133607	1.19955	97.6266	98.37	98.3395	101.081	102.775	103.426	166.879	154.042	156.677	158.572	154.973	152.461	28.8074	21.5014	34.1443	62.2912	53.0456	67.9248	190.053
4306.95	287.845	288.747	12370558	-0.00091664	0.00026253	0.784546	282.088	283.048	11343872	-0.000332687	1.00381e-06	0.956299	280.5	281.348	11404290	-0.000528282	0.000880362	1.27332	286.785	287.341	14815346	-0.00104212	6.43873e-05	1.5238	290.029	291.315	16007877	-0.00118254	0.00138254	1.23438	142.566	142.69	143.375	145.459	147.124	147.317	215.606	204.689	205.292	205.628	201.942	200.854	74.2391	65.6437	78.1353	105.52	96.7573	112.292	246.063
3525.91	287.845	288.747	12370558	-0.00091664	0.00026253	0.784546	282.088	283.048	11343872	-0.000332687	1.00381e-06	0.956299	280.5	281.348	11404290	-0.000528282	0.000880362	1.27332	286.785	287.341	14815346	-0.00104212	6.43873e-05	1.5238	290.029	291.315	16007877	-0.00118254	0.00138254	1.23438	141.035	142.184	143.173	145.258	147.188	147.538	212.69	198.657	197.764	197.49	194.238	195.474	78.616	69.9707	85.1909	111.165	104.678	116.325	240.495
4145.66	287.845	288.747	12370558	-0.00091664	0.00026253	0.784546	282.088	283.048	11343872	-0.000332687	1.00381e-06	0.956299	280.5	281.348	11404290	-0.000528282	0.000880362	1.27332	286.785	287.341	14815346	-0.00104212	6.43873e-05	1.5238	290.029	291.315	16007877	-0.00118254	0.00138254	1.23438	139.323	140.394	142.227	144.579	146.679	146.673	213.94	202.795	199.608	199.024	195.82	197.149	97.5615	88.8172	103.359	133.635	118.325	135.608	250.115
4291.8	287.845	288.747	12370558	-0.00091664	0.00026253	0.784546	282.088	283.048	11343872	-0.000332687	1.00381e-06	0.956299	280.5	281.348	11404290	-0.000528282	0.000880362	1.27332	286.785	287.341	14815346	-0.00104212	6.43873e-05	1.5238	290.029	291.315	16007877	-0.00118254	0.00138254	1.23438	139.211	140.415	142.163	144.373	146.363	146.87	214.077	203.291	201.31	200.196	197.102	198.211	98.3666	88.9994	104.099	134.665	121.519	139.555	235.97
4160.33	287.781	288.709	1.23892e+07	-0.000954169	0.000268882	0.796943	281.994	283.069	1.13666e+07	-0.000345056	1.03476e-06	0.957933	280.505	281.37	1.14001e+07	-0.000545254	0.000953753	1.27596	286.697	287.25	1.4829e+07	-0.00112097	6.79574e-05	1.54043	289.928	291.249	1.60193e+07	-0.00124196	0.00148464	1.2506	133.45	134.777	136.452	137.169	139.455	139.742	203.939	198.611	198.448	197.186	194.019	196.108	94.6264	87.3687	102.659	130.313	123.159	141.362	239.524
4333.35	287.845	288.747	12370558	-0.00091664	0.00026253	0.784546	282.088	283.048	11343872	-0.000332687	1.00381e-06	0.956299	280.5	281.348	11404290	-0.000528282	0.000880362	1.27332	286.785	287.341	14815346	-0.00104212	6.43873e-05	1.5238	290.029	291.315	16007877	-0.00118254	0.00138254	1.23438	139.181	140.652	141.986	144.337	146.503	146.483	208.262	203.476	201.86	202.45	198.638	199.23	97.8036	89.7667	106.19	128.54	119.018	142.434	244.465
3910.08	287.845	288.747	12370558	-0.00091664	0.00026253	0.784546	282.088	283.048	11343872	-0.000332687	1.00381e-06	0.956299	280.5	281.348	11404290	-0.000528282	0.000880362	1.27332	286.785	287.341	14815346	-0.00104212	6.43873e-05	1.5238	290.029	291.315	16007877	-0.00118254	0.00138254	1.23438	139.933	140.575	142.515	143.927	145.94	145.98	219.373	210.591	208.014	206.993	203.479	204.242	94.0995	86.0839	100.127	128.845	115.827	132.522	251.226
3812.33	287.845	288.747	12370558	-0.00091664	0.00026253	0.784546	282.088	283.048	11343872	-0.000332687	1.00381e-06	0.956299	280.5	281.348	11404290	-0.000528282	0.000880362	1.27332	286.785	287.341	14815346	-0.00104212	6.43873e-05	1.5238	290.029	291.315	16007877	-0.00118254	0.00138254	1.23438	-3.46413	-2.09651	-1.2769	1.33703	3.32345	3.79537	214.44	205.211	204.333	203.435	199.716	200.145	84.4922	76.5255	90.1848	118.018	101.212	117.285	242.568
4337.75	287.845	288.747	12370558	-0.00091664	0.00026253	0.784546	282.088	283.048	11343872	-0.000332687	1.00381e-06	0.956299	280.5	281.348	11404290	-0.000528282	0.000880362	1.27332	286.785	287.341	14815346	-0.00104212	6.43873e-05	1.5238	290.029	291.315	16007877	-0.00118254	0.00138254	1.23438	139.095	140.033	141.88	145.053	147.005	146.928	218.076	209.555	207.922	207.849	203.464	203.067	103.854	95.2243	111.95	121.515	115.847	137.322	243.088
4095.81	287.729	288.625	1.24042e+07	-0.000957469	0.000250545	0.784546	282.02	282.905	1.13885e+07	-0.000357914	9.52787e-07	0.959364	280.43	281.264	1.14924e+07	-0.00054242	0.000870356	1.28846	286.763	287.253	1.48289e+07	-0.00106019	7.26925e-05	1.51786	289.896	291.275	1.60002e+07	-0.00121079	0.00139287	1.22249	140.209	141.586	142.216	145.76	147.534	147.644	215.332	204.599	205.46	206.932	202.165	201.7	82.3806	73.6257	85.6741	112.93	100.808	116.936	243.986
4346.05	287.692	288.586	12414780	-0.000970299	0.000246779	0.784546	281.998	282.86	11402496	-0.000365841	9.36754e-07	0.960327	280.408	281.237	11520092	-0.000546862	0.000867212	1.29321	286.756	287.226	14833108	-0.00106587	7.53024e-05	1.51599	289.854	291.262	15997741	-0.00121966	0.00139612	1.21875	-378.919	-376.673	-375.21	-373.545	-371.892	-371.91	-222.179	-229.163	-228.82	-227.097	-232.081	-233.916	-344.457	-352.449	-340.454	-315.934	-330.969	-317.468	-192.435
4473.13	287.692	288.586	12414780	-0.000970299	0.000246779	0.784546	281.998	282.86	11402496	-0.000365841	9.36754e-07	0.960327	280.408	281.237	11520092	-0.000546862	0.000867212	1.29321	286.756	287.226	14833108	-0.00106587	7.53024e-05	1.51599	289.854	291.262	15997741	-0.00121966	0.00139612	1.21875	141.291	142.787	142.28	145.902	147.508	147.838	218.177	203.332	209.938	211.147	207.223	205.499	75.4799	66.5484	78.2072	107.943	95.7068	113.532	233.495
4135.4	287.692	288.586	12414780	-0.000970299	0.000246779	0.784546	281.998	282.86	11402496	-0.000365841	9.36754e-07	0.960327	280.408	281.237	11520092	-0.000546862	0.000867212	1.29321	286.756	287.226	14833108	-0.00106587	7.53024e-05	1.51599	289.854	291.262	15997741	-0.00121966	0.00139612	1.21875	141.428	142.895	142.173	145.946	147.541	147.875	208.692	198.464	201.497	203.705	199.502	196.425	74.9969	66.5207	79.1324	111.066	97.3335	111.632	232.456
4422.3	287.826	288.614	1.23655e+07	-0.000880699	0.000206347	0.777294	282.247	282.806	1.13364e+07	-0.000326166	9.22922e-07	0.905029	280.446	281.223	1.15024e+07	-0.000488046	0.000720117	1.18171	286.886	287.387	1.4763e+07	-0.000899601	6.70651e-05	1.351	290.046	291.413	1.59086e+07	-0.00111827	0.00123949	1.1332	144.297	144.061	144.426	146.942	148.713	148.914	207.866	200.48	201.049	200.935	197.219	196.534	70.1581	64.0434	75.1698	107.139	93.7822	105.795	234.366
4169.12	287.801	288.608	1.2375e+07	-0.000897942	0.000214128	0.778689	282.199	282.816	1.13491e+07	-0.000333801	9.25584e-07	0.915671	280.439	281.225	1.15058e+07	-0.000499365	0.000748425	1.20317	286.861	287.356	1.47765e+07	-0.000931599	6.86503e-05	1.38275	290.009	291.384	1.59258e+07	-0.00113778	0.00126963	1.14966	143.039	144.003	144.916	146.027	147.996	148.123	203.284	196.494	197.711	198.787	195.107	194.745	74.4381	67.9879	78.9913	112.307	95.3962	104.047	236.161
4291.31	287.692	288.586	12414780	-0.000970299	0.000246779	0.784546	281.998	282.86	11402496	-0.000365841	9.36754e-07	0.960327	280.408	281.237	11520092	-0.000546862	0.000867212	1.29321	286.756	287.226	14833108	-0.00106587	7.53024e-05	1.51599	289.854	291.262	15997741	-0.00121966	0.00139612	1.21875	29.9446	32.0316	33.5711	34.1562	35.8564	35.7244	-8.43313	-15.1622	-10.5178	-7.91753	-12.4186	-15.2499	-145.554	-151.684	-141.106	-107.802	-123.759	-110.69	16.2725
4960.91	287.692	288.586	12414780	-0.000970299	0.000246779	0.784546	281.998	282.86	11402496	-0.000365841	9.36754e-07	0.960327	280.408	281.237	11520092	-0.000546862	0.000867212	1.29321	286.756	287.226	14833108	-0.00106587	7.53024e-05	1.51599	289.854	291.262	15997741	-0.00121966	0.00139612	1.21875	141.916	142.732	145.615	145.169	146.896	147.189	210.252	209.518	209.732	211.283	206.683	206.904	84.8797	81.8488	95.3587	105.712	95.6459	112.448	243.816
4784.96	287.692	288.586	12414780	-0.000970299	0.000246779	0.784546	281.998	282.86	11402496	-0.000365841	9.36754e-07	0.960327	280.408	281.237	11520092	-0.000546862	0.000867212	1.29321	286.756	287.226	14833108	-0.00106587	7.53024e-05	1.51599	289.854	291.262	15997741	-0.00121966	0.00139612	1.21875	140.963	143.015	146.179	144.241	145.189	145.742	208.988	209.739	211.813	213.392	210.111	211.014	77.8616	73.1961	84.167	98.3095	86.049	104.436	250.311
4128.56	287.692	288.586	12414780	-0.000970299	0.000246779	0.784546	281.998	282.86	11402496	-0.000365841	9.36754e-07	0.960327	280.408	281.237	11520092	-0.000546862	0.000867212	1.29321	286.756	287.226	14833108	-0.00106587	7.53024e-05	1.51599	289.854	291.262	15997741	-0.00121966	0.00139612	1.21875	142.007	143.413	145.898	145.884	147.095	147.322	208.658	211.083	210.494	210.512	205.6	207.059	91.0769	90.2307	106.045	107.457	95.5216	111.975	241.664
4672.55	287.691	288.586	1.2415e+07	-0.000971201	0.000247181	0.784546	281.996	282.861	1.14028e+07	-0.000366194	9.36826e-07	0.960327	280.408	281.238	1.152e+07	-0.000547224	0.000868492	1.29329	286.755	287.224	1.48333e+07	-0.00106746	7.53818e-05	1.51645	289.852	291.261	1.59979e+07	-0.00122067	0.00139763	1.21924	143.112	143.584	145.866	146.662	147.985	147.838	207.572	207.095	205.576	206.118	201.1	202.432	89.9665	89.988	104.593	110.515	94.9406	110.346	240.891
3752.7	287.692	288.586	12414780	-0.000970299	0.000246779	0.784546	281.998	282.86	11402496	-0.000365841	9.36754e-07	0.960327	280.408	281.237	11520092	-0.000546862	0.000867212	1.29321	286.756	287.226	14833108	-0.00106587	7.53024e-05	1.51599	289.854	291.262	15997741	-0.00121966	0.00139612	1.21875	141.049	142.746	145.462	145.081	146.785	146.95	207.903	206.412	207.003	209.329	205.231	205.598	77.4737	73.3126	83.4117	99.1436	84.2871	104.049	246.491
4273.23	287.692	288.586	12414780	-0.000970299	0.000246779	0.784546	281.998	282.86	11402496	-0.000365841	9.36754e-07	0.960327	280.408	281.237	11520092	-0.000546862	0.000867212	1.29321	286.756	287.226	14833108	-0.00106587	7.53024e-05	1.51599	289.854	291.262	15997741	-0.00121966	0.00139612	1.21875	142.215	144.11	146.222	145.807	147.595	147.495	212.683	207.725	210.457	213.047	209.222	207.589	78.2461	74.5867	87.1555	110.003	94.1342	109.078	239.251
4270.3	287.753	288.599	1.23926e+07	-0.000930032	0.000228609	0.781287	282.11	282.836	1.13728e+07	-0.000348011	9.30538e-07	0.935476	280.425	281.231	1.15121e+07	-0.00052043	0.000801106	1.2431	286.815	287.298	1.48016e+07	-0.000991148	7.16005e-05	1.44184	289.94	291.33	1.59577e+07	-0.0011741	0.00132573	1.1803	144.686	144.918	145.903	146.047	148.174	148.38	204.921	201.624	202.997	205.585	201.604	201.718	82.2935	79.8188	91.6224	113.75	98.1626	110.245	238.399
4383.2	287.692	288.586	12414780	-0.000970299	0.000246779	0.784546	281.998	282.86	11402496	-0.000365841	9.36754e-07	0.960327	280.408	281.237	11520092	-0.000546862	0.000867212	1.29321	286.756	287.226	14833108	-0.00106587	7.53024e-05	1.51599	289.854	291.262	15997741	-0.00121966	0.00139612	1.21875	136.456	136.681	138.326	139.637	141.914	141.748	209.366	207.498	209.258	210.474	206.78	209.195	73.4762	73.2818	84.603	102.629	87.541	102.049	245.893
4115.85	287.677	288.549	1.24051e+07	-0.000988621	0.000248225	0.784546	281.991	282.824	1.13908e+07	-0.0003753	9.35429e-07	0.95922	280.401	281.212	1.15216e+07	-0.000550403	0.000859314	1.28759	286.757	287.186	1.48276e+07	-0.00107161	7.10354e-05	1.51586	289.822	291.233	1.59758e+07	-0.0012185	0.00139242	1.2164	142.093	143.635	145.337	146.326	148.05	148.305	206.71	205.005	207.404	209.936	206.307	208.374	73.1696	70.9702	80.4792	102.178	84.7186	100.345	246.91
4152.5	287.606	288.377	12360386	-0.00107328	0.000254908	0.784546	281.959	282.657	11336476	-0.000419004	9.29304e-07	0.954102	280.371	281.096	11528760	-0.000566761	0.000822821	1.2616	286.76	287.003	14802302	-0.00109814	5.1319e-05	1.51526	289.676	291.096	15874529	-0.00121311	0.0013753	1.20557	145.852	145.886	146.889	146.807	148.499	149.263	206.887	201.595	200.879	201.636	198.171	198.691	67.4276	65.528	78.9104	94.725	80.2882	95.1062	270.919
4316.73	287.606	288.377	12360386	-0.00107328	0.000254908	0.784546	281.959	282.657	11336476	-0.000419004	9.29304e-07	0.954102	280.371	281.096	11528760	-0.000566761	0.000822821	1.2616	286.76	287.003	14802302	-0.00109814	5.1319e-05	1.51526	289.676	291.096	15874529	-0.00121311	0.0013753	1.20557	146.625	146.225	146.558	147.015	149.166	149.341	210.326	205.795	204.832	205.88	201.554	202.42	54.6362	55.4882	68.3971	91.1291	78.9324	94.9105	267.934
4389.06	287.65	288.506	1.23958e+07	-0.0010181	0.000253381	0.784546	281.965	282.791	1.13794e+07	-0.000389544	9.34482e-07	0.957928	280.393	281.188	1.1523e+07	-0.000557769	0.00086133	1.28167	286.746	287.128	1.48232e+07	-0.00109236	6.6688e-05	1.51976	289.769	291.186	1.59512e+07	-0.00122584	0.00140117	1.21802	139.666	140.309	141.914	142.776	144.206	144.535	193.131	188.484	189.459	191.689	187.327	188.537	59.7275	59.0298	69.9813	87.5806	68.1375	85.4065	237.806
4156.9	287.546	288.443	1.24198e+07	-0.00111741	0.000259264	0.784546	281.729	282.838	1.13983e+07	-0.000439249	9.29304e-07	0.960117	280.363	281.179	1.15224e+07	-0.00059918	0.000964424	1.29934	286.684	286.946	1.4808e+07	-0.00124035	5.60347e-05	1.56162	289.553	290.99	1.59039e+07	-0.00126139	0.00145814	1.26738	143.971	144.519	146.777	146.706	148.182	148.645	215.964	208.215	210.596	213.175	208.969	208.404	79.948	81.9146	93.2366	104.736	88.4718	100.495	246.813
4281.54	287.593	288.392	1.23737e+07	-0.00108314	0.000255881	0.784546	281.908	282.698	1.13503e+07	-0.000423528	9.29304e-07	0.955446	280.369	281.115	1.15273e+07	-0.000574005	0.000854462	1.27003	286.743	286.99	1.48036e+07	-0.00112992	5.23727e-05	1.52562	289.648	291.072	1.58811e+07	-0.0012239	0.00139381	1.21938	145.322	145.439	146.62	147.745	149.063	149.646	216.193	207.019	207.944	208.694	204.998	206.695	62.0498	63.7525	75.4981	97.0672	77.4398	91.1163	252.109
4427.19	287.546	288.443	1.24196e+07	-0.00111727	0.00025925	0.784546	281.729	282.838	1.13981e+07	-0.000439188	9.29304e-07	0.960099	280.363	281.179	1.15224e+07	-0.000599082	0.000963997	1.29923	286.685	286.947	1.4808e+07	-0.00123992	5.60205e-05	1.56148	289.554	290.991	1.59038e+07	-0.00126125	0.00145789	1.26719	107.46	107.882	109.577	111.167	112.348	112.694	166.909	159.903	159.812	160.498	156.638	157.906	35.7978	30.3652	44.1721	57.6853	49.1342	66.767	220.813
4227.77	287.569	288.523	1.24303e+07	-0.00109043	0.000274094	0.784546	281.754	282.911	1.14163e+07	-0.000420613	9.36925e-07	0.960327	280.385	281.243	1.15183e+07	-0.000592026	0.000984553	1.30066	286.651	287.018	1.48335e+07	-0.00123711	7.01537e-05	1.56323	289.61	291.057	1.596e+07	-0.00129375	0.00150726	1.26953	141.34	142.07	144.295	146.04	147.107	147.616	205.215	201.959	202.143	204.82	200.583	201.192	91.7286	86.6345	96.9833	108.626	93.7514	114.43	255.414
4282.52	287.552	288.472	1.24247e+07	-0.0011091	0.000264455	0.784546	281.732	282.867	1.14058e+07	-0.000433289	9.31923e-07	0.960321	280.371	281.203	1.15209e+07	-0.000597432	0.000974445	1.30062	286.671	286.97	1.48169e+07	-0.00124235	6.099e-05	1.56319	289.57	291.011	1.59238e+07	-0.00127357	0.00147683	1.26947	142.026	142.982	145.189	146.007	147.11	147.848	112.139	104.444	105.434	108.677	104.464	104.758	-13.5264	-16.7977	-4.60608	8.77291	-8.32526	3.71628	152.346
4807.44	287.588	288.581	1.24368e+07	-0.00106865	0.000285306	0.784546	281.779	282.961	1.14284e+07	-0.00040584	9.42746e-07	0.960327	280.402	281.29	1.15154e+07	-0.000585698	0.000996158	1.30066	286.627	287.075	1.48528e+07	-0.00123084	8.08129e-05	1.56323	289.656	291.11	1.60021e+07	-0.00131718	0.00154257	1.26953	142.271	143.27	145.707	146.712	148.191	148.039	204.664	199.551	201.095	203.189	199.059	200.185	85.7447	86.0637	96.2174	108.755	86.4968	105.898	256.873
4168.15	287.593	288.596	12438430	-0.00106319	0.000288115	0.784546	281.785	282.974	11431408	-0.000402139	9.44205e-07	0.960327	280.406	281.302	11514662	-0.000584112	0.000999065	1.30066	286.621	287.089	14857678	-0.00122928	8.34831e-05	1.56323	289.668	291.123	16012653	-0.00132304	0.00155141	1.26953	141.73	142.469	145.13	145.951	147.265	147.344	207.68	202.46	203.995	206.182	202.006	201.727	75.0926	78.6583	88.2659	106.31	87.1658	108.289	263.285
4918.88	287.593	288.596	12438430	-0.00106319	0.000288115	0.784546	281.785	282.974	11431408	-0.000402139	9.44205e-07	0.960327	280.406	281.302	11514662	-0.000584112	0.000999065	1.30066	286.621	287.089	14857678	-0.00122928	8.34831e-05	1.56323	289.668	291.123	16012653	-0.00132304	0.00155141	1.26953	140.862	141.735	144.323	145.631	146.905	147.229	210.793	206.645	208.845	210.45	205.603	206.378	89.2495	87.6738	97.7141	106.788	89.8299	110.129	256.183
4303.04	287.593	288.596	12438430	-0.00106319	0.000288115	0.784546	281.785	282.974	11431408	-0.000402139	9.44205e-07	0.960327	280.406	281.302	11514662	-0.000584112	0.000999065	1.30066	286.621	287.089	14857678	-0.00122928	8.34831e-05	1.56323	289.668	291.123	16012653	-0.00132304	0.00155141	1.26953	142.333	142.643	145.247	146.447	148.501	148.343	207.683	205.197	206.946	208.454	203.783	203.895	68.1509	73.2841	83.7732	102.994	84.7278	100.968	259.886
4917.9	288.222	290.712	1.23736e+07	-0.00102856	0.000308901	0.921828	282.882	285.691	1.13075e+07	-0.000364323	2.60942e-06	0.940138	281.145	283.476	1.0989e+07	-0.0005503	0.00112685	1.23837	286.181	288.442	1.47092e+07	-0.00128137	1.37879e-05	1.67157	290.121	292.631	1.56996e+07	-0.00134026	0.00205687	1.40783	112.606	113.428	113.308	116.195	116.839	116.473	-151.723	-159.321	-151.942	-151.66	-153.912	-154.936	-228.033	-228.396	-221.015	-192.424	-191.567	-191.156	-96.8332
3971.57	287.773	288.935	1.2444e+07	-0.00110628	0.00032156	0.88825	282.237	283.627	1.14083e+07	-0.000392914	5.29106e-06	0.953541	280.867	281.881	1.12012e+07	-0.000576358	0.000944758	1.24918	286.03	287.133	1.47722e+07	-0.00116909	1.78954e-05	1.64108	289.873	291.321	1.58932e+07	-0.00144025	0.00203267	1.36277	-409.412	-409.087	-408.726	-404.785	-404.388	-404.856	-801.147	-811.695	-808.4	-806.109	-808.163	-810.901	-871.985	-876.648	-869.631	-846.58	-857.323	-846.697	-739.686
4295.22	288.22	288.354	11740648	-0.000595533	0.000292921	0.524048	282.697	282.79	10691250	-0.000210498	1.16772e-06	0.520752	280.828	281.012	10749692	-0.000525326	0.000547895	0.537598	286.453	286.108	14170346	-0.000421468	4.69323e-06	0.561523	290.652	290.705	15215857	-0.00110923	0.00121447	0.555542	-564.164	-565.674	-561.266	-559.594	-558.305	-558.194	-6535.19	-6548.83	-6544.89	-6545.01	-6547.73	-6550.19	-6599.26	-6598.52	-6594.77	-6581.41	-6577.9	-6565.3	-6475.71
4389.06	287.606	288.377	12360386	-0.00107328	0.000254908	0.784546	281.959	282.657	11336476	-0.000419004	9.29304e-07	0.954102	280.371	281.096	11528760	-0.000566761	0.000822821	1.2616	286.76	287.003	14802302	-0.00109814	5.1319e-05	1.51526	289.676	291.096	15874529	-0.00121311	0.0013753	1.20557	-921.998	-920.885	-919.823	-918.137	-916.662	-916.478	-967.37	-974.974	-973.313	-971.909	-975.826	-974.194	-1102.43	-1101.12	-1089.04	-1076.48	-1091.58	-1082.13	-938.514
3269.32	288.224	290.966	1.19756e+07	-0.000795303	0.000372951	0.870015	283.076	285.74	1.08456e+07	-0.000265131	1.32671e-06	0.874711	280.857	283.298	1.05415e+07	-0.000351057	0.000249343	1.17035	286.759	289.128	1.43788e+07	-0.000497171	1.84876e-05	1.59554	290.374	293.072	1.56958e+07	-0.00116004	0.00203366	1.40889	-220.106	-219.91	-219.318	-218.455	-216.99	-217.4	-152.904	-165.416	-161.441	-160.707	-162.017	-164.92	-226.931	-231.476	-229.043	-214.485	-212.936	-197.126	-81.856
4553.29	288.245	290.978	1.19954e+07	-0.000798408	0.000362359	0.865385	283.09	285.739	1.08534e+07	-0.000265155	1.38928e-06	0.858695	280.89	283.306	1.05493e+07	-0.000344659	0.000244577	1.14389	286.765	289.137	1.43922e+07	-0.000500719	2.19116e-05	1.54992	290.419	293.086	1.57093e+07	-0.00114625	0.00198721	1.38287	-60.7196	-60.5238	-60.6531	-60.4585	-59.2838	-59.5508	2.29374	-7.97365	-2.92658	-3.42427	-4.48729	-6.93811	-57.191	-60.4361	-57.6664	-44.8253	-42.9166	-27.6059	79.0016
5227.78	288.175	290.936	12020168	-0.000823087	0.00038314	0.876343	283.053	285.733	10871632	-0.000277288	1.44339e-06	0.885254	280.838	283.294	10549768	-0.000361662	0.000257479	1.18848	286.695	289.085	14429724	-0.000525307	2.32973e-05	1.63232	290.316	293.043	15755577	-0.0011777	0.00207027	1.44714	142.911	143.859	144.839	144.451	145.628	145.57	145.175	133.927	136.996	138.631	136.878	134.183	84.606	82.0542	82.581	91.8585	93.4636	112.271	222.009
5128.07	287.946	290.696	1.21649e+07	-0.000915553	0.000409237	0.904782	282.922	285.624	1.10396e+07	-0.000321533	2.08173e-06	0.904395	280.786	283.226	1.05978e+07	-0.000407306	0.000290941	1.30512	286.406	288.787	1.45066e+07	-0.000631902	4.55317e-05	1.84328	290.059	292.79	1.58373e+07	-0.0012568	0.00225138	1.59024	141.138	143.447	146.117	144.097	144.957	145.58	153.019	136.355	138.558	140.577	139.201	135.17	97.3137	99.0161	105.56	111.842	110.046	121.025	214.084
4775.19	288.101	290.847	1.20993e+07	-0.000865476	0.000388239	0.885528	283.007	285.689	1.09616e+07	-0.000297688	1.85451e-06	0.888813	280.842	283.276	1.05862e+07	-0.000373495	0.000268362	1.21258	286.562	288.954	1.44738e+07	-0.000574761	3.72557e-05	1.70515	290.231	292.938	1.57906e+07	-0.00120168	0.00210971	1.50622	134.457	135.873	137.527	136.342	137.5	138.078	147.214	135.254	137.781	138.583	136.697	133.641	82.5713	79.562	85.3983	101.808	99.3311	109.748	222.227
4684.28	287.891	290.646	1.21764e+07	-0.000927942	0.000418965	0.910286	282.892	285.606	1.1056e+07	-0.000327659	2.07807e-06	0.910801	280.755	283.207	1.05952e+07	-0.000421256	0.000299632	1.34509	286.365	288.74	1.45101e+07	-0.000647313	4.5433e-05	1.89997	289.996	292.746	1.58515e+07	-0.00128005	0.00231531	1.6211	128.88	130.448	132.188	130.768	131.392	131.976	83.5524	68.1693	67.3165	67.4449	67.1173	63.1155	22.4451	23.5354	29.5857	38.604	39.8623	47.0287	140.727
4887.6	288.095	290.831	12134264	-0.000882314	0.000383132	0.890015	283.002	285.675	10995758	-0.000305098	2.09159e-06	0.887207	280.867	283.276	10604584	-0.000369875	0.000267619	1.19788	286.516	288.915	14497104	-0.000590553	4.57981e-05	1.69116	290.227	292.911	15799309	-0.00119441	0.00207984	1.50745	124.545	126.528	128.861	127.54	128.44	129.263	80.6235	64.0608	65.0546	65.8076	64.9873	61.5046	10.8003	10.433	13.8674	23.8278	27.0972	34.036	145.9
4826.51	288.095	290.831	12134264	-0.000882314	0.000383132	0.890015	283.002	285.675	10995758	-0.000305098	2.09159e-06	0.887207	280.867	283.276	10604584	-0.000369875	0.000267619	1.19788	286.516	288.915	14497104	-0.000590553	4.57981e-05	1.69116	290.227	292.911	15799309	-0.00119441	0.00207984	1.50745	132.519	134.184	136.345	134.354	135.881	136.575	105.487	88.46	85.178	87.0932	85.1525	81.0087	28.104	25.4968	30.3955	52.3968	49.4013	57.0784	164.559
5008.81	288.14	290.891	1.20691e+07	-0.000848474	0.000383137	0.882203	283.031	285.708	1.09248e+07	-0.000289209	1.72124e-06	0.886091	280.85	283.286	1.05733e+07	-0.000365182	0.000261825	1.19251	286.618	289.012	1.44586e+07	-0.000553274	3.2942e-05	1.65754	290.278	292.986	1.57743e+07	-0.00118486	0.00207437	1.47299	-699.235	-698.389	-697.853	-699.291	-698.13	-697.863	-705.988	-720.899	-715.214	-716.953	-716.463	-719.465	-753.944	-755.701	-748.657	-735.318	-741.484	-728.524	-627.374
4840.68	288.175	290.936	12020168	-0.000823087	0.00038314	0.876343	283.053	285.733	10871632	-0.000277288	1.44339e-06	0.885254	280.838	283.294	10549768	-0.000361662	0.000257479	1.18848	286.695	289.085	14429724	-0.000525307	2.32973e-05	1.63232	290.316	293.043	15755577	-0.0011777	0.00207027	1.44714	143.45	143.868	144.387	144.045	145.422	145.524	142.966	128.303	133.333	133.527	133.347	130.385	88.481	86.0939	89.8831	102.085	103.449	118.502	219.223
5070.4	288.303	291.037	1.20871e+07	-0.000802578	0.000340821	0.866166	283.126	285.78	1.09749e+07	-0.000265837	1.56585e-06	0.849546	280.97	283.365	1.06525e+07	-0.000334504	0.00024893	1.11987	286.761	289.168	1.44482e+07	-0.00051208	2.87967e-05	1.50894	290.517	293.126	1.57565e+07	-0.00111044	0.00188063	1.35123	128.801	129.991	132.562	131.598	132.705	132.938	123.214	107.894	111.14	112.338	111.505	106.856	80.055	80.7779	84.8613	86.6722	88.8032	100.946	195.698
4265.41	288.405	291.145	1.20318e+07	-0.000763831	0.000309043	0.850344	283.186	285.825	1.09039e+07	-0.000243027	1.39869e-06	0.798226	281.035	283.409	1.06407e+07	-0.000303228	0.000215648	1.04494	286.906	289.315	1.43957e+07	-0.000466953	2.44819e-05	1.37478	290.678	293.252	1.57124e+07	-0.00105501	0.00176907	1.23794	140.607	141.833	143.857	142.666	143.945	143.807	95.4199	83.2154	86.8442	86.8325	86.3161	83.5972	36.3133	34.8837	38.3511	44.5094	46.5405	62.2818	172.209
5100.7	288.345	291.058	1.21559e+07	-0.000802371	0.00033121	0.866958	283.151	285.797	1.10818e+07	-0.000267743	1.64507e-06	0.859237	281.018	283.392	1.073e+07	-0.000334637	0.000264759	1.11965	286.744	289.159	1.4487e+07	-0.000521026	3.14206e-05	1.49895	290.576	293.126	1.57804e+07	-0.00109519	0.00181252	1.347	127.246	127.991	130.484	128.92	130.316	130.567	143.803	133.412	137.246	136.261	135.315	132.394	99.4984	100.025	105.72	108.802	110.471	121.997	213.741
5126.11	288.327	291.032	12193182	-0.000813948	0.00033787	0.871948	283.141	285.788	11135166	-0.000275167	1.71907e-06	0.877563	281.013	283.387	10756804	-0.000344072	0.00027951	1.14209	286.695	289.112	14514478	-0.000537269	3.35046e-05	1.53625	290.545	293.088	15800851	-0.00110726	0.00182557	1.37976	-77.3531	-76.6714	-75.8172	-77.5883	-76.6814	-76.2086	116.111	110.185	110.971	107.026	108.488	104.43	59.2401	60.4148	66.9757	75.3446	77.0014	84.8367	183.202
4851.24	288.291	291.001	1.21841e+07	-0.000824441	0.000344817	0.874721	283.119	285.771	1.11138e+07	-0.000279761	1.77624e-06	0.879044	280.991	283.37	1.07334e+07	-0.000348033	0.000277685	1.15065	286.668	289.082	1.45118e+07	-0.000545447	3.53914e-05	1.56003	290.496	293.061	1.58006e+07	-0.00112063	0.0018646	1.39936	116.87	118.576	120.429	116.823	118.037	118.477	136.33	120.75	118.587	119.156	119.669	114.391	81.3002	82.1142	85.867	94.5872	95.4062	106.259	200.575
4898.35	288.238	290.892	1.21464e+07	-0.000861324	0.000363538	0.897139	283.073	285.697	1.10381e+07	-0.000290106	1.80016e-06	0.883596	280.967	283.325	1.06881e+07	-0.000370223	0.000317247	1.1596	286.572	288.974	1.45103e+07	-0.000587861	3.52812e-05	1.58881	290.421	292.957	1.57345e+07	-0.00113775	0.00189875	1.40887	135.034	136.815	137.87	135.055	136.339	136.875	94.7343	74.4393	70.773	72.2059	72.3278	73.4447	24.2252	22.338	26.9407	42.277	42.694	51.1121	152.696
5259.06	288.003	290.702	1.21288e+07	-0.000922775	0.000398163	0.927351	282.952	285.605	1.10029e+07	-0.000316172	2.25666e-06	0.899002	280.85	283.246	1.06372e+07	-0.0003958	0.00031277	1.24295	286.391	288.784	1.45124e+07	-0.000636757	5.09839e-05	1.74525	290.141	292.786	1.57662e+07	-0.00121127	0.00210891	1.55012	116.25	117.323	119.214	117.649	119.3	119.537	161.578	146.133	146.165	147.203	146.064	151.053	95.094	95.1029	101.448	108.499	108.744	117.272	219.361
5322.6	287.946	290.622	12125374	-0.000948059	0.000407555	0.950684	282.92	285.561	11007404	-0.000323092	2.35982e-06	0.906372	280.84	283.227	10657560	-0.000412	0.000340985	1.27112	286.313	288.702	14521904	-0.00066563	5.42247e-05	1.77905	290.088	292.707	15745485	-0.00122182	0.00212708	1.57678	-146.074	-144.973	-143.334	-144.407	-142.551	-142.795	-267.955	-275.536	-274.212	-275.321	-276.944	-266.772	-332.429	-331.567	-321.148	-317.805	-321.452	-312.72	-223.912
5323.57	287.951	290.624	1.21244e+07	-0.000947323	0.000407176	0.950228	282.922	285.562	1.10053e+07	-0.000322665	2.34671e-06	0.905982	280.842	283.228	1.06566e+07	-0.000411823	0.000341954	1.26868	286.315	288.705	1.45216e+07	-0.00066534	5.37454e-05	1.77539	290.093	292.71	1.57426e+07	-0.00122036	0.00212263	1.57293	122.561	123.026	124.424	124.029	125.628	125.128	144.288	137.352	137.172	136.237	134.245	144.599	77.5152	75.6744	82.9505	89.7689	90.3371	96.8481	192.037
5662.77	287.995	290.69	1.21283e+07	-0.00092663	0.000399595	0.930909	282.947	285.598	1.10036e+07	-0.000317227	2.27239e-06	0.900125	280.848	283.243	1.06403e+07	-0.00039827	0.000317072	1.24725	286.379	288.772	1.45138e+07	-0.000641159	5.14781e-05	1.75041	290.133	292.774	1.5763e+07	-0.00121288	0.00211168	1.55418	111.776	113.708	115.705	114.548	115.8	116.305	151.27	134.462	129.985	131.915	131.769	132.715	90.4257	90.251	95.3164	98.3818	97.2805	105.587	202.436
4848.5	288.04	290.781	1.21448e+07	-0.000895116	0.000392329	0.896034	282.973	285.655	1.10102e+07	-0.000311273	2.11045e-06	0.893462	280.839	283.258	1.06015e+07	-0.000383447	0.000276683	1.23616	286.474	288.867	1.45004e+07	-0.000606394	4.60531e-05	1.74541	290.165	292.865	1.58123e+07	-0.00121644	0.00214023	1.53723	67.3993	69.336	71.9344	71.4322	72.0974	72.8034	166.415	148.64	144.805	145.166	144.964	142.259	107.167	109.149	112.338	120.247	120.648	126.028	221.022
5169.13	287.893	290.648	1.21759e+07	-0.000927444	0.000418574	0.910065	282.893	285.606	1.10553e+07	-0.000327413	2.07822e-06	0.910544	280.756	283.208	1.05953e+07	-0.000420696	0.000299283	1.34348	286.367	288.742	1.451e+07	-0.000646694	4.5437e-05	1.89769	289.999	292.748	1.58509e+07	-0.00127912	0.00231274	1.61986	142.615	144.208	146.252	145.603	146.077	146.782	158.867	146.563	143.173	142.737	142.235	138.032	102.679	103.969	110.883	119.663	120.474	128.052	217.615
5359.74	287.92	290.607	1.2132e+07	-0.000952339	0.000409406	0.949542	282.91	285.556	1.10084e+07	-0.000326594	2.47314e-06	0.908503	280.831	283.218	1.0642e+07	-0.000416213	0.000339859	1.28707	286.299	288.684	1.45196e+07	-0.000671503	5.52344e-05	1.80403	290.057	292.693	1.57606e+07	-0.001232	0.00215851	1.58849	-18.1266	-15.8866	-13.3695	-14.3859	-13.2566	-12.6774	70.168	52.6206	46.5441	48.4086	49.2983	51.8723	15.5431	16.4689	19.003	23.2974	25.427	35.3969	119.587
4782.03	288.146	290.719	1.209e+07	-0.000919983	0.000393095	0.933319	282.998	285.581	1.09263e+07	-0.000306836	1.86033e-06	0.891502	280.926	283.253	1.06218e+07	-0.00040523	0.000377934	1.17821	286.418	288.801	1.45092e+07	-0.000654573	3.5951e-05	1.63953	290.296	292.792	1.56365e+07	-0.00116635	0.00195765	1.43008	144.276	143.925	145.918	146.186	147.481	146.945	161.591	156.973	156.948	156.518	153.844	161.703	100.336	98.8613	109.225	126.182	134.473	138.382	236.371
5001.97	288.158	290.725	1.20878e+07	-0.000918247	0.000392201	0.932245	283.003	285.582	1.09213e+07	-0.000305832	1.82946e-06	0.890583	280.931	283.254	1.06196e+07	-0.000404811	0.000380218	1.17246	286.424	288.807	1.45084e+07	-0.00065389	3.48214e-05	1.63091	290.308	292.797	1.56298e+07	-0.00116293	0.00194718	1.42101	145.163	145.413	146.521	145.681	147.4	147.473	122.18	112.172	113.556	112.457	110.802	119.02	55.2083	55.3143	65.1077	74.9513	72.135	80.5619	174.343
4990.24	288.234	290.834	1.21177e+07	-0.000881719	0.000373191	0.911004	283.056	285.65	1.0981e+07	-0.000294215	1.73931e-06	0.884778	280.967	283.3	1.06597e+07	-0.000384589	0.000351969	1.15254	286.523	288.916	1.45089e+07	-0.000615275	3.23962e-05	1.58526	290.407	292.9	1.56727e+07	-0.00113899	0.00188961	1.3917	-58.6464	-56.9798	-54.7666	-57.029	-55.5817	-55.1783	-54.3364	-69.4184	-70.9185	-71.2151	-70.9342	-64.9154	-116.16	-118.765	-112.764	-104.993	-103.853	-96.0246	9.17477
5017.61	288.19	290.741	12082048	-0.000913717	0.000389868	0.929443	283.016	285.585	10908186	-0.000303209	1.74887e-06	0.888184	280.945	283.259	10613788	-0.000403719	0.00038618	1.15747	286.441	288.823	14506340	-0.000652106	3.18729e-05	1.6084	290.342	292.811	15612173	-0.00115398	0.00191985	1.39734	144.923	144.781	145.671	146.456	147.86	147.947	74.1203	65.8511	66.8647	64.4579	61.7491	68.2204	4.0232	-0.42859	8.41339	25.532	30.2647	32.2045	137.231
4938.43	288.19	290.741	12082048	-0.000913717	0.000389868	0.929443	283.016	285.585	10908186	-0.000303209	1.74887e-06	0.888184	280.945	283.259	10613788	-0.000403719	0.00038618	1.15747	286.441	288.823	14506340	-0.000652106	3.18729e-05	1.6084	290.342	292.811	15612173	-0.00115398	0.00191985	1.39734	144.257	144.858	145.293	145.99	147.603	147.139	155.568	146.297	146.194	147.716	143.945	153.85	102.968	98.7979	108.064	125.785	129.318	131.947	228.788
5003.83	288.095	290.831	12134264	-0.000882314	0.000383132	0.890015	283.002	285.675	10995758	-0.000305098	2.09159e-06	0.887207	280.867	283.276	10604584	-0.000369875	0.000267619	1.19788	286.516	288.915	14497104	-0.000590553	4.57981e-05	1.69116	290.227	292.911	15799309	-0.00119441	0.00207984	1.50745	-0.0209695	1.40165	3.17726	1.00473	2.47426	2.84491	49.7384	32.3457	33.2846	33.9187	34.0435	30.0856	-11.4608	-14.562	-8.23676	12.1975	5.60665	17.3797	118.246
5555.34	288.405	291.145	12031782	-0.000763825	0.000309036	0.850342	283.186	285.825	10903922	-0.000243024	1.39869e-06	0.798218	281.035	283.409	10640660	-0.000303223	0.000215644	1.04492	286.906	289.316	14395692	-0.000466947	2.4482e-05	1.37476	290.678	293.252	15712415	-0.001055	0.00176905	1.23792	141.133	141.494	143.362	142.921	144.235	144.324	152.805	141.467	144.662	146.607	145.198	143.606	85.6131	83.7778	86.7553	97.9897	101.938	114.869	223.167
5366.58	288.519	290.755	1.18171e+07	-0.000703532	0.000287156	0.758216	283.216	285.392	1.07355e+07	-0.00023386	1.26244e-06	0.718942	281.115	283.094	1.05594e+07	-0.000313255	0.00022288	0.885888	286.952	288.908	1.42146e+07	-0.000409359	1.90579e-05	1.11937	290.791	292.918	1.54141e+07	-0.00107818	0.00164462	1.03273	72.5496	71.0194	72.382	74.8843	75.3579	75.8974	172.252	160.302	163.453	165.615	161.635	159.578	75.4117	75.9302	83.2131	88.7004	97.7927	105.12	231.639
5880.76	288.431	291.058	1.19838e+07	-0.000750388	0.000304169	0.829741	283.192	285.728	1.08663e+07	-0.000241	1.36815e-06	0.780514	281.053	283.339	1.06225e+07	-0.000305522	0.000217371	1.00935	286.916	289.224	1.43552e+07	-0.000454145	2.32614e-05	1.31763	290.703	293.178	1.56456e+07	-0.0010602	0.00174117	1.19202	-45.6295	-46.5523	-46.0954	-44.5852	-44.0025	-43.6678	-98.1297	-104.748	-101.632	-102.098	-103.918	-105.065	-173.524	-173.221	-167.021	-160.296	-158.09	-147.093	-30.7144
5956.03	288.394	291.118	1.20548e+07	-0.000771504	0.00031368	0.852245	283.178	285.81	1.09399e+07	-0.000248451	1.44884e-06	0.810214	281.033	283.399	1.06591e+07	-0.000310754	0.000227462	1.05812	286.871	289.272	1.44126e+07	-0.000478331	2.58134e-05	1.3968	290.657	293.217	1.57209e+07	-0.00106434	0.00177571	1.25764	143.533	143.391	144.026	143.131	144.538	145.125	153.197	143.182	147.946	147.052	145.721	144.277	88.2829	87.5316	93.3378	102.597	104.538	115.611	221.619
5796.69	288.057	290.661	1.21405e+07	-0.000948208	0.000402335	0.9419	282.975	285.584	1.10212e+07	-0.000320802	2.02838e-06	0.898565	280.909	283.25	1.06585e+07	-0.000428492	0.000427161	1.2235	286.329	288.701	1.45434e+07	-0.000714028	4.11792e-05	1.70789	290.194	292.718	1.56829e+07	-0.00120216	0.00204364	1.49462	-92.0656	-92.0557	-90.6953	-90.4775	-88.8841	-89.5854	-187.176	-193.819	-193.242	-193.022	-196.137	-187.328	-242.144	-243.777	-233.733	-215.846	-204.841	-205.965	-122.794
5195.52	287.946	290.622	12125374	-0.000948059	0.000407555	0.950684	282.92	285.561	11007404	-0.000323092	2.35982e-06	0.906372	280.84	283.227	10657560	-0.000412	0.000340985	1.27112	286.313	288.702	14521904	-0.00066563	5.42247e-05	1.77905	290.088	292.707	15745485	-0.00122182	0.00212708	1.57678	143.525	143.676	145.206	145.626	147.02	146.398	166.621	162.889	161.889	160.433	157.746	166.565	102.539	98.1578	106.327	121.394	126.456	128.524	217.917
4614.87	287.913	290.589	1.21522e+07	-0.000965575	0.000412826	0.953136	282.915	285.563	1.10584e+07	-0.000331033	2.37992e-06	0.906811	280.848	283.226	1.06669e+07	-0.000431824	0.000399119	1.27778	286.257	288.633	1.45525e+07	-0.000718576	5.32171e-05	1.80314	290.048	292.655	1.57373e+07	-0.00123453	0.0021507	1.58857	116.091	116.098	117.796	119.014	120.357	119.709	121.729	115.477	115.29	115.153	113.778	122.638	66.5402	62.6987	71.8123	88.8333	96.2532	97.2291	184.536
5581.64	287.837	290.512	12214762	-0.00100647	0.000425131	0.958862	282.904	285.565	11177540	-0.000349573	2.42687e-06	0.907837	280.869	283.221	10688816	-0.000478108	0.000534849	1.29333	286.129	288.472	14624038	-0.00084219	5.08645e-05	1.85938	289.955	292.532	15718157	-0.00126421	0.00220587	1.61609	143.623	144.342	145.948	145.275	146.497	146.534	151.53	143.958	143.981	143.971	143.177	152.161	95.7079	92.7923	101.128	112.657	120.195	121.23	195.816
5327.48	287.887	290.563	1.21736e+07	-0.000979549	0.000417031	0.955093	282.912	285.564	1.10991e+07	-0.000337368	2.39597e-06	0.907162	280.855	283.224	1.06744e+07	-0.000447641	0.000445501	1.2831	286.214	288.578	1.4577e+07	-0.000760818	5.24131e-05	1.82236	290.016	292.613	1.57308e+07	-0.00124467	0.00216956	1.59797	-117.317	-116.684	-114.544	-114.643	-113.283	-113.335	-106.747	-113.966	-113.062	-113.903	-115.083	-107.626	-164.54	-169.284	-162.381	-148.307	-138.705	-137.703	-57.6569
4877.82	287.946	290.622	12125374	-0.000948059	0.000407555	0.950684	282.92	285.561	11007404	-0.000323092	2.35982e-06	0.906372	280.84	283.227	10657560	-0.000412	0.000340985	1.27112	286.313	288.702	14521904	-0.00066563	5.42247e-05	1.77905	290.088	292.707	15745485	-0.00122182	0.00212708	1.57678	142.497	143.549	145.13	144.849	145.945	145.904	167.144	150.803	148.914	149.927	148.41	156.354	103.681	101.253	106.351	112.451	111.866	118.789	211.043
5777.14	287.946	290.622	12125374	-0.000948059	0.000407555	0.950684	282.92	285.561	11007404	-0.000323092	2.35982e-06	0.906372	280.84	283.227	10657560	-0.000412	0.000340985	1.27112	286.313	288.702	14521904	-0.00066563	5.42247e-05	1.77905	290.088	292.707	15745485	-0.00122182	0.00212708	1.57678	-143.77	-142.093	-139.725	-140.496	-139.477	-139.314	-38.7226	-55.3105	-59.8704	-57.95	-59.2855	-53.188	-100.698	-101.766	-95.0715	-88.6315	-87.0042	-80.4337	1.67788
4965.8	287.882	290.582	1.21399e+07	-0.000959907	0.000412544	0.950148	282.895	285.546	1.101e+07	-0.000331585	2.62409e-06	0.911815	280.818	283.204	1.06244e+07	-0.000422903	0.000340912	1.30951	286.276	288.655	1.45176e+07	-0.000681379	5.67818e-05	1.83827	290.014	292.669	1.57776e+07	-0.00124567	0.00219947	1.60548	-27.7892	-25.9634	-23.6035	-24.1735	-23.0495	-23.1185	55.9782	40.3487	35.7462	37.4424	37.9173	43.9516	8.01577	8.14343	14.7207	19.8261	19.1163	28.5984	105.625
4701.87	287.867	290.543	1.219e+07	-0.000990264	0.000420255	0.956593	282.909	285.564	1.11303e+07	-0.000342226	2.40827e-06	0.907431	280.861	283.223	1.06801e+07	-0.000459768	0.000481065	1.28717	286.18	288.536	1.45957e+07	-0.000793207	5.17967e-05	1.83709	289.992	292.58	1.57257e+07	-0.00125245	0.00218401	1.60518	143.975	144.857	146.793	146.378	147.101	147.442	159.615	149.726	148.912	149.177	148.262	156.118	94.3348	88.9651	96.4754	104.057	108.075	110.552	206.366
6569.91	287.835	290.511	1.22147e+07	-0.00100662	0.000425168	0.958872	282.904	285.565	1.11765e+07	-0.000349892	2.45201e-06	0.908522	280.868	283.221	1.06876e+07	-0.000478489	0.000534108	1.2957	286.128	288.47	1.46231e+07	-0.000842147	5.10053e-05	1.86272	289.953	292.531	1.57196e+07	-0.00126497	0.00220735	1.61814	82.5348	83.1192	84.5159	85.3443	86.0913	86.4023	99.4897	89.6412	92.0002	92.8702	90.6638	98.2289	25.5461	20.8167	28.4254	48.562	51.2793	53.582	147.073
6129.05	287.771	290.493	1.21945e+07	-0.00100078	0.000424273	0.956091	282.879	285.534	1.10986e+07	-0.000355894	3.26002e-06	0.929327	280.829	283.184	1.06217e+07	-0.00047523	0.000453777	1.37694	286.142	288.476	1.45645e+07	-0.000796782	5.75376e-05	1.96564	289.877	292.528	1.57898e+07	-0.00128858	0.00227414	1.67863	136.479	137.209	139.53	140.092	141.29	141.467	128.685	117.522	116.869	118.019	116.566	124.711	69.2864	65.1324	71.0266	83.0645	85.0891	89.9284	171.891
4320.64	287.757	290.504	1.21684e+07	-0.000983171	0.000422329	0.949109	282.846	285.515	1.10153e+07	-0.000348261	3.14329e-06	0.922523	280.777	283.159	1.05594e+07	-0.000444346	0.000340947	1.38485	286.203	288.561	1.45093e+07	-0.000712407	6.17925e-05	1.9545	289.869	292.592	1.58407e+07	-0.00129246	0.00234133	1.66185	146.702	148.588	149.583	150.264	151.013	151.391	143.721	123.862	122.32	124.875	124.853	125.067	83.1484	81.2844	88.9908	108.823	100.469	112.979	205.435
5083.1	287.705	290.452	1.22073e+07	-0.00101606	0.0004275	0.959353	282.875	285.52	1.11086e+07	-0.000370433	4.07748e-06	0.952773	280.831	283.167	1.0607e+07	-0.000502599	0.000484231	1.44896	286.085	288.39	1.45631e+07	-0.00083789	6.01889e-05	2.07875	289.792	292.457	1.58162e+07	-0.00131421	0.002304	1.75043	120.173	122.442	122.672	123.777	124.415	124.71	120.78	98.9465	95.7727	99.949	99.4043	98.0589	55.1326	50.9098	56.6152	82.7156	74.2998	85.3135	190.767
5024.45	287.707	290.453	1.22079e+07	-0.00101622	0.000427507	0.959459	282.876	285.521	1.11111e+07	-0.000370226	4.05176e-06	0.952128	280.833	283.168	1.06093e+07	-0.000502723	0.000486977	1.44626	286.085	288.39	1.4565e+07	-0.000839413	5.99653e-05	2.07534	289.795	292.457	1.58138e+07	-0.00131336	0.00230141	1.74848	-40.1023	-38.8101	-38.3698	-37.5868	-36.8011	-36.7513	-255.513	-271.74	-270.353	-267.564	-269.378	-265.576	-323.996	-327.75	-322.816	-298.531	-301.017	-293.186	-193.133
2529.82	287.714	290.464	1.22384e+07	-0.00102955	0.000429924	0.96247	282.906	285.542	1.1141e+07	-0.000377389	4.26834e-06	0.963954	280.876	283.186	1.06142e+07	-0.000526061	0.00057241	1.46682	286.058	288.327	1.45818e+07	-0.000908984	5.32863e-05	2.12149	289.79	292.419	1.58307e+07	-0.0013229	0.00225978	1.78386	140.423	142.804	143	144.28	144.285	144.607	90.7258	73.2561	72.2874	74.6408	73.7906	72.8792	16.3123	14.7058	19.91	44.3585	49.5562	53.9608	155.66
5965.8	287.767	290.481	1.22111e+07	-0.00101168	0.0004264	0.959181	282.889	285.542	1.11421e+07	-0.000360607	3.29497e-06	0.931499	280.849	283.193	1.06464e+07	-0.000491259	0.000509273	1.37504	286.105	288.428	1.45925e+07	-0.000840707	5.57266e-05	1.97475	289.869	292.492	1.57693e+07	-0.00129047	0.00225691	1.68682	127.344	128.796	130.972	133.064	132.94	133.575	142.746	131.451	130.538	132.938	131.11	140.26	71.9659	65.8799	75.4936	96.3811	99.3518	102.852	193.318
6222.89	287.794	290.493	1.22349e+07	-0.00104268	0.000430339	0.964571	282.959	285.578	1.1169e+07	-0.000366977	2.95933e-06	0.928331	280.945	283.228	1.06308e+07	-0.000532034	0.000710036	1.38503	286.03	288.276	1.4551e+07	-0.00100301	3.97142e-05	2.01422	289.906	292.426	1.5768e+07	-0.00130049	0.00217745	1.7143	-16.7561	-14.9775	-13.9859	-10.8861	-11.1808	-10.5391	-56.8509	-71.5789	-73.815	-71.4113	-73.4678	-70.3626	-128.635	-133.433	-123.392	-96.8377	-99.6414	-92.6346	7.54952
6093.86	287.815	290.5	12234666	-0.00104914	0.000430809	0.965576	282.979	285.589	11176124	-0.000364992	2.59823e-06	0.918823	280.97	283.241	10631274	-0.00053745	0.000763254	1.36682	286.014	288.247	14535642	-0.00104228	3.48979e-05	1.99255	289.938	292.42	15752453	-0.00129627	0.0021513	1.69995	146.268	148.537	148.98	151.319	150.899	151.155	132.319	111.032	110.478	113.051	112.829	113.223	72.4101	67.513	71.342	98.1327	96.2939	103.059	200.632
4717.51	287.828	290.508	1.22226e+07	-0.00102328	0.000427368	0.961507	282.934	285.575	1.1177e+07	-0.000355646	2.49437e-06	0.912164	280.909	283.229	1.06662e+07	-0.000501483	0.000624817	1.32228	286.084	288.383	1.45892e+07	-0.000921004	4.45753e-05	1.91183	289.948	292.488	1.57317e+07	-0.00127684	0.00218438	1.64912	110.502	111.709	113.318	114.042	114.217	114.308	133.502	117.879	115.219	117.715	116.523	121.251	60.072	57.3515	62.187	83.6603	84.3579	90.0618	182.795
5095.81	288.019	290.612	1.2231e+07	-0.000992229	0.000411276	0.946546	282.988	285.611	1.11715e+07	-0.000340433	2.00283e-06	0.902294	280.948	283.268	1.07146e+07	-0.000478131	0.000586844	1.2502	286.207	288.543	1.461e+07	-0.000855539	3.7295e-05	1.75156	290.133	292.614	1.57103e+07	-0.00124148	0.00210039	1.52559	143.99	144.976	145.838	146.664	147.416	147.233	139.739	122.289	122.898	124.484	124.427	126.083	68.8124	67.7873	71.891	94.2899	94.7271	104.21	200.162
4555.24	288.05	290.592	12297734	-0.00105189	0.000407816	0.947754	283.051	285.647	11229274	-0.000362217	1.74887e-06	0.902588	281.052	283.319	10736872	-0.000524659	0.00085018	1.25134	286.074	288.339	14628012	-0.00109206	2.88331e-05	1.77197	290.172	292.528	15789349	-0.00130325	0.00217223	1.55676	147.281	147.633	147.73	150.133	150.867	150.842	137.005	119.674	120.284	122.02	119.625	116.833	69.9077	67.4494	73.1115	97.3002	96.3182	107.337	218.283
5174.01	288.396	290.91	1.22393e+07	-0.000902457	0.000375656	0.880949	283.117	285.737	1.11723e+07	-0.000307258	1.26066e-06	0.862358	281.044	283.395	1.08434e+07	-0.000430247	0.000556309	1.07161	286.505	288.888	1.46109e+07	-0.000747408	9.61449e-06	1.40885	290.473	292.903	1.57221e+07	-0.00114255	0.00177116	1.28548	142.615	144.304	146.955	146.212	146.483	146.834	158.189	137.836	130.039	129.478	131.762	138.298	99.7578	97.8532	101.28	107.232	104.89	117.705	195.4
5239.51	288.218	290.759	1.21511e+07	-0.000927084	0.000390109	0.92139	283.041	285.629	1.10285e+07	-0.000311439	1.64829e-06	0.885097	280.976	283.295	1.06905e+07	-0.000426507	0.000470737	1.15599	286.412	288.784	1.4551e+07	-0.000717236	2.69218e-05	1.58457	290.345	292.796	1.56535e+07	-0.00116842	0.0019173	1.39081	-89.1294	-87.2709	-85.4753	-86.9478	-85.6755	-85.8233	-233.217	-253.083	-256.05	-256.214	-255.909	-251.207	-298.037	-300.165	-294.235	-275.727	-283.017	-271.812	-189.977
4576.75	288.19	290.741	12082048	-0.000913717	0.000389868	0.929443	283.016	285.585	10908186	-0.000303209	1.74887e-06	0.888184	280.945	283.259	10613788	-0.000403719	0.00038618	1.15747	286.441	288.823	14506340	-0.000652106	3.18729e-05	1.6084	290.342	292.811	15612173	-0.00115398	0.00191985	1.39734	143.086	144.778	146.938	145.516	146.812	146.734	156.241	138.729	134.792	133.305	133.07	140.843	87.5703	84.7232	90.7476	109.577	104.684	115.093	200.479
4870	288.232	290.776	1.20899e+07	-0.00090561	0.000385937	0.917671	283.035	285.61	1.09409e+07	-0.000301965	1.66601e-06	0.880717	280.96	283.281	1.06452e+07	-0.000403255	0.00039713	1.1369	286.47	288.853	1.45115e+07	-0.000652933	2.80783e-05	1.56661	290.376	292.838	1.56168e+07	-0.00114622	0.00188258	1.37286	135.819	137.852	140.769	138.997	139.936	140.207	67.8564	51.9675	47.3781	45.3647	46.6752	54.6309	7.41472	6.79488	12.1965	20.2058	20.0245	29.2623	109.253
4685.74	288.201	290.749	1.2084e+07	-0.000911724	0.000388901	0.926549	283.02	285.591	1.09162e+07	-0.000302903	1.7285e-06	0.886348	280.949	283.264	1.06215e+07	-0.000403605	0.000388872	1.15241	286.448	288.831	1.45076e+07	-0.000652309	3.094e-05	1.59813	290.35	292.818	1.56133e+07	-0.00115207	0.00191068	1.39132	118.044	120.07	122.334	120.975	122.105	122.591	121.396	108.588	105.049	103.2	104.244	112.89	64.4046	62.1672	68.3746	77.0914	79.0771	83.5075	172.679
5319.66	288.19	290.741	12082048	-0.000913717	0.000389868	0.929443	283.016	285.585	10908186	-0.000303209	1.74887e-06	0.888184	280.945	283.259	10613788	-0.000403719	0.00038618	1.15747	286.441	288.823	14506340	-0.000652106	3.18729e-05	1.6084	290.342	292.811	15612173	-0.00115398	0.00191985	1.39734	142.742	145.135	147.06	145.06	146.092	146.77	155.603	143.304	140.775	138.177	139.132	146.218	87.2052	83.7351	89.356	101.391	102.307	109.066	217.214
2113.4	288.292	290.957	1.21645e+07	-0.000839683	0.000351283	0.886779	283.108	285.736	1.10766e+07	-0.0002824	1.72675e-06	0.880303	280.996	283.354	1.07199e+07	-0.000359458	0.000307026	1.14606	286.63	289.038	1.45124e+07	-0.000566891	3.30837e-05	1.55486	290.493	293.017	1.57522e+07	-0.00111931	0.00184989	1.3843	-220.35	-218.771	-218.038	-220.062	-219.281	-218.886	-237.214	-248.062	-251.325	-253.946	-251.385	-253.386	-296.438	-296.32	-292	-284.81	-284.67	-276.619	-176.612
3700.4	288.286	290.832	1.20983e+07	-0.000876461	0.000371229	0.895364	283.072	285.639	1.09832e+07	-0.000294051	1.61264e-06	0.869415	280.985	283.299	1.06783e+07	-0.000390215	0.000376424	1.11486	286.543	288.908	1.45006e+07	-0.000622534	2.64925e-05	1.51728	290.444	292.893	1.56379e+07	-0.00113283	0.00183986	1.34404	93.8659	95.0571	96.1797	94.8841	96.2768	96.6795	159.846	153.243	155.56	153.409	152.016	160.16	90.7337	87.0087	95.7777	113.864	115.346	119.186	216.562
4913.99	288.473	290.776	1.19531e+07	-0.000775792	0.000323116	0.799224	283.173	285.484	1.09076e+07	-0.00026563	1.34333e-06	0.78985	281.08	283.175	1.06685e+07	-0.000364269	0.000322438	0.967962	286.767	288.866	1.43502e+07	-0.000509859	1.77389e-05	1.24749	290.677	292.88	1.54915e+07	-0.00110065	0.0016704	1.1396	13.2082	13.8835	14.8516	13.1467	14.1663	14.2462	-82.0221	-93.0941	-89.5776	-90.7427	-90.6475	-88.7981	-149.725	-151.945	-145.466	-133.188	-132.448	-124.414	-15.6793
5203.34	288.451	290.814	1.19884e+07	-0.000780895	0.000325019	0.809827	283.168	285.528	1.09408e+07	-0.000266846	1.40121e-06	0.802795	281.071	283.205	1.0681e+07	-0.000360899	0.000314892	0.993966	286.757	288.903	1.43738e+07	-0.000512884	2.02046e-05	1.2906	290.658	292.911	1.55375e+07	-0.00110159	0.0016938	1.17532	143.32	143.068	143.854	143.604	144.459	144.713	141.748	132.346	136.693	133.807	132.605	131.095	72.542	69.1278	77.3468	94.0085	92.4522	101.88	208.712
5129.05	288.598	290.479	1.16747e+07	-0.000668734	0.000275595	0.696486	283.233	285.091	1.06295e+07	-0.000230781	1.16163e-06	0.668803	281.169	282.878	1.05122e+07	-0.000326879	0.000241092	0.778492	286.965	288.613	1.40986e+07	-0.000380079	1.44905e-05	0.946065	290.861	292.676	1.52045e+07	-0.00109633	0.00155533	0.89354	-11.8568	-12.7407	-12.2083	-10.669	-10.0604	-9.68503	22.7826	11.7845	16.6197	17.117	14.8805	13.284	-52.873	-53.394	-45.9844	-40.0529	-35.3601	-25.8148	93.4204
5275.68	288.636	290.356	11597424	-0.000641833	0.000264765	0.66394	283.246	284.948	10563190	-0.000224483	1.12302e-06	0.637817	281.197	282.772	10476226	-0.000323521	0.000230284	0.723145	286.998	288.491	14029282	-0.000350428	1.35073e-05	0.858032	290.906	292.577	15108739	-0.00110189	0.00151729	0.822754	136.328	134.469	135.808	139.114	139.49	139.984	143.061	130.991	131.644	134.794	131.811	129.024	59.7829	57.7873	65.3727	74.3236	79.7608	89.2356	220.385
5439.9	288.483	290.365	1.18077e+07	-0.000747128	0.000311192	0.755493	283.108	285.009	1.07723e+07	-0.000255536	1.17735e-06	0.738357	281.069	282.795	1.06127e+07	-0.000374469	0.000343459	0.872333	286.742	288.467	1.42276e+07	-0.00048707	1.08522e-05	1.08344	290.72	292.541	1.53037e+07	-0.001097	0.00157123	1.00704	131.429	130.023	132.127	133.913	134.07	134.297	148.838	138.442	140.74	139.322	137.425	135.086	80.8399	80.098	88.206	98.765	107.779	117.718	234.823
4928.66	288.53	290.674	11857144	-0.000759714	0.000316785	0.77002	283.186	285.362	10816236	-0.000261514	1.19752e-06	0.754883	281.107	283.089	10632362	-0.000371682	0.000337565	0.899048	286.797	288.769	14283714	-0.000497258	1.16819e-05	1.13318	290.731	292.797	15368753	-0.00109795	0.00160936	1.04431	81.4484	81.1854	81.9017	81.4722	82.6487	82.6181	160.108	155.981	160.873	158.278	155.567	156.777	100.099	96.7921	105.789	119.717	125.162	128.169	224.944
5767.37	288.473	290.831	1.20139e+07	-0.000822055	0.00034609	0.823259	283.152	285.577	1.09789e+07	-0.000281569	1.24079e-06	0.807342	281.064	283.262	1.07265e+07	-0.000388737	0.000402394	0.98036	286.685	288.899	1.44303e+07	-0.000589949	1.07256e-05	1.2695	290.621	292.896	1.55255e+07	-0.00110456	0.00166511	1.16752	113.399	114.502	115.748	114.129	115.237	115.76	85.027	74.8327	77.2058	76.1455	75.0127	80.5967	13.0786	9.92277	18.1909	35.8741	34.8811	39.0265	142.209
5676.46	288.432	290.944	12127084	-0.000867062	0.000367248	0.861694	283.127	285.731	11096380	-0.000296048	1.27203e-06	0.845215	281.033	283.387	10794380	-0.000401051	0.000449197	1.03906	286.604	288.993	14536160	-0.000656866	1.00353e-05	1.36792	290.541	292.967	15638615	-0.00110933	0.00170537	1.25647	118.506	119.577	121.036	118.945	119.912	120.953	158.245	149.994	151.543	150.137	149.162	156.213	83.4605	80.6047	90.5	111.377	111.342	110.709	212.379
5087.01	288.432	290.944	12127084	-0.000867062	0.000367248	0.861694	283.127	285.731	11096380	-0.000296048	1.27203e-06	0.845215	281.033	283.387	10794380	-0.000401051	0.000449197	1.03906	286.604	288.993	14536160	-0.000656866	1.00353e-05	1.36792	290.541	292.967	15638615	-0.00110933	0.00170537	1.25647	112.958	114.148	117.103	114.871	115.673	116.809	157.834	142.846	138.708	139.233	140.124	149.668	97.7816	95.5776	100.987	108.359	113.99	117	190.096
4639.31	288.432	290.944	12127084	-0.000867062	0.000367248	0.861694	283.127	285.731	11096380	-0.000296048	1.27203e-06	0.845215	281.033	283.387	10794380	-0.000401051	0.000449197	1.03906	286.604	288.993	14536160	-0.000656866	1.00353e-05	1.36792	290.541	292.967	15638615	-0.00110933	0.00170537	1.25647	141.461	142.898	146.068	144.777	145.639	146.429	159.765	142.61	136.901	136.773	139.533	147.554	107.05	106.207	110.105	113.699	115.865	125.167	190.157
4897.38	288.425	290.937	1.21508e+07	-0.000874529	0.000369022	0.865756	283.125	285.733	1.11124e+07	-0.000298413	1.26963e-06	0.848831	281.035	283.389	1.08047e+07	-0.00040721	0.000471794	1.04593	286.583	288.971	1.45519e+07	-0.000675968	9.94652e-06	1.37656	290.527	292.954	1.56562e+07	-0.00111633	0.00171925	1.26259	76.4119	77.9446	80.1601	79.0451	80.1913	80.6406	139.46	128.617	127.685	126.009	126.247	136.04	81.4543	77.5977	84.7427	94.9485	98.0379	105.288	176.186
4909.11	288.36	290.877	12347598	-0.000936624	0.000383773	0.899536	283.107	285.743	11245490	-0.00031808	1.24968e-06	0.878906	281.054	283.403	10890724	-0.00045843	0.000659706	1.10303	286.41	288.786	14683082	-0.000834808	9.20828e-06	1.44836	290.408	292.84	15802669	-0.00117463	0.00183467	1.31348	141.73	143.159	146.042	145.403	146.059	146.438	162.648	144.868	137.82	137.617	139.335	146.974	106.31	104.496	108.312	113.166	116.344	123.371	199.326
4671.57	288.36	290.877	12347598	-0.000936624	0.000383773	0.899536	283.107	285.743	11245490	-0.00031808	1.24968e-06	0.878906	281.054	283.403	10890724	-0.00045843	0.000659706	1.10303	286.41	288.786	14683082	-0.000834808	9.20828e-06	1.44836	290.408	292.84	15802669	-0.00117463	0.00183467	1.31348	141.413	143.304	145.278	144.605	145.951	145.816	154.207	145.19	148.151	145.203	145.841	155.214	100.837	97.7589	106.001	117.317	118.736	126.643	207.679
4943.32	288.379	290.895	1.229e+07	-0.000918467	0.00037946	0.889659	283.113	285.74	1.12066e+07	-0.00031233	1.25551e-06	0.870112	281.049	283.399	1.08656e+07	-0.000443453	0.000604761	1.08633	286.461	288.84	1.46447e+07	-0.000788363	9.42414e-06	1.42737	290.443	292.873	1.57598e+07	-0.00115758	0.00180092	1.2986	-101.886	-100.023	-97.5076	-98.5095	-97.5191	-97.0964	-132.485	-144.645	-147.301	-146.992	-145.665	-136.28	-182.518	-184.32	-176.56	-167.53	-165.301	-159.781	-84.5059
4684.28	288.432	290.944	1.21273e+07	-0.000867125	0.000367262	0.861728	283.127	285.731	1.10965e+07	-0.000296068	1.27201e-06	0.845245	281.033	283.387	1.07945e+07	-0.000401102	0.000449386	1.03912	286.603	288.993	1.45363e+07	-0.000657026	1.00345e-05	1.36799	290.541	292.967	1.56388e+07	-0.00110938	0.00170548	1.25652	140.215	141.722	144.284	143.32	144.145	144.563	162.025	150.058	148.708	148.074	149.411	159.837	107.414	105.53	113.171	121.15	124.043	131.767	199.319
4886.62	288.432	290.944	12127084	-0.000867062	0.000367248	0.861694	283.127	285.731	11096380	-0.000296048	1.27203e-06	0.845215	281.033	283.387	10794380	-0.000401051	0.000449197	1.03906	286.604	288.993	14536160	-0.000656866	1.00353e-05	1.36792	290.541	292.967	15638615	-0.00110933	0.00170537	1.25647	142.269	142.757	144.834	143.89	145.159	145.368	162.16	154.252	155.207	153.812	153.021	162.54	105.279	102.732	112.048	123.285	124.277	130.583	201.561
5006.86	288.432	290.944	12127084	-0.000867062	0.000367248	0.861694	283.127	285.731	11096380	-0.000296048	1.27203e-06	0.845215	281.033	283.387	10794380	-0.000401051	0.000449197	1.03906	286.604	288.993	14536160	-0.000656866	1.00353e-05	1.36792	290.541	292.967	15638615	-0.00110933	0.00170537	1.25647	43.0847	43.8888	45.0202	43.1186	44.5128	44.9089	111.712	103.458	104.854	104.847	103.307	113.222	37.0378	34.4883	45.8966	66.3844	62.7189	63.7399	143.039
5746.84	288.432	290.944	12127084	-0.000867062	0.000367248	0.861694	283.127	285.731	11096380	-0.000296048	1.27203e-06	0.845215	281.033	283.387	10794380	-0.000401051	0.000449197	1.03906	286.604	288.993	14536160	-0.000656866	1.00353e-05	1.36792	290.541	292.967	15638615	-0.00110933	0.00170537	1.25647	133.203	133.722	134.308	132.626	134.181	134.306	160.229	153.499	156.098	154.52	152.229	161.661	82.3135	81.4779	92.8481	115.847	112.481	112.801	215.972
4907.15	288.53	290.674	11857144	-0.000759714	0.000316785	0.77002	283.186	285.362	10816236	-0.000261514	1.19752e-06	0.754883	281.107	283.089	10632362	-0.000371682	0.000337565	0.899048	286.797	288.769	14283714	-0.000497258	1.16819e-05	1.13318	290.731	292.797	15368753	-0.00109795	0.00160936	1.04431	142.541	142.885	144.051	143.477	144.81	144.952	163.128	158.884	161.499	157.013	155.963	156.607	106.991	104.202	112.766	130.066	133.263	135.633	225.443
5546.45	288.435	290.067	1.17637e+07	-0.000737435	0.000306728	0.743717	283.031	284.669	1.07336e+07	-0.000250368	1.15897e-06	0.724603	281.029	282.513	1.05957e+07	-0.000378041	0.0003514	0.849857	286.685	288.177	1.41766e+07	-0.000480116	9.98034e-06	1.04022	290.707	292.294	1.52443e+07	-0.00109571	0.00153538	0.975245	-224.454	-225.03	-223.412	-223.547	-222.615	-222.672	-80.4684	-85.51	-83.2424	-84.6911	-87.7907	-84.1509	-137.726	-140.429	-131.093	-122.452	-118.871	-110.942	-2.51464
4870.49	288.326	290.157	1.19573e+07	-0.000829786	0.000342472	0.823955	282.946	284.798	1.09221e+07	-0.000275332	1.20484e-06	0.797965	280.954	282.621	1.06907e+07	-0.000397789	0.000441716	0.96475	286.529	288.296	1.43476e+07	-0.000611637	8.49574e-06	1.22627	290.557	292.358	1.54307e+07	-0.00110029	0.00159816	1.14535	144.864	144.719	145.415	143.759	145.741	145.655	161.955	154.991	159.418	157.211	154.088	164.516	109.455	106.643	117.104	132.983	135.131	139.881	224.817
4701.87	288.158	288.733	1.1639e+07	-0.000740683	0.00029807	0.73345	282.635	283.137	1.06159e+07	-0.00023637	1.08733e-06	0.697277	280.817	281.247	1.05303e+07	-0.00039668	0.00042289	0.804544	286.38	286.953	1.40048e+07	-0.000509586	5.61656e-06	0.933136	290.59	291.215	1.50453e+07	-0.00108881	0.00139822	0.912126	125.273	123.398	126.634	127.667	127.657	128.024	109.761	94.112	99.189	99.4049	96.256	95.6154	43.8683	37.0979	42.4891	57.5476	56.1267	72.6165	205.578
4762.97	288.133	289.39	1.19082e+07	-0.000860471	0.000339003	0.846761	282.693	283.891	1.08546e+07	-0.000270251	1.16155e-06	0.802857	280.819	281.88	1.06284e+07	-0.000404439	0.000493882	0.973083	286.359	287.686	1.42596e+07	-0.0006581	5.99163e-06	1.21496	290.477	291.781	1.53359e+07	-0.00109125	0.00152889	1.15347	118.278	118.692	120.28	119.227	120.407	120.366	136.33	125.098	127.367	127.055	126.1	135.298	75.2777	72.3871	83.1926	96.6339	94.9243	107.68	188.155
4573.82	288.281	290.421	1.22197e+07	-0.000918967	0.000369738	0.879537	282.973	285.176	1.11238e+07	-0.000306475	1.21792e-06	0.856455	280.984	282.936	1.07895e+07	-0.000450242	0.000647452	1.07126	286.372	288.425	1.45367e+07	-0.000817499	7.4039e-06	1.39402	290.424	292.501	1.56419e+07	-0.00115234	0.00173303	1.26634	141.556	143.451	145.382	144.061	145.433	145.386	144.702	130.446	130.17	128.501	128.095	137.222	78.9942	77.2009	86.001	97.032	95.6096	107.375	184.758
4615.85	288.339	290.767	1.23214e+07	-0.000934123	0.000380669	0.89503	283.074	285.608	1.12187e+07	-0.000315972	1.24126e-06	0.874193	281.038	283.292	1.08662e+07	-0.000458242	0.000664023	1.09729	286.396	288.694	1.4649e+07	-0.000837204	8.68489e-06	1.43839	290.409	292.756	1.57653e+07	-0.00117072	0.00181181	1.30336	142.098	143.951	146.544	145.168	146.181	146.435	157.653	141.964	140.88	138.981	140.43	149.1	102.525	101.303	106.718	113.234	116.404	126.085	206.441
5359.74	288.24	290.249	1.21983e+07	-0.000922371	0.000366082	0.873853	282.918	284.973	1.10931e+07	-0.000306064	1.20169e-06	0.852044	280.962	282.768	1.07509e+07	-0.000457362	0.000684315	1.07033	286.327	288.261	1.44888e+07	-0.000848467	6.22509e-06	1.39149	290.415	292.358	1.55899e+07	-0.00115235	0.00170438	1.25582	41.4303	42.4509	44.2394	42.9647	43.7624	43.8931	85.4092	67.8643	67.9674	68.1664	67.864	75.3255	5.30671	1.53861	8.56083	28.8893	26.7923	36.5949	131.007
4496.59	288.136	289.707	12069454	-0.000910069	0.000350812	0.851685	282.754	284.308	10961504	-0.000295693	1.16027e-06	0.828857	280.883	282.219	10630138	-0.00045644	0.000705557	1.04211	286.256	287.808	14321110	-0.000860257	3.65014e-06	1.34241	290.42	291.942	15406275	-0.00113312	0.00159193	1.20605	143.496	142.926	145.257	145.127	145.3	145.223	173.737	169.572	173.677	174.365	172.166	181.234	84.8593	83.5312	92.8122	106.276	100.254	110.912	212.096
4075.28	288.136	289.707	12069454	-0.000910069	0.000350812	0.851685	282.754	284.308	10961504	-0.000295693	1.16027e-06	0.828857	280.883	282.219	10630138	-0.00045644	0.000705557	1.04211	286.256	287.808	14321110	-0.000860257	3.65014e-06	1.34241	290.42	291.942	15406275	-0.00113312	0.00159193	1.20605	142.749	142.599	145.209	145.997	145.932	145.824	165.936	158.563	160.059	163.443	162.092	173.062	129.822	125.137	136.63	141.404	138.356	154.234	215.114
4420.35	288.136	289.707	12069454	-0.000910069	0.000350812	0.851685	282.754	284.308	10961504	-0.000295693	1.16027e-06	0.828857	280.883	282.219	10630138	-0.00045644	0.000705557	1.04211	286.256	287.808	14321110	-0.000860257	3.65014e-06	1.34241	290.42	291.942	15406275	-0.00113312	0.00159193	1.20605	143.185	143.14	144.572	144.636	145.078	145.135	157.008	148.879	154.234	157.517	154.026	156.634	92.2296	85.3883	93.4602	120.619	112.775	127.262	209.399
4661.79	288.103	289.447	1.19976e+07	-0.000894362	0.000344257	0.848618	282.69	283.987	1.09036e+07	-0.00028527	1.149e-06	0.816518	280.841	281.958	1.06121e+07	-0.00044106	0.000646209	1.01426	286.261	287.633	1.42733e+07	-0.000799205	3.93201e-06	1.28769	290.431	291.768	1.5353e+07	-0.00111854	0.00155422	1.17927	143.337	144.096	145.689	143.461	144.95	144.773	159.104	141.524	143.83	145.089	143.977	152.414	93.6835	90.2511	100.229	114.484	109.397	125.48	207.924
4709.2	288.069	289.172	1.19214e+07	-0.000877732	0.000337316	0.845371	282.621	283.648	1.08424e+07	-0.000274235	1.13706e-06	0.803453	280.796	281.68	1.0593e+07	-0.000424775	0.000583373	0.984764	286.267	287.447	1.42227e+07	-0.000734562	4.23045e-06	1.22976	290.442	291.584	1.52967e+07	-0.0011031	0.0015143	1.15091	88.4734	89.6128	92.1289	89.7995	91.3553	91.3215	140.015	120.542	120.702	120.907	121.482	130.947	74.6061	72.2568	79.1347	95.4228	90.8018	107.485	183.687
4843.61	288.08	289.18	1.19256e+07	-0.000868498	0.000336525	0.832292	282.635	283.664	1.08454e+07	-0.000273304	1.13988e-06	0.793632	280.804	281.696	1.06036e+07	-0.000432486	0.000593902	0.970573	286.274	287.418	1.42286e+07	-0.000732536	4.20213e-06	1.21033	290.449	291.576	1.53028e+07	-0.00110635	0.00150809	1.13002	143.521	143.902	145.19	144.172	144.67	144.684	161.897	153.595	157.701	161.132	158.726	163.981	88.5796	86.8973	97.0355	115.789	107.262	119.247	209.484
4717.51	288.157	289.434	1.2006e+07	-0.000836274	0.000338033	0.769422	282.753	284.012	1.09069e+07	-0.000277683	1.16036e-06	0.755602	280.879	281.998	1.06797e+07	-0.000492056	0.00071579	0.923755	286.301	287.405	1.42995e+07	-0.000783186	3.8146e-06	1.15669	290.469	291.677	1.5385e+07	-0.0011398	0.00151051	1.04645	100.903	100.317	102.078	102.917	103.018	102.929	139.965	132.57	136.162	138.999	135.903	140.439	62.7989	59.8296	66.6188	83.847	83.6941	98.6667	185.685
4841.66	288.191	289.351	1.1955e+07	-0.000771418	0.000318927	0.703849	282.774	283.945	1.08685e+07	-0.000265195	1.14257e-06	0.700148	280.903	281.972	1.07384e+07	-0.00053219	0.000786891	0.836683	286.353	287.16	1.42978e+07	-0.000766789	5.11678e-06	1.01977	290.505	291.564	1.53834e+07	-0.0011661	0.00147394	0.919767	124.96	125.163	126.54	126.449	127.317	127.458	116.032	102.687	103.774	106.276	104.779	107.541	43.4809	39.6864	47.6075	66.2554	61.6936	74.9764	156.282
4796.69	288.277	290.341	1.21001e+07	-0.00087309	0.000323465	0.822608	282.947	285.118	1.10104e+07	-0.000302679	1.10125e-06	0.816826	281.044	282.927	1.07695e+07	-0.000518278	0.000953398	1.03601	286.351	288.093	1.44037e+07	-0.00101296	6.41148e-06	1.33085	290.457	292.363	1.54706e+07	-0.00119847	0.00167445	1.15168	-126.881	-126.564	-125.976	-125.55	-124.96	-124.999	-16.6865	-29.558	-26.2512	-22.6639	-23.9565	-20.0061	-89.7117	-92.7154	-83.1267	-63.2296	-68.1425	-56.2313	25.1526
4712.62	288.242	290.071	1.20368e+07	-0.000830556	0.000308175	0.78457	282.874	284.808	1.09576e+07	-0.000290573	1.10145e-06	0.780482	281.008	282.691	1.07675e+07	-0.000532215	0.000962423	0.974508	286.358	287.811	1.43822e+07	-0.000977404	7.94172e-06	1.2367	290.453	292.146	1.5455e+07	-0.00121731	0.00164345	1.07664	138.637	137.712	138.395	140.814	141.954	142.248	149.06	142.839	145.231	150.091	149.51	145.88	49.5143	49.3102	55.3784	77.6701	73.4998	88.5772	180.253
4629.53	288.325	290.822	1.22465e+07	-0.00096565	0.000350358	0.901858	283.074	285.697	1.11384e+07	-0.000329957	1.14091e-06	0.890421	281.118	283.38	1.08066e+07	-0.000500433	0.000976401	1.15799	286.302	288.578	1.44914e+07	-0.00111508	4.15375e-06	1.52438	290.424	292.742	1.55301e+07	-0.00118356	0.00177469	1.30494	-167.563	-168.237	-167.799	-165.624	-164.913	-164.985	-394.979	-399.773	-396.163	-392.12	-395.283	-396.864	-497.08	-496.551	-491.716	-467.016	-461.183	-449.638	-349.797
4825.04	288.173	289.919	1.20993e+07	-0.000918758	0.00035081	0.85996	282.815	284.569	1.09913e+07	-0.000301545	1.15185e-06	0.839569	280.926	282.436	1.06594e+07	-0.000463827	0.00075194	1.06276	286.269	287.957	1.43476e+07	-0.000903895	3.69083e-06	1.37406	290.425	292.095	1.5426e+07	-0.00114044	0.00162141	1.22272	119.014	119.948	121.607	120.211	121.461	121.612	83.8476	63.981	64.1211	65.4882	66.5744	76.6866	9.78392	5.75133	12.733	27.9832	26.5091	36.9679	118.114
3917.9	288.136	289.708	1.20695e+07	-0.00091009	0.000350812	0.851705	282.754	284.308	1.09616e+07	-0.000295707	1.16025e-06	0.828883	280.883	282.22	1.06302e+07	-0.000456458	0.000705669	1.04216	286.256	287.808	1.43212e+07	-0.000860363	3.65024e-06	1.34248	290.42	291.942	1.54063e+07	-0.00113314	0.001592	1.2061	111.004	111.298	113.5	113.088	113.835	113.55	153.997	140.152	140.328	142.681	141.753	151.263	88.8795	88.0745	98.2533	105.77	103.7	113.268	195.148
4682.32	288.264	290.435	1.21719e+07	-0.000939897	0.000350807	0.88009	282.964	285.204	1.10637e+07	-0.000315781	1.13138e-06	0.865627	281.032	282.963	1.07306e+07	-0.000481798	0.000864777	1.11297	286.3	288.32	1.44121e+07	-0.00101005	3.78981e-06	1.45106	290.439	292.468	1.5474e+07	-0.00115824	0.00169312	1.26326	-142.232	-141.115	-140.393	-141.418	-140.456	-140.808	-363.788	-384.116	-381.171	-381.305	-379.889	-377.439	-416.332	-419.752	-407.086	-380.492	-392.569	-381.273	-300.222
4512.23	288.136	289.707	12069454	-0.000910069	0.000350812	0.851685	282.754	284.308	10961504	-0.000295693	1.16027e-06	0.828857	280.883	282.219	10630138	-0.00045644	0.000705557	1.04211	286.256	287.808	14321110	-0.000860257	3.65014e-06	1.34241	290.42	291.942	15406275	-0.00113312	0.00159193	1.20605	145.914	145.851	146.634	145.631	146.554	146.739	159.837	150.596	153.066	156.035	154.372	163.397	75.5638	71.7266	81.9867	110.747	107.24	113.652	209.912
4745.86	288.25	290.355	1.21606e+07	-0.00093661	0.000350807	0.87696	282.94	285.105	1.10524e+07	-0.000313567	1.13456e-06	0.861575	281.015	282.881	1.07195e+07	-0.000479004	0.000847232	1.10516	286.295	288.264	1.4402e+07	-0.000993546	3.77442e-06	1.43909	290.437	292.41	1.54665e+07	-0.00115548	0.00168197	1.25696	146.644	147.534	147.518	146.138	147.344	147.349	143.876	126.824	129.337	131.382	131.73	132.738	86.9869	84.3321	93.9876	119.43	111.579	123.254	208.77
4685.25	288.335	290.832	12228002	-0.000956215	0.000350804	0.89563	283.078	285.694	11119604	-0.00032677	1.11557e-06	0.885742	281.113	283.37	10785506	-0.00049567	0.00095188	1.15173	286.324	288.601	14461804	-0.001092	3.86621e-06	1.5105	290.449	292.756	15510973	-0.00117199	0.00174848	1.29456	-70.5517	-70.1125	-69.2651	-69.5063	-68.4779	-69.0639	62.8625	58.3627	66.0431	67.9753	64.6468	62.864	-17.6839	-20.7964	-13.324	11.5678	10.2694	22.5637	127.823
4727.29	288.263	290.455	1.22302e+07	-0.000942243	0.000360893	0.885043	282.979	285.24	1.11197e+07	-0.000315921	1.16397e-06	0.866144	281.025	282.993	1.07777e+07	-0.000478386	0.000817522	1.11073	286.302	288.355	1.44993e+07	-0.000969257	5.29389e-06	1.45086	290.412	292.487	1.5584e+07	-0.00116874	0.00174081	1.2802	143.208	145.092	145.618	144.291	145.109	144.917	137.739	115.922	115.952	116.74	117.412	116.145	77.235	72.2136	81.0376	108.059	100.876	111.172	208.081
4800.6	288.316	290.851	1.24337e+07	-0.000967585	0.000385237	0.912908	283.118	285.762	1.13147e+07	-0.000327607	1.22335e-06	0.886463	281.086	283.429	1.09487e+07	-0.000487478	0.000806876	1.14725	286.31	288.665	1.4766e+07	-0.0009669	8.90237e-06	1.51424	290.346	292.775	1.58956e+07	-0.00121247	0.00191798	1.35557	144.815	146.957	147.78	146.266	146.893	146.973	148.035	123.611	121.585	124.188	123.168	122.593	80.8219	76.7938	81.5034	108.319	102.549	113.164	223.069
5475.09	288.312	290.832	1.23471e+07	-0.000971095	0.000366637	0.907576	283.099	285.731	1.12286e+07	-0.000330161	1.15534e-06	0.888457	281.111	283.405	1.08767e+07	-0.000501213	0.000933764	1.16373	286.286	288.591	1.46238e+07	-0.00107799	6.01722e-06	1.53303	290.383	292.744	1.57121e+07	-0.00120204	0.00185052	1.33512	126.849	128.368	128.374	129.947	130.764	130.828	79.9035	70.5794	77.7672	77.2011	75.9287	73.6278	-4.58913	-9.01283	-0.807947	27.0209	36.7771	38.6183	154.477
4814.29	288.335	290.832	1.22285e+07	-0.0009564	0.000350827	0.895756	283.078	285.694	1.11201e+07	-0.00032683	1.11607e-06	0.885825	281.113	283.37	1.0786e+07	-0.00049576	0.000952253	1.15186	286.324	288.6	1.44626e+07	-0.00109236	3.87513e-06	1.51077	290.449	292.756	1.55117e+07	-0.00117224	0.00174911	1.29481	93.3797	93.5805	94.4893	94.932	95.803	95.7267	72.7643	67.8577	75.4332	76.5386	73.6531	69.805	-30.843	-33.6776	-27.229	2.30597	8.62861	15.4976	131.162
5196.5	288.244	290.794	1.25184e+07	-0.00102492	0.000388534	0.944726	283.145	285.779	1.13921e+07	-0.000351013	1.23989e-06	0.930033	281.137	283.453	1.09588e+07	-0.000538293	0.00104952	1.2754	286.147	288.429	1.47988e+07	-0.00119279	5.79907e-06	1.71169	290.223	292.645	1.59401e+07	-0.00127278	0.0020297	1.47821	91.9581	94.435	94.2415	96.7429	96.5032	96.7531	71.1556	48.1223	49.6576	51.3218	49.486	43.7911	3.9093	1.3001	7.79869	30.0847	35.1393	43.5712	152.85
4828.95	288.284	290.832	12495728	-0.000989664	0.000386396	0.922485	283.125	285.776	11364642	-0.000334391	1.20498e-06	0.891846	281.109	283.448	10990478	-0.000508131	0.000911155	1.17871	286.238	288.579	14826028	-0.00106051	8.70164e-06	1.56116	290.301	292.729	15963137	-0.00123955	0.00197786	1.38574	62.8839	64.9358	64.2882	64.6725	64.4912	64.7342	70.8333	50.7702	50.4164	51.9798	49.3604	43.9678	-4.22573	-4.91856	0.269976	25.195	27.9051	40.1233	143.457
4697.96	288.288	290.835	1.24879e+07	-0.000986862	0.000386257	0.921273	283.124	285.775	1.13583e+07	-0.00033353	1.20734e-06	0.891162	281.106	283.446	1.09852e+07	-0.000505505	0.00089787	1.17471	286.247	288.59	1.48185e+07	-0.00104859	8.72841e-06	1.5552	290.307	292.735	1.59547e+07	-0.00123612	0.0019703	1.38192	-420.655	-417.825	-417.607	-418.239	-417.515	-417.436	-508.939	-525.401	-525.173	-523.576	-525.388	-528.355	-579.341	-582.775	-576.326	-551.098	-555.963	-544.288	-436.125
5240.48	288.349	290.871	1.237e+07	-0.000944654	0.00038417	0.903011	283.11	285.748	1.12635e+07	-0.00032055	1.24291e-06	0.880865	281.063	283.41	1.09058e+07	-0.000465954	0.000697775	1.11449	286.384	288.755	1.47047e+07	-0.000868979	9.13157e-06	1.46544	290.392	292.823	1.5827e+07	-0.00118445	0.00185635	1.32442	-160.12	-158.185	-157.205	-158.385	-157.773	-157.589	-49.392	-68.1465	-73.8866	-72.128	-74.6274	-71.404	-133.114	-135.427	-132.716	-111.62	-111.126	-98.5614	5.06221
4701.87	288.36	290.877	12347598	-0.000936624	0.000383773	0.899536	283.107	285.743	11245490	-0.00031808	1.24968e-06	0.878906	281.054	283.403	10890724	-0.00045843	0.000659706	1.10303	286.41	288.786	14683082	-0.000834808	9.20828e-06	1.44836	290.408	292.84	15802669	-0.00117463	0.00183467	1.31348	87.4148	89.2124	90.8172	90.0825	90.4134	90.3638	78.2593	57.7106	52.2216	53.1895	52.5551	57.6138	3.81492	0.717439	5.9381	24.3244	24.4951	35.2667	132.971
5283.5	288.36	290.877	12347598	-0.000936624	0.000383773	0.899536	283.107	285.743	11245490	-0.00031808	1.24968e-06	0.878906	281.054	283.403	10890724	-0.00045843	0.000659706	1.10303	286.41	288.786	14683082	-0.000834808	9.20828e-06	1.44836	290.408	292.84	15802669	-0.00117463	0.00183467	1.31348	-444.688	-443.155	-440.98	-441.811	-440.861	-440.955	-259.506	-276.413	-279.944	-281.314	-279.551	-272.464	-318.658	-321.373	-314.635	-301.313	-300.914	-293.394	-210.23
4424.74	288.36	290.877	1.23478e+07	-0.000936686	0.000383776	0.899563	283.108	285.743	1.12456e+07	-0.000318099	1.24963e-06	0.878922	281.054	283.403	1.08908e+07	-0.000458488	0.000660004	1.10312	286.41	288.786	1.46833e+07	-0.000835075	9.20768e-06	1.4485	290.408	292.84	1.58029e+07	-0.0011747	0.00183484	1.31356	82.9499	84.8128	85.6057	86.297	86.8692	86.7633	53.5877	34.7333	33.3358	33.4314	34.3933	37.0882	-5.98426	-10.5227	-5.91905	9.10615	10.6304	20.9642	118.666
5279.59	288.294	290.839	1.24754e+07	-0.00098239	0.000386036	0.919338	283.123	285.772	1.13483e+07	-0.000332154	1.21111e-06	0.890071	281.102	283.442	1.09768e+07	-0.000501314	0.000876669	1.16833	286.262	288.608	1.48064e+07	-0.00102956	8.77112e-06	1.54569	290.316	292.744	1.59411e+07	-0.00123064	0.00195822	1.37583	-278.274	-276.273	-277.293	-277.334	-277.499	-276.931	-415.36	-432.512	-432.668	-431.525	-434.272	-436.236	-487.935	-490.333	-487.036	-459.647	-459.482	-444.71	-343.362
4826.02	288.285	290.833	1.24948e+07	-0.000989328	0.000386379	0.92234	283.125	285.776	1.13639e+07	-0.000334288	1.20526e-06	0.891764	281.109	283.448	1.09898e+07	-0.000507815	0.000909561	1.17823	286.239	288.58	1.48251e+07	-0.00105908	8.70485e-06	1.56044	290.302	292.73	1.59621e+07	-0.00123913	0.00197696	1.38528	-1262.31	-1259.58	-1260.12	-1260.41	-1260.7	-1260.42	-1229.1	-1249.3	-1246.69	-1244.24	-1246.23	-1252.41	-1308.92	-1310.08	-1307.9	-1281.91	-1271.44	-1259.6	-1152.22
4971.67	288.21	290.761	1.25211e+07	-0.00104733	0.000390967	0.958092	283.153	285.774	1.14005e+07	-0.000361429	1.29235e-06	0.951108	281.15	283.449	1.09287e+07	-0.000555996	0.00112426	1.33217	286.088	288.334	1.47748e+07	-0.00126811	4.9868e-06	1.80476	290.174	292.589	1.59202e+07	-0.00129442	0.00206614	1.53817	-222.485	-220.121	-220.569	-219.213	-219.494	-219.366	-255.235	-281.957	-280.446	-279.614	-280.19	-287.463	-327.313	-330.305	-324.168	-302.361	-293.597	-285.293	-176.724
4925.72	288.074	290.647	1.23941e+07	-0.00106418	0.000410204	0.957393	283.134	285.71	1.13045e+07	-0.000365694	1.84174e-06	0.920366	281.128	283.385	1.07911e+07	-0.000561508	0.00107825	1.32612	286.02	288.23	1.46989e+07	-0.00125668	1.06258e-05	1.8479	290.138	292.479	1.58808e+07	-0.00132321	0.00209248	1.61758	147.385	149.143	149.547	151.984	151.43	151.404	136.3	116.989	117.1	115.927	116.542	108.619	73.5314	64.8584	68.9416	99.3055	99.0261	104.513	206.051
5064.53	288.07	290.613	1.23148e+07	-0.00104654	0.000405975	0.945582	283.057	285.658	1.12409e+07	-0.000359825	1.70211e-06	0.901664	281.057	283.33	1.07587e+07	-0.000523238	0.000855422	1.2451	286.088	288.36	1.4645e+07	-0.00108934	2.71024e-05	1.75385	290.183	292.545	1.58043e+07	-0.00129778	0.00215552	1.54206	-80.0802	-78.0749	-78.4138	-76.463	-76.5146	-76.6841	-28.8744	-50.6717	-52.3978	-51.8742	-50.926	-54.0814	-97.0933	-102.475	-98.8122	-73.7985	-71.2936	-65.2293	36.2449
4934.52	288.05	290.592	1.22978e+07	-0.0010519	0.000407819	0.947758	283.051	285.647	1.12293e+07	-0.000362219	1.74896e-06	0.902593	281.053	283.319	1.07369e+07	-0.000524677	0.000850284	1.25138	286.074	288.339	1.4628e+07	-0.00109213	2.88249e-05	1.77201	290.172	292.528	1.57894e+07	-0.00130327	0.00217219	1.5568	117.285	119.01	119.014	122.08	121.799	121.689	43.7202	21.3318	21.7206	21.5633	20.3685	15.6436	-23.1892	-29.8176	-26.4118	0.799958	2.13063	7.62576	114.491
5078.22	288.05	290.614	1.23443e+07	-0.00106142	0.000411604	0.953636	283.102	285.68	1.12659e+07	-0.000364788	1.87314e-06	0.909978	281.098	283.354	1.07557e+07	-0.000548656	0.000989702	1.29764	286.032	288.258	1.46648e+07	-0.00119502	1.78468e-05	1.82431	290.147	292.484	1.58436e+07	-0.00131913	0.00212366	1.60427	42.4448	44.7338	44.5395	46.0635	45.4971	45.6933	107.022	85.8011	84.1072	83.442	82.4279	78.4996	38.7243	30.9487	35.7141	65.3022	65.2901	73.8806	166.71
4538.63	288.05	290.627	12373082	-0.00106732	0.000413948	0.957275	283.133	285.7	11288536	-0.000366379	1.95003e-06	0.914551	281.127	283.376	10767306	-0.000563505	0.00107604	1.32629	286.006	288.208	14687526	-0.00125873	1.10486e-05	1.85669	290.131	292.457	15877131	-0.00132896	0.0020936	1.63367	146.624	148.491	148.818	151.322	150.411	150.303	121.711	100.38	101.098	100.082	100.335	94.463	63.836	55.8576	59.9605	88.5832	89.5834	93.4161	192.709
5086.04	288.05	290.621	1.23586e+07	-0.00106436	0.000412772	0.955449	283.117	285.69	1.12772e+07	-0.00036558	1.91144e-06	0.912256	281.112	283.365	1.07615e+07	-0.000556053	0.00103271	1.31191	286.019	288.233	1.46761e+07	-0.00122676	1.44605e-05	1.84044	290.139	292.471	1.58603e+07	-0.00132403	0.00210869	1.61891	146.167	148.214	149.065	151.506	150.77	151.048	16.4994	-6.20678	-7.08472	-6.58867	-7.94379	-14.338	-47.0305	-53.0023	-47.5485	-21.7868	-27.9821	-16.5539	91.2255
4435.99	288.05	290.592	12297734	-0.00105189	0.000407816	0.947754	283.051	285.647	11229274	-0.000362217	1.74887e-06	0.902588	281.052	283.319	10736872	-0.000524659	0.00085018	1.25134	286.074	288.339	14628012	-0.00109206	2.88331e-05	1.77197	290.172	292.528	15789349	-0.00130325	0.00217223	1.55676	146.313	147.467	148.537	151.525	151.502	151.413	139.6	119.668	122.174	123.823	120.683	117.316	70.305	63.5539	68.756	98.4335	93.8989	104.828	218.016
4761.5	288.048	290.592	1.22974e+07	-0.00105187	0.000407933	0.947844	283.05	285.647	1.1229e+07	-0.000362232	1.75318e-06	0.90267	281.052	283.319	1.07363e+07	-0.000524724	0.000849738	1.25193	286.074	288.338	1.46275e+07	-0.0010918	2.88639e-05	1.77309	290.171	292.527	1.57892e+07	-0.00130322	0.00217212	1.55749	-172.72	-170.976	-169.822	-168.205	-167.872	-167.789	56.9185	37.7214	34.8186	37.664	37.0846	38.511	-1.85878	-7.58835	-1.56765	25.3156	18.8334	30.1841	132.422
5355.83	287.827	290.505	1.22377e+07	-0.00104927	0.000429703	0.964719	282.982	285.592	1.11787e+07	-0.000364858	2.5574e-06	0.918043	280.974	283.245	1.06364e+07	-0.000536836	0.000767433	1.36127	286.017	288.252	1.45401e+07	-0.00104467	3.46063e-05	1.98195	289.949	292.425	1.57542e+07	-0.00129661	0.0021523	1.69307	-58.2994	-56.8908	-55.8597	-53.4509	-53.6088	-53.7256	-3.79935	-23.9246	-25.1673	-23.7361	-23.2108	-24.5008	-60.9311	-64.3064	-60.0088	-35.1353	-37.4612	-27.1975	74.3278
5260.04	287.865	290.52	1.22479e+07	-0.00104972	0.000425974	0.961829	282.994	285.601	1.11873e+07	-0.000364409	2.41966e-06	0.91541	280.988	283.257	1.06535e+07	-0.000534761	0.00078153	1.34254	286.026	288.266	1.45551e+07	-0.00105274	3.36228e-05	1.94618	289.987	292.443	1.57602e+07	-0.00129774	0.0021557	1.66985	-17.3838	-16.5689	-16.2379	-14.6818	-14.1522	-14.326	-384.642	-398.51	-393.254	-391.453	-393.613	-396.135	-448.451	-454.172	-448.323	-421.248	-428.941	-415.398	-309.534
5231.69	287.815	290.5	12234666	-0.00104914	0.000430809	0.965576	282.979	285.589	11176124	-0.000364992	2.59823e-06	0.918823	280.97	283.241	10631274	-0.00053745	0.000763254	1.36682	286.014	288.247	14535642	-0.00104228	3.48979e-05	1.99255	289.938	292.42	15752453	-0.00129627	0.0021513	1.69995	145.546	147.455	147.849	150.978	151.108	151.188	130.687	110.161	110.874	115.285	115.519	111.444	69.9826	66.2274	71.1992	94.1164	100.853	112.086	215.12
5297.18	287.815	290.5	12234666	-0.00104914	0.000430809	0.965576	282.979	285.589	11176124	-0.000364992	2.59823e-06	0.918823	280.97	283.241	10631274	-0.00053745	0.000763254	1.36682	286.014	288.247	14535642	-0.00104228	3.48979e-05	1.99255	289.938	292.42	15752453	-0.00129627	0.0021513	1.69995	56.5031	58.5504	59.1573	62.0088	61.7781	61.8306	31.2154	6.601	6.33305	8.94517	8.59593	3.86101	-25.7249	-33.5177	-29.4617	-1.78003	-4.8359	4.80526	114.172
5039.12	287.815	290.5	12234666	-0.00104914	0.000430809	0.965576	282.979	285.589	11176124	-0.000364992	2.59823e-06	0.918823	280.97	283.241	10631274	-0.00053745	0.000763254	1.36682	286.014	288.247	14535642	-0.00104228	3.48979e-05	1.99255	289.938	292.42	15752453	-0.00129627	0.0021513	1.69995	145.985	148.256	148.54	151.11	150.736	150.94	132.377	106.126	103.944	107.798	108.754	103.454	74.5884	67.074	72.164	100.308	93.6686	102.11	211.739
5456.52	287.875	290.534	1.2274e+07	-0.00105565	0.000426689	0.969811	283.016	285.618	1.12076e+07	-0.000364123	2.44584e-06	0.917559	281.008	283.275	1.06635e+07	-0.000540967	0.000828987	1.35	286.018	288.246	1.45731e+07	-0.00108645	2.95478e-05	1.95857	289.994	292.436	1.57852e+07	-0.00130179	0.00213632	1.6823	103.977	105.867	106.626	108.258	108.066	108.089	56.4848	34.6258	35.8438	39.0159	38.4157	34.448	-3.35085	-9.13675	-3.9962	25.9014	18.7609	28.5492	130.77
5365.61	288.05	290.603	1.23198e+07	-0.00105642	0.000409616	0.950548	283.075	285.663	1.12467e+07	-0.000363439	1.80791e-06	0.906099	281.074	283.336	1.07458e+07	-0.00053606	0.000916467	1.27334	286.054	288.301	1.46455e+07	-0.00114097	2.36135e-05	1.79684	290.16	292.507	1.58151e+07	-0.0013108	0.00214915	1.57933	148.418	149.439	151.206	153.557	153.655	153.316	140.797	120.722	120.381	122.782	119.119	115.136	72.647	65.6954	70.4928	102.521	95.6218	106.404	208.583
5268.83	287.867	290.575	1.23842e+07	-0.00108598	0.000435499	1.02608	283.091	285.679	1.12918e+07	-0.000360125	2.78755e-06	0.930079	281.075	283.334	1.06766e+07	-0.000562151	0.000976489	1.39057	285.988	288.165	1.46271e+07	-0.00119101	1.5256e-05	2.06415	289.992	292.401	1.58883e+07	-0.00131	0.00204669	1.76671	101.551	103.762	104.47	106.2	105.88	106.321	99.9494	79.3115	76.5834	78.5875	77.9457	75.7475	31.0505	26.1057	30.8259	57.9843	54.6065	67.2189	170.776
5317.71	287.862	290.575	12388358	-0.00108757	0.000436374	1.03003	283.092	285.681	11294814	-0.000359782	2.82175e-06	0.930908	281.076	283.335	10674514	-0.000562727	0.000978375	1.39343	285.986	288.161	14627312	-0.00119238	1.4908e-05	2.07324	289.988	292.399	15892091	-0.00130968	0.0020424	1.77307	143.98	145.956	146.41	149.995	149.586	149.844	85.9978	70.135	70.135	71.7768	71.2035	66.9402	23.0237	16.2556	22.7254	51.4624	49.6373	55.7774	168.594
5503.44	287.817	290.51	1.22603e+07	-0.00105485	0.000431789	0.975196	282.994	285.602	1.11944e+07	-0.000365529	2.74383e-06	0.924178	280.984	283.253	1.06373e+07	-0.000542541	0.00079167	1.37805	286.01	288.234	1.45535e+07	-0.00106292	3.23972e-05	2.01559	289.936	292.414	1.57789e+07	-0.00130054	0.0021376	1.71848	18.6269	19.6978	20.3225	23.0511	22.8254	23.1585	104.107	95.5025	100.257	100.32	97.4622	95.6945	31.6761	24.8687	34.5224	70.169	62.118	69.0697	180.381
5325.53	287.815	290.5	12234666	-0.00104914	0.000430809	0.965576	282.979	285.589	11176124	-0.000364992	2.59823e-06	0.918823	280.97	283.241	10631274	-0.00053745	0.000763254	1.36682	286.014	288.247	14535642	-0.00104228	3.48979e-05	1.99255	289.938	292.42	15752453	-0.00129627	0.0021513	1.69995	144.862	147.159	147.835	151.619	151.16	151.363	88.3513	65.6781	64.7337	67.3499	66.0871	65.1417	25.57	20.1056	24.0572	51.1185	51.3803	59.8785	163.773
5003.92	287.815	290.5	12234666	-0.00104914	0.000430809	0.965576	282.979	285.589	11176124	-0.000364992	2.59823e-06	0.918823	280.97	283.241	10631274	-0.00053745	0.000763254	1.36682	286.014	288.247	14535642	-0.00104228	3.48979e-05	1.99255	289.938	292.42	15752453	-0.00129627	0.0021513	1.69995	144.845	146.846	147.547	150.914	150.435	150.848	138.601	119.523	119.112	121.424	119.624	118.543	76.3879	69.0952	76.6074	107.388	99.0841	110.288	215.474
5160.33	287.815	290.5	1.22351e+07	-0.00104915	0.000430833	0.965589	282.978	285.589	1.11762e+07	-0.000365197	2.61589e-06	0.919383	280.97	283.241	1.06312e+07	-0.000537663	0.000762719	1.36797	286.014	288.247	1.45363e+07	-0.00104203	3.49695e-05	1.9943	289.936	292.42	1.57534e+07	-0.00129663	0.00215168	1.70116	146.162	147.534	148.235	150.937	150.642	150.966	143.285	128.745	131.592	132.914	129.565	127.471	73.0135	66.6521	75.1667	107.161	98.2507	110.883	218.543
5024.45	287.735	290.484	1.22818e+07	-0.00104952	0.000433352	0.966946	282.955	285.576	1.11881e+07	-0.000386136	4.41675e-06	0.976472	280.945	283.217	1.06247e+07	-0.000559294	0.000708162	1.48474	286.019	288.236	1.46046e+07	-0.00101693	4.22765e-05	2.17201	289.797	292.367	1.58466e+07	-0.0013332	0.00219031	1.82461	101.157	102.86	102.975	105.077	104.62	104.917	129.312	112.194	114.737	116.795	114.467	112.515	53.7894	50.2818	56.7613	85.4939	89.9163	98.0638	199.784
5405.69	287.741	290.49	1.22869e+07	-0.00106044	0.000434516	0.974177	282.979	285.588	1.11852e+07	-0.000390282	4.60399e-06	0.98226	280.97	283.232	1.06099e+07	-0.000572793	0.000766599	1.50228	286.005	288.194	1.46043e+07	-0.0010656	3.6931e-05	2.20738	289.796	292.341	1.58527e+07	-0.00134154	0.00216182	1.84968	131.14	133.168	134.019	135.618	135.321	135.581	-52.4332	-68.1386	-67.4187	-65.5719	-66.5695	-69.7384	-118.526	-122.022	-116.827	-88.6955	-84.9129	-77.4837	20.6079
5312.82	287.739	290.489	1.22868e+07	-0.00105915	0.00043441	0.973319	282.976	285.587	1.11856e+07	-0.000390074	4.60568e-06	0.982329	280.967	283.23	1.06115e+07	-0.000571484	0.00075893	1.50175	286.007	288.199	1.46052e+07	-0.0010595	3.76632e-05	2.20554	289.794	292.343	1.58532e+07	-0.00134104	0.00216572	1.84833	147.444	149.805	150.675	152.124	151.723	151.982	126.079	110.103	110.317	111.941	113.285	109.591	56.9947	55.8654	60.4684	85.2124	96.0599	100.482	177.844
5226.8	287.816	290.542	1.23418e+07	-0.00108633	0.000436371	1.01058	283.066	285.65	1.12379e+07	-0.000377768	3.76936e-06	0.958171	281.054	283.303	1.06272e+07	-0.000581103	0.000943568	1.45744	285.979	288.131	1.46109e+07	-0.00118633	1.91993e-05	2.1656	289.903	292.345	1.58734e+07	-0.00133211	0.0020665	1.82948	146.066	147.526	148.597	151.698	151.665	151.382	131.15	119.308	120.945	121.77	122.375	117.451	65.7566	62.8317	67.444	92.9554	99.5679	104.865	213.162
4915.95	287.866	290.561	1.23343e+07	-0.00108199	0.000425202	0.994088	283.121	285.659	1.12085e+07	-0.000373321	3.04573e-06	0.939858	281.068	283.33	1.06138e+07	-0.000603157	0.00103942	1.48964	285.929	288.047	1.4591e+07	-0.00126825	8.12305e-06	2.2261	289.964	292.324	1.58591e+07	-0.00133907	0.00201928	1.84268	45.4775	47.2166	48.6254	50.775	50.4529	50.5616	-11.3875	-26.6235	-28.1549	-27.5161	-24.2122	-32.0932	-71.2136	-76.9933	-72.5912	-49.8161	-48.3864	-40.2717	65.1953
4905.2	287.87	290.557	12313672	-0.00107932	0.0004211	0.980713	283.133	285.651	11176324	-0.000377261	3.06017e-06	0.941528	281.066	283.329	10592922	-0.000617294	0.0010633	1.52356	285.908	288.007	14577386	-0.00129622	5.42338e-06	2.27844	289.961	292.299	15845709	-0.00134824	0.00200958	1.86523	146.041	147.693	148.507	152.507	152.159	152.372	125.451	110.991	111.484	113.576	117.181	110.652	76.7033	69.5602	73.637	105.343	98.08	104.706	216.453
5001.97	287.87	290.557	12313672	-0.00107932	0.0004211	0.980713	283.133	285.651	11176324	-0.000377261	3.06017e-06	0.941528	281.066	283.329	10592922	-0.000617294	0.0010633	1.52356	285.908	288.007	14577386	-0.00129622	5.42338e-06	2.27844	289.961	292.299	15845709	-0.00134824	0.00200958	1.86523	146.159	147.778	148.377	152.201	151.532	152.032	131.144	115.263	114.914	117.233	120.395	113.665	80.7181	76.9904	80.678	108.59	101.193	109.465	217.3
4887.6	287.868	290.558	1.23859e+07	-0.0010908	0.000403329	0.968006	283.162	285.668	1.12285e+07	-0.000389573	3.29444e-06	0.943444	281.043	283.359	1.06284e+07	-0.00062993	0.00105593	1.53558	285.878	287.968	1.4625e+07	-0.00131495	4.62531e-06	2.2853	289.9	292.27	1.59209e+07	-0.00137994	0.00202417	1.86965	139.414	140.912	141.424	146.582	146.071	146.202	123.557	104.804	104.068	108.707	111.324	105.87	75.3911	71.1455	74.5054	100.947	92.3891	105.651	203.112
4965.8	287.87	290.557	1.23137e+07	-0.00107936	0.000421106	0.980741	283.133	285.651	1.11764e+07	-0.000377314	3.06396e-06	0.941617	281.066	283.329	1.05929e+07	-0.000617315	0.00106319	1.52359	285.908	288.007	1.45774e+07	-0.00129618	5.43868e-06	2.27859	289.961	292.299	1.58458e+07	-0.00134832	0.00200966	1.86537	144.927	146.019	146.385	153.04	152.682	152.416	124.63	107.197	110.927	113.498	116.335	111.566	69.6983	66.4346	70.6164	99.5727	92.3113	108.261	212.808
4949.18	287.822	290.54	1.2335e+07	-0.00109089	0.000422729	0.989108	283.117	285.649	1.11976e+07	-0.000393126	4.20218e-06	0.968207	281.046	283.322	1.05774e+07	-0.000623616	0.00102886	1.5338	285.909	287.996	1.45883e+07	-0.00128298	1.00348e-05	2.32156	289.864	292.258	1.58725e+07	-0.00137195	0.00203397	1.90714	143.892	145.795	146.362	149.094	149.006	149.062	112.818	93.7086	93.2966	95.1397	98.2459	90.9298	51.6559	45.866	50.459	74.7863	75.2223	85.5785	193.967
4955.05	287.792	290.529	1.23486e+07	-0.00109825	0.000423763	0.994441	283.107	285.648	1.12111e+07	-0.000403206	4.92775e-06	0.985157	281.033	283.318	1.05676e+07	-0.000627633	0.00100698	1.54031	285.91	287.988	1.45952e+07	-0.00127456	1.29647e-05	2.34895	289.803	292.232	1.58896e+07	-0.00138701	0.00204946	1.93376	148.634	150.105	151.593	154.445	154.324	154.459	132.994	115.031	111.817	113.299	116.213	108.674	69.545	64.0198	69.078	94.9249	88.03	101.567	197.891
4961.89	287.781	290.521	1.23592e+07	-0.00110431	0.000413583	0.984686	283.118	285.643	1.12069e+07	-0.000410523	5.10149e-06	0.983828	281.017	283.321	1.05475e+07	-0.000637182	0.00100153	1.55391	285.884	287.953	1.46004e+07	-0.00128824	1.2666e-05	2.36674	289.76	292.206	1.59157e+07	-0.00140733	0.00205866	1.94522	82.7565	84.4389	85.6955	89.397	89.5929	89.6114	49.3787	31.4185	31.1782	33.8181	36.707	29.0549	-4.40826	-10.0213	-5.86742	21.5082	13.9139	26.9066	115
4942.34	287.768	290.508	12376382	-0.00111414	0.000393846	0.964722	283.143	285.634	11195594	-0.000422084	5.25809e-06	0.977173	280.99	283.327	10511328	-0.000654484	0.00099642	1.57837	285.834	287.888	14608712	-0.00131646	1.13838e-05	2.39417	289.693	292.163	15961503	-0.00144256	0.0020725	1.96069	143.809	145.128	145.855	149.266	149.396	149.568	123.833	109.118	110.968	110.726	114.035	107.06	74.7	70.5318	75.9809	103.172	94.231	105.567	200.023
5131.98	287.768	290.508	12376382	-0.00111414	0.000393846	0.964722	283.143	285.634	11195594	-0.000422084	5.25809e-06	0.977173	280.99	283.327	10511328	-0.000654484	0.00099642	1.57837	285.834	287.888	14608712	-0.00131646	1.13838e-05	2.39417	289.693	292.163	15961503	-0.00144256	0.0020725	1.96069	150.245	150.724	149.888	153.122	152.89	153.414	135.236	118.679	116.675	116.465	118.315	110.377	66.5289	63.4627	70.842	92.4497	93.6558	106.592	213.717
5083.1	287.781	290.521	1.23596e+07	-0.00110455	0.000413106	0.984204	283.119	285.642	1.12066e+07	-0.000410802	5.10528e-06	0.983667	281.016	283.321	1.05466e+07	-0.0006376	0.00100141	1.55451	285.883	287.952	1.46006e+07	-0.00128892	1.2635e-05	2.36741	289.759	292.205	1.59168e+07	-0.00140818	0.00205899	1.94559	150.212	151.188	151.921	154.38	154.497	154.67	131.363	118.011	117.127	116.363	119.257	111.525	74.7762	70.2904	76.3916	105.522	98.0431	110.235	200.015
5024.45	287.775	290.515	1.23675e+07	-0.00110903	0.000404113	0.975107	283.13	285.638	1.12015e+07	-0.00041607	5.17663e-06	0.980635	281.004	283.324	1.05301e+07	-0.000645484	0.00099908	1.56565	285.86	287.922	1.46044e+07	-0.00130178	1.20508e-05	2.3799	289.728	292.185	1.59377e+07	-0.00142423	0.0020653	1.95264	99.4238	100.289	100.079	102.833	102.863	102.726	12.882	-2.99266	-4.15969	-2.24405	0.266781	-7.32539	-55.1938	-55.8585	-55.0139	-29.7219	-28.9459	-21.5256	81.3253
4926.7	287.788	290.528	12350276	-0.00109918	0.000423894	0.995117	283.106	285.647	11212842	-0.000404483	5.01967e-06	0.987305	281.031	283.317	10566350	-0.000628142	0.00100421	1.54114	285.91	287.987	14596112	-0.0012735	1.33359e-05	2.35242	289.795	292.229	15891747	-0.00138892	0.00205142	1.93713	130.796	131.744	132.142	135.132	135.079	134.612	128.386	113.796	115.55	117.501	121.057	114.618	72.0121	68.8109	70.8526	100.685	88.7731	99.899	201.926
5073.33	287.771	290.513	1.23691e+07	-0.00110953	0.000415534	0.98932	283.103	285.636	1.11884e+07	-0.000416488	6.08003e-06	0.99397	281.016	283.308	1.05593e+07	-0.000642107	0.000999802	1.55509	285.909	287.973	1.45998e+07	-0.00128942	1.86699e-05	2.36611	289.765	292.2	1.59173e+07	-0.00142208	0.00211757	1.9429	-56.7442	-55.456	-54.8018	-52.718	-52.7824	-52.846	-79.8318	-96.8091	-95.9654	-95.3749	-91.443	-98.2861	-142.493	-147.068	-144.292	-117.133	-116.913	-109.529	-13.0552
5102.65	287.777	290.518	1.2336e+07	-0.00109567	0.000426808	0.992402	283.082	285.637	1.12016e+07	-0.000403832	5.13936e-06	0.988587	281.028	283.299	1.05709e+07	-0.000620878	0.000969061	1.5385	285.931	288.024	1.45966e+07	-0.00124287	1.80407e-05	2.32449	289.796	292.245	1.58839e+07	-0.00138339	0.00207836	1.92204	35.3783	36.0783	36.1401	38.3718	38.6542	38.3542	67.3272	51.0868	52.6126	53.6045	56.4477	49.9153	-2.14125	-6.97531	-4.87197	24.4809	25.1846	33.9243	128.853
5112.43	287.788	290.528	12350276	-0.00109918	0.000423894	0.995117	283.106	285.647	11212842	-0.000404483	5.01967e-06	0.987305	281.031	283.317	10566350	-0.000628142	0.00100421	1.54114	285.91	287.987	14596112	-0.0012735	1.33359e-05	2.35242	289.795	292.229	15891747	-0.00138892	0.00205142	1.93713	76.8216	78.3223	78.9573	82.0986	82.3503	82.2811	63.5814	46.7856	46.3373	47.5696	50.3316	43.0504	-1.13076	-4.96363	-2.76815	26.3642	25.6241	33.6252	133.177
5107.54	287.786	290.526	1.23446e+07	-0.0010978	0.000425133	0.994636	283.099	285.645	1.12094e+07	-0.000403733	4.99602e-06	0.987305	281.031	283.312	1.05674e+07	-0.000625439	0.000994659	1.53962	285.916	287.998	1.45959e+07	-0.00126432	1.43572e-05	2.34372	289.797	292.235	1.5888e+07	-0.00138567	0.00205539	1.93247	105.262	107.442	108.429	110.692	110.788	110.71	106.744	88.7659	90.1212	91.9747	95.3369	88.5077	38.86	37.829	40.3119	71.8754	80.7547	81.6366	185.793
5376.36	287.772	290.512	1.23064e+07	-0.00108846	0.000433517	0.991376	283.054	285.625	1.1186e+07	-0.000398655	4.8359e-06	0.987305	281.031	283.281	1.05746e+07	-0.000607141	0.000930028	1.52937	285.957	288.072	1.45945e+07	-0.00120217	2.12716e-05	2.28481	289.808	292.274	1.58629e+07	-0.00136368	0.00208227	1.90091	126.289	126.795	127.968	129.612	129.887	129.662	89.355	74.704	74.1704	74.9115	77.4024	70.0389	25.388	20.4271	22.1657	52.5286	52.5586	60.1159	153.383
5454.56	287.753	290.498	1.23194e+07	-0.00109063	0.000430312	0.986488	283.043	285.618	1.11873e+07	-0.000404825	5.59221e-06	0.992378	281.017	283.266	1.05818e+07	-0.000610488	0.000904996	1.5371	285.968	288.087	1.45991e+07	-0.00119004	2.76945e-05	2.2788	289.794	292.268	1.58768e+07	-0.00138038	0.00214137	1.89729	152.459	153.179	153.476	154.901	154.672	154.543	132.576	112.982	110.644	111.989	115.296	107.819	66.9324	64.4941	65.8658	89.8639	90.4079	99.8816	195.586
5092.88	287.758	290.502	1.23077e+07	-0.00108819	0.000433032	0.988015	283.04	285.618	1.11829e+07	-0.000401396	5.24746e-06	0.990241	281.023	283.267	1.05799e+07	-0.000606089	0.000904983	1.53217	285.97	288.093	1.45969e+07	-0.001185	2.61184e-05	2.27171	289.802	292.277	1.58668e+07	-0.00136975	0.00212086	1.89366	151.671	152.628	153.291	154.803	154.615	154.489	129.701	108.515	106.715	108.072	111.168	103.832	68.3341	63.9797	69.763	96.2025	93.1917	105.165	189.691
5141.76	287.765	290.505	1.22913e+07	-0.00108337	0.000436634	0.98915	283.034	285.616	1.11774e+07	-0.000396307	4.76417e-06	0.98702	281.027	283.266	1.05793e+07	-0.000598409	0.0008966	1.52404	285.975	288.106	1.45946e+07	-0.00117128	2.47382e-05	2.25873	289.812	292.293	1.58532e+07	-0.00135434	0.00209687	1.88636	73.0651	74.2806	74.1237	74.8876	74.7888	74.8229	73.254	56.0004	57.1632	59.4248	62.6344	56.3863	14.3021	11.5	14.5222	42.2693	44.8597	51.0566	140.004
5784.96	287.685	290.451	1.23468e+07	-0.00106815	0.000417431	0.968878	282.975	285.577	1.12283e+07	-0.00040719	6.41173e-06	0.996663	280.925	283.206	1.0622e+07	-0.000585248	0.000702033	1.52966	286.008	288.2	1.46044e+07	-0.00103511	5.06748e-05	2.20888	289.762	292.32	1.59098e+07	-0.00139269	0.00231313	1.83761	106.931	108.84	108.835	108.951	108.944	109.289	85.576	63.9838	64.783	67.3781	69.4413	63.7453	15.6543	16.1887	19.2305	35.9259	45.7261	54.8513	151.626
5152.51	287.711	290.47	1.23528e+07	-0.00108676	0.000419591	0.977816	283.02	285.601	1.1215e+07	-0.000412476	6.58758e-06	0.998919	280.97	283.238	1.06002e+07	-0.000608468	0.000820447	1.54491	285.98	288.122	1.46029e+07	-0.00113421	4.01256e-05	2.26114	289.769	292.273	1.59098e+07	-0.0014056	0.00225298	1.87709	53.8656	55.5878	54.5	55.1877	55.0198	55.0704	79.3527	57.467	60.0427	61.6337	64.465	57.0053	8.61229	8.19822	12.6765	32.0387	45.2649	54.4533	148.021
5190.63	287.649	290.426	12395730	-0.00108292	0.00040465	0.970337	282.992	285.579	11259616	-0.000422742	7.8956e-06	1.00952	280.91	283.198	10620284	-0.000604653	0.0007002	1.55884	285.998	288.171	14600522	-0.00105093	5.69367e-05	2.22827	289.742	292.286	15954819	-0.0014379	0.0024085	1.84106	-165.442	-163.694	-164.457	-163.765	-163.769	-163.155	-262.143	-282.437	-280.984	-279.806	-276.946	-283.993	-343.014	-340.84	-339.353	-318.05	-304.461	-295.601	-197.796
5265.9	287.649	290.426	12395730	-0.00108292	0.00040465	0.970337	282.992	285.579	11259616	-0.000422742	7.8956e-06	1.00952	280.91	283.198	10620284	-0.000604653	0.0007002	1.55884	285.998	288.171	14600522	-0.00105093	5.69367e-05	2.22827	289.742	292.286	15954819	-0.0014379	0.0024085	1.84106	150.526	152.157	151.688	152.406	152.302	152.586	89.66	67.7648	66.1066	67.8195	71.2724	64.4081	3.59579	5.52693	7.78539	25.7597	39.2163	50.5651	137.122
5637.36	287.685	290.455	1.24071e+07	-0.00110018	0.000407082	0.972808	283.036	285.602	1.12361e+07	-0.000428805	8.18784e-06	1.00952	280.948	283.235	1.06056e+07	-0.00063067	0.000829835	1.57011	285.968	288.089	1.46105e+07	-0.00116452	4.64346e-05	2.29623	289.736	292.227	1.59559e+07	-0.00145547	0.00234357	1.89505	152.86	154.35	152.693	152.712	151.862	152.179	132.379	108.185	109.533	110.852	113.276	106.55	44.5336	45.5252	50.7344	68.6799	83.1503	93.2818	196.067
4938.43	287.707	290.472	1.24115e+07	-0.00110975	0.000408999	0.974527	283.06	285.616	1.12217e+07	-0.000431689	8.29348e-06	1.00912	280.972	283.257	1.05967e+07	-0.00064496	0.000905103	1.57574	285.952	288.043	1.46159e+07	-0.00122953	4.0044e-05	2.33438	289.734	292.195	1.59547e+07	-0.00146369	0.00230205	1.92572	151.255	152.815	151.675	151.815	151.187	151.593	106.397	82.163	83.5985	85.4145	88.6272	81.1977	19.9597	20.3818	25.1931	39.6834	53.7128	62.9981	157.599
5960.92	287.703	290.469	1.24132e+07	-0.00110922	0.000407613	0.974145	283.059	285.615	1.12245e+07	-0.000432757	8.42351e-06	1.01114	280.967	283.253	1.05945e+07	-0.000645134	0.000896449	1.58018	285.953	288.046	1.46134e+07	-0.00122351	4.14405e-05	2.33424	289.731	292.196	1.59575e+07	-0.00146574	0.00231565	1.92313	-319.532	-318.204	-319.407	-319.714	-320.025	-319.461	-383.264	-404.764	-402.728	-401.933	-400.401	-406.011	-463.739	-463.166	-457.642	-437.404	-422.976	-413.805	-321.27
5390.05	287.695	290.455	1.24142e+07	-0.00112213	0.000394142	0.97572	283.081	285.615	1.12151e+07	-0.000452602	9.94234e-06	1.03962	280.954	283.246	1.05268e+07	-0.000674896	0.000930562	1.65886	285.934	287.993	1.45784e+07	-0.00127131	4.51247e-05	2.40918	289.692	292.148	1.59773e+07	-0.00149904	0.0023972	1.94466	59.5374	61.0747	59.5189	60.3261	60.0082	60.8998	100.943	79.0147	80.6372	83.2379	84.8711	78.7478	19.2028	20.1048	23.8803	38.9068	54.1326	61.8719	174.814
4909.11	287.708	290.472	1.24137e+07	-0.00111179	0.000407647	0.974349	283.063	285.616	1.12163e+07	-0.000433152	8.37087e-06	1.00952	280.971	283.259	1.05933e+07	-0.000647741	0.00091084	1.57741	285.948	288.035	1.46158e+07	-0.00123699	3.97104e-05	2.33993	289.73	292.19	1.5958e+07	-0.00146796	0.00230356	1.92843	-193.611	-191.908	-193.067	-193.247	-193.336	-192.967	-197.355	-221.433	-219.276	-219.021	-216.926	-222.689	-284.46	-284.751	-276.683	-257.384	-243.164	-233.708	-124.682
5201.38	287.708	290.472	1.24137e+07	-0.0011122	0.000407432	0.974375	283.064	285.616	1.12147e+07	-0.000433362	8.37426e-06	1.00952	280.971	283.259	1.05924e+07	-0.00064824	0.000912296	1.5776	285.947	288.033	1.46156e+07	-0.00123865	3.95514e-05	2.341	289.729	292.188	1.59583e+07	-0.00146854	0.00230297	1.92894	134.541	136.056	134.733	135.721	135.182	135.306	118.628	94.0478	94.5101	97.0971	100.389	92.9607	30.0544	30.1589	31.2357	44.486	58.0538	65.0715	173.234
5075.28	287.707	290.472	1.24116e+07	-0.00110977	0.000408977	0.974514	283.06	285.616	1.12217e+07	-0.000431717	8.29631e-06	1.00914	280.971	283.257	1.05967e+07	-0.000644996	0.000905103	1.57578	285.952	288.043	1.46159e+07	-0.00122957	4.00569e-05	2.33443	289.734	292.195	1.59548e+07	-0.00146378	0.00230222	1.92575	154.192	155.457	154.336	155.277	154.641	154.895	138.694	115.444	113.596	116.788	120.292	111.377	53.1841	53.9228	53.4615	69.9459	81.6892	88.5315	186.431
5352.9	287.736	290.48	1.24118e+07	-0.00113535	0.000395322	0.976311	283.102	285.609	1.1124e+07	-0.000444946	8.50711e-06	1.00911	280.983	283.288	1.05378e+07	-0.000676665	0.000998116	1.58785	285.901	287.932	1.46075e+07	-0.00133503	2.98738e-05	2.40333	289.693	292.127	1.59775e+07	-0.00150069	0.00226443	1.95893	142.387	143.824	144.082	144.858	144.537	145.016	125.638	102.502	103.292	104.795	108.448	100.882	42.0586	41.6105	46.2688	65.0788	76.0206	85.0846	191.297
5960.92	287.706	290.471	12413734	-0.0011102	0.000408494	0.974243	283.061	285.616	11222502	-0.000432326	8.35753e-06	1.00952	280.97	283.257	10597012	-0.000645777	0.000905106	1.57666	285.951	288.042	14616286	-0.00123047	4.03368e-05	2.33569	289.732	292.194	15956585	-0.00146567	0.00230586	1.92639	-8150.21	-8149.54	-8150.75	-8150.31	-8150.71	-8150.15	-13632.1	-13645.9	-13646.1	-13645	-13644.2	-13646.9	-13677.1	-13676.8	-13672.7	-13660.4	-13654.1	-13647.2	-13577.2
4545.47	288.36	290.877	12347598	-0.000936624	0.000383773	0.899536	283.107	285.743	11245490	-0.00031808	1.24968e-06	0.878906	281.054	283.403	10890724	-0.00045843	0.000659706	1.10303	286.41	288.786	14683082	-0.000834808	9.20828e-06	1.44836	290.408	292.84	15802669	-0.00117463	0.00183467	1.31348	-80.429	-78.8749	-77.9649	-78.6192	-77.9834	-77.9665	-522.786	-545.614	-547.266	-546.182	-544.792	-544.6	-593.684	-595.865	-592.436	-572.457	-571.62	-563.474	-466.589
4746.84	288.114	290.658	1.23523e+07	-0.00103474	0.000401914	0.940792	283.071	285.683	1.12666e+07	-0.000354551	1.59902e-06	0.899628	281.068	283.355	1.08067e+07	-0.000520105	0.00086698	1.23133	286.119	288.405	1.46826e+07	-0.00108336	2.32865e-05	1.71389	290.207	292.583	1.58372e+07	-0.0012857	0.00211868	1.50964	89.6448	92.1204	92.1492	94.4688	94.4462	94.2886	64.4088	42.3322	42.7584	43.412	44.1864	41.4597	-1.13055	-3.47837	0.0560731	25.065	32.068	34.6561	138.403
4765.41	288.281	290.829	1.24929e+07	-0.000990553	0.000386702	0.922846	283.124	285.774	1.13627e+07	-0.000334789	1.21274e-06	0.891999	281.108	283.446	1.09869e+07	-0.000508367	0.000910285	1.17975	286.236	288.576	1.48232e+07	-0.00106096	8.98916e-06	1.56417	290.299	292.726	1.59607e+07	-0.00124046	0.00198064	1.38818	-343.984	-341.597	-341.885	-341.16	-341.169	-341.341	-438.999	-462.161	-463.304	-461.756	-461.092	-465.013	-497.359	-496.472	-490.142	-473.493	-464.978	-446.554	-355.366
5279.59	288.283	290.831	1.24965e+07	-0.000990832	0.000386467	0.923222	283.126	285.776	1.13656e+07	-0.000334942	1.20613e-06	0.893111	281.11	283.448	1.09894e+07	-0.00050913	0.000915739	1.18191	286.235	288.574	1.48251e+07	-0.00106489	8.60548e-06	1.56614	290.298	292.726	1.59624e+07	-0.00124065	0.00197958	1.38881	-27.8539	-25.6775	-26.2712	-25.5443	-25.933	-26.1309	12.3526	-13.9332	-12.91	-10.3771	-11.4823	-16.6973	-62.6003	-62.7129	-56.7739	-33.8784	-25.9228	-15.3061	96.2078
5383.2	288.219	290.769	1.25324e+07	-0.00104675	0.000389859	0.958495	283.157	285.78	1.14091e+07	-0.000361304	1.26151e-06	0.953676	281.154	283.455	1.09391e+07	-0.000556966	0.00113518	1.33525	286.09	288.336	1.47819e+07	-0.00127468	4.00205e-06	1.80489	290.175	292.594	1.59258e+07	-0.00129336	0.00206179	1.53545	145.415	147.348	146.682	148.059	147.747	147.814	123.075	97.7875	99.1327	100.332	99.0781	93.1606	53.5182	55.2099	60.6061	81.265	91.4964	101.66	209.961
5685.26	287.789	290.518	1.23882e+07	-0.00111098	0.00039332	0.963624	283.151	285.643	1.12094e+07	-0.000417172	4.89112e-06	0.970566	280.998	283.338	1.05399e+07	-0.000651244	0.0010075	1.57135	285.839	287.899	1.46185e+07	-0.00131875	9.89922e-06	2.37302	289.727	292.18	1.59636e+07	-0.00143421	0.00206469	1.94282	2.75065	4.08752	4.30492	8.56395	8.44175	8.31226	31.2037	12.9706	14.849	17.304	18.6314	11.9938	-35.2812	-35.8779	-32.8165	-9.19073	-7.11949	0.440589	107.057
4661.79	287.738	290.443	1.23149e+07	-0.00112152	0.000370717	0.961635	283.149	285.591	1.11449e+07	-0.000425865	5.22262e-06	0.96535	280.981	283.326	1.05064e+07	-0.000670448	0.00100208	1.60645	285.797	287.83	1.46423e+07	-0.0013392	8.67048e-06	2.4086	289.611	292.097	1.59426e+07	-0.00144979	0.0020726	1.93504	123.145	124.698	124.706	128.619	128.656	128.581	115.852	92.3821	96.3544	101.388	101.875	94.9645	38.8282	39.2307	41.106	64.0549	71.1075	75.3217	192.095
4609.01	287.842	290.546	1.24585e+07	-0.00111663	0.000382396	0.960055	283.199	285.678	1.12784e+07	-0.000412593	4.0659e-06	0.949917	281.03	283.388	1.06001e+07	-0.000644632	0.00101286	1.55629	285.848	287.911	1.46417e+07	-0.00132662	4.6491e-06	2.32326	289.799	292.215	1.59915e+07	-0.00142339	0.00204282	1.8893	113.193	114.976	115.036	119.03	118.86	118.943	71.8247	46.7848	50.7881	55.3935	56.2551	48.3543	6.50096	3.12757	6.93254	29.765	27.7702	34.0314	153.769
5298.16	287.846	290.548	1.24219e+07	-0.00110192	0.000391815	0.960485	283.174	285.669	1.12487e+07	-0.000403119	3.84129e-06	0.951665	281.02	283.368	1.06216e+07	-0.000641973	0.00103921	1.55127	285.852	287.93	1.46465e+07	-0.00132531	5.652e-06	2.31252	289.823	292.232	1.59694e+07	-0.00141031	0.00204233	1.89167	147.816	149.077	148.76	153.58	153.734	153.949	132.85	112.118	117.812	122.232	122.052	116.811	74.9764	70.832	73.7843	100.343	100.833	104.884	223.115
5325.53	287.876	290.563	12439280	-0.00109723	0.000391037	0.958862	283.186	285.683	11269050	-0.000395854	3.29859e-06	0.941895	281.031	283.384	10663896	-0.000637181	0.00105561	1.54089	285.859	287.946	14661022	-0.0013287	3.45643e-06	2.28125	289.873	292.258	15972461	-0.00139796	0.00203077	1.86523	147.756	148.933	147.777	151.838	151.857	151.993	131.931	112.333	118.81	122.168	123.001	117.134	70.1955	67.6245	71.3748	95.5868	100.801	106.998	234.262
4572.84	287.876	290.563	12439280	-0.00109723	0.000391037	0.958862	283.186	285.683	11269050	-0.000395854	3.29859e-06	0.941895	281.031	283.384	10663896	-0.000637181	0.00105561	1.54089	285.859	287.946	14661022	-0.0013287	3.45643e-06	2.28125	289.873	292.258	15972461	-0.00139796	0.00203077	1.86523	146.023	147.266	146.503	151.84	152.045	152.519	33.0462	13.0543	19.9903	21.8993	22.5158	16.1748	-32.3236	-34.3845	-29.452	-6.98734	-8.25724	-4.09039	130.468
4419.37	287.874	290.572	1.25018e+07	-0.00111709	0.000381747	0.958862	283.22	285.702	1.13196e+07	-0.000408983	3.64689e-06	0.941895	281.047	283.412	1.06323e+07	-0.000638327	0.00101637	1.54348	285.859	287.929	1.46476e+07	-0.00132639	2.59656e-06	2.29525	289.85	292.245	1.60072e+07	-0.00141582	0.00203192	1.86746	130.205	131.848	131.65	135.188	134.843	135.234	110.618	89.1488	93.8279	96.5446	97.3031	89.2143	44.475	41.4522	43.9202	65.1254	69.2099	75.9449	208.9
4555.24	287.874	290.571	1.24995e+07	-0.00111634	0.000382097	0.958862	283.219	285.702	1.13177e+07	-0.000408489	3.6338e-06	0.941895	281.046	283.411	1.06335e+07	-0.000638284	0.00101784	1.54338	285.859	287.93	1.46481e+07	-0.00132648	2.62889e-06	2.29472	289.851	292.246	1.60059e+07	-0.00141515	0.00203187	1.86738	148.183	149.932	148.878	151.772	151.459	152.188	148.567	128.258	127.422	129.891	128.993	121.896	72.3797	70.2671	71.4432	96.0786	101.525	115.746	236.769
4471.18	287.874	290.571	1.2498e+07	-0.00111588	0.000382311	0.958862	283.218	285.701	1.13165e+07	-0.000408186	3.62576e-06	0.941895	281.046	283.41	1.06343e+07	-0.000638257	0.00101875	1.54332	285.859	287.93	1.46484e+07	-0.00132653	2.64873e-06	2.2944	289.852	292.246	1.60051e+07	-0.00141474	0.00203185	1.86733	3.07218	4.72253	4.30783	7.08516	7.0878	7.44832	59.3046	42.9637	44.6215	47.1363	45.7473	38.0654	-12.3286	-15.4761	-12.0105	13.244	18.0995	34.2028	152.401
4854.36	287.876	290.563	12439280	-0.00109723	0.000391037	0.958862	283.186	285.683	11269050	-0.000395854	3.29859e-06	0.941895	281.031	283.384	10663896	-0.000637181	0.00105561	1.54089	285.859	287.946	14661022	-0.0013287	3.45643e-06	2.28125	289.873	292.258	15972461	-0.00139796	0.00203077	1.86523	146.994	149.06	148.027	151.901	151.558	151.69	137.424	119.018	119.795	123.998	124.821	116.393	69.1661	67.1666	69.2646	98.2803	101.094	119.306	222.876
4586.52	287.876	290.563	12439280	-0.00109723	0.000391037	0.958862	283.186	285.683	11269050	-0.000395854	3.29859e-06	0.941895	281.031	283.384	10663896	-0.000637181	0.00105561	1.54089	285.859	287.946	14661022	-0.0013287	3.45643e-06	2.28125	289.873	292.258	15972461	-0.00139796	0.00203077	1.86523	-25.4833	-23.6858	-24.1974	-21.4304	-21.8639	-21.8674	-51.5226	-74.0324	-71.3479	-67.2398	-66.7859	-74.67	-115.631	-118.907	-114.819	-94.1444	-92.5901	-80.2675	32.3091
5528.85	287.876	290.563	12439280	-0.00109723	0.000391037	0.958862	283.186	285.683	11269050	-0.000395854	3.29859e-06	0.941895	281.031	283.384	10663896	-0.000637181	0.00105561	1.54089	285.859	287.946	14661022	-0.0013287	3.45643e-06	2.28125	289.873	292.258	15972461	-0.00139796	0.00203077	1.86523	148.197	149.994	149.709	152.216	151.757	151.826	144.595	120.894	121.596	126.915	127.068	120.341	73.8919	71.3051	77.2145	96.7089	92.9755	104.98	222.147
5428.17	287.876	290.563	1.24392e+07	-0.00109722	0.000391067	0.958884	283.186	285.682	1.1269e+07	-0.000395836	3.29835e-06	0.941894	281.031	283.384	1.06638e+07	-0.000637162	0.00105561	1.54088	285.859	287.946	1.46609e+07	-0.00132867	3.45836e-06	2.28125	289.873	292.258	1.59723e+07	-0.00139791	0.00203075	1.86523	39.0649	40.737	40.5191	43.9602	43.4523	43.517	109.091	87.4267	90.6052	94.6245	95.6895	89.4166	48.6662	45.437	49.4736	74.0294	71.2403	82.7915	191.576
4564.04	287.875	290.563	1.24307e+07	-0.00109601	0.000393085	0.960351	283.182	285.68	1.12627e+07	-0.000394587	3.28235e-06	0.94187	281.033	283.38	1.06591e+07	-0.000635826	0.00105613	1.53971	285.863	287.95	1.46553e+07	-0.00132649	3.59043e-06	2.28106	289.879	292.261	1.59638e+07	-0.00139457	0.00202933	1.86523	147.795	149.376	150.01	152.831	152.133	152.79	129.244	109.323	109.721	112.47	116.866	109.014	72.8577	68.4961	71.4999	98.0915	98.0812	108.828	211.932
4623.67	287.876	290.563	12439280	-0.00109723	0.000391037	0.958862	283.186	285.683	11269050	-0.000395854	3.29859e-06	0.941895	281.031	283.384	10663896	-0.000637181	0.00105561	1.54089	285.859	287.946	14661022	-0.0013287	3.45643e-06	2.28125	289.873	292.258	15972461	-0.00139796	0.00203077	1.86523	-222.735	-220.919	-221.156	-218.272	-218.997	-219.253	-41.2606	-62.135	-57.9709	-54.9608	-52.6865	-60.6518	-106.5	-110.351	-108.026	-83.0659	-85.617	-74.2506	37.9431
4600.21	287.876	290.563	12439280	-0.00109723	0.000391037	0.958862	283.186	285.683	11269050	-0.000395854	3.29859e-06	0.941895	281.031	283.384	10663896	-0.000637181	0.00105561	1.54089	285.859	287.946	14661022	-0.0013287	3.45643e-06	2.28125	289.873	292.258	15972461	-0.00139796	0.00203077	1.86523	147.137	148.626	148.945	151.708	151.341	151.138	124.423	103.321	108.415	111.236	114.092	106.58	68.5456	64.6866	68.3384	93.0258	93.985	105.243	217.362
4704.8	287.927	290.58	1.24957e+07	-0.00111222	0.000389808	0.961961	283.196	285.702	1.13226e+07	-0.000404701	3.13158e-06	0.955906	281.061	283.398	1.06968e+07	-0.000634938	0.00106699	1.52125	285.884	287.965	1.46695e+07	-0.00134005	3.14656e-06	2.24841	289.92	292.283	1.59825e+07	-0.00139938	0.0020445	1.8352	144.101	146.149	146.311	150.723	150.297	150.348	97.744	79.6457	83.0133	85.2169	88.7047	81.4314	39.8477	36.8381	38.7323	61.9614	65.8732	82.4828	188.943
5632.47	287.979	290.579	1.25782e+07	-0.00117555	0.000392263	0.966746	283.221	285.718	1.14018e+07	-0.000443183	3.22159e-06	0.981127	281.125	283.432	1.07541e+07	-0.000645614	0.00103229	1.51129	285.943	287.988	1.47012e+07	-0.00135449	2.56767e-06	2.20895	289.994	292.311	1.60116e+07	-0.00141887	0.0020549	1.7934	148.487	149.822	149.254	149.933	150.028	150.228	139.365	122.903	126.803	129.022	127.671	121.589	67.4417	63.5142	65.9086	90.6949	94.9262	111.776	225.493
5871.96	287.912	290.569	1.25552e+07	-0.00116257	0.000384769	0.962396	283.234	285.712	1.1372e+07	-0.0004365	3.68136e-06	0.960614	281.093	283.434	1.06785e+07	-0.000646444	0.000994005	1.53635	285.904	287.948	1.46731e+07	-0.00133725	2.26777e-06	2.26474	289.908	292.267	1.6025e+07	-0.00142857	0.00203918	1.83645	113.025	114.184	114.066	114.836	115.018	115.007	104.835	88.4955	92.3216	94.1198	92.7848	86.9146	32.6577	27.4177	33.0037	54.8818	59.5662	75.2142	193.508
4720.44	287.999	290.555	12623364	-0.00124832	0.000399263	0.970337	283.238	285.718	11447976	-0.000487454	3.46995e-06	1.00269	281.183	283.46	10808504	-0.000663736	0.000976288	1.51819	286.004	288.005	14741562	-0.00136357	2.24198e-06	2.18457	290.057	292.327	16036117	-0.00144239	0.00205456	1.76489	147.843	149.582	149.825	151.962	151.688	151.512	42.3936	27.4999	32.2239	33.6913	34.023	25.6599	-23.187	-29.5535	-22.0579	-0.0834172	3.869	20.0495	135.943
5356.81	287.999	290.555	12623364	-0.00124832	0.000399263	0.970337	283.238	285.718	11447976	-0.000487454	3.46995e-06	1.00269	281.183	283.46	10808504	-0.000663736	0.000976288	1.51819	286.004	288.005	14741562	-0.00136357	2.24198e-06	2.18457	290.057	292.327	16036117	-0.00144239	0.00205456	1.76489	-46.0877	-44.5864	-45.1564	-44.5012	-44.8478	-45.0982	52.5719	36.556	40.6042	42.7142	42.1481	35.6233	-25.4412	-30.7646	-26.9212	-2.99562	0.859827	16.9136	133.257
5476.07	288.034	290.593	1.26365e+07	-0.00119805	0.000392545	0.970337	283.231	285.736	1.14582e+07	-0.00045652	3.05474e-06	0.998001	281.161	283.448	1.07965e+07	-0.000645409	0.00104014	1.49188	285.975	288.01	1.47157e+07	-0.00136732	2.27724e-06	2.17148	290.051	292.339	1.60221e+07	-0.00142179	0.00206879	1.75918	90.5262	92.0238	92.1349	93.1631	92.863	92.914	6.04292	-9.31068	-6.45304	-4.93417	-3.54957	-9.84856	-51.249	-56.0567	-52.8627	-28.3777	-23.5303	-8.86585	92.8222
4520.05	288.06	290.622	1.26463e+07	-0.00116046	0.000387521	0.970337	283.226	285.75	1.14658e+07	-0.000433386	2.74424e-06	0.994497	281.144	283.44	1.07875e+07	-0.000631703	0.0010879	1.4722	285.954	288.014	1.46964e+07	-0.00137012	2.3036e-06	2.16169	290.046	292.348	1.60117e+07	-0.00140638	0.00207943	1.75491	147.642	149.032	149.249	149.393	149.188	149.462	129.103	112.837	115.87	118.513	119.638	113.59	65.0796	60.6941	65.4637	89.4138	94.0658	110.177	222.487
5326.51	288.065	290.627	12648368	-0.00115271	0.000386485	0.970337	283.225	285.753	11467424	-0.000428614	2.68019e-06	0.993774	281.14	283.438	10785674	-0.000628876	0.00109775	1.46814	285.949	288.015	14692428	-0.0013707	2.30904e-06	2.15967	290.045	292.35	16009531	-0.0014032	0.00208162	1.75403	147.777	148.891	149.062	148.819	148.441	148.693	133.113	116.955	121.817	123.197	123.906	118.1	62.909	59.6243	63.3659	88.2096	94.516	111.02	229.385
4491.7	288.065	290.627	12648368	-0.00115271	0.000386485	0.970337	283.225	285.753	11467424	-0.000428614	2.68019e-06	0.993774	281.14	283.438	10785674	-0.000628876	0.00109775	1.46814	285.949	288.015	14692428	-0.0013707	2.30904e-06	2.15967	290.045	292.35	16009531	-0.0014032	0.00208162	1.75403	7.18037	8.21646	8.65875	9.44109	9.33898	9.63386	-4.35389	-25.0303	-20.6009	-19.7512	-18.9353	-24.3667	-84.2123	-88.048	-82.2519	-57.7613	-51.9974	-34.4325	107.965
4557.2	288.069	290.63	1.25513e+07	-0.00111849	0.000392046	0.96993	283.199	285.728	1.1383e+07	-0.000408763	2.40278e-06	0.990857	281.135	283.411	1.07554e+07	-0.000615737	0.00112733	1.45756	285.945	288.043	1.4675e+07	-0.00135861	3.18683e-06	2.11829	290.057	292.367	1.59569e+07	-0.00138054	0.00208363	1.74521	146.379	148.224	148.509	150.354	149.95	150.23	143.615	130.351	130.621	130.662	130.823	124.738	70.3171	67.9185	70.8611	94.983	99.4822	118.072	246.96
4956.03	288.065	290.627	12648368	-0.00115271	0.000386485	0.970337	283.225	285.753	11467424	-0.000428614	2.68019e-06	0.993774	281.14	283.438	10785674	-0.000628876	0.00109775	1.46814	285.949	288.015	14692428	-0.0013707	2.30904e-06	2.15967	290.045	292.35	16009531	-0.0014032	0.00208162	1.75403	147.117	148.61	148.271	149.563	149.309	149.537	143.135	129.283	130.274	130.902	131.433	126.017	65.3901	62.1	65.4363	89.9424	95.5574	113.169	238.722
4825.04	288.065	290.627	12648368	-0.00115271	0.000386485	0.970337	283.225	285.753	11467424	-0.000428614	2.68019e-06	0.993774	281.14	283.438	10785674	-0.000628876	0.00109775	1.46814	285.949	288.015	14692428	-0.0013707	2.30904e-06	2.15967	290.045	292.35	16009531	-0.0014032	0.00208162	1.75403	146.625	148.885	148.433	150.886	150.374	150.69	133.165	115.312	118.099	121.403	122.108	114.417	67.2524	65.232	68.2568	91.4874	94.6335	114.212	224.722
4599.23	288.022	290.613	1.26011e+07	-0.00114017	0.000387514	0.967744	283.216	285.737	1.14226e+07	-0.00042121	2.81995e-06	0.98205	281.116	283.426	1.07582e+07	-0.000630753	0.00108822	1.48458	285.929	287.999	1.46853e+07	-0.00136121	2.56835e-06	2.18715	290.006	292.329	1.60012e+07	-0.00140202	0.00207013	1.77916	-1.78743	-0.146443	-0.159513	1.69416	1.24464	1.66195	-52.2125	-69.8491	-66.8374	-64.547	-63.4312	-69.6013	-115.612	-118.795	-114.931	-91.3201	-86.0537	-70.4999	42.8348
4689.16	288.038	290.618	1.25918e+07	-0.0011355	0.000388608	0.968501	283.212	285.736	1.14157e+07	-0.000418545	2.70179e-06	0.985196	281.122	283.423	1.07595e+07	-0.000626734	0.00109903	1.47638	285.935	288.012	1.46832e+07	-0.00136124	2.70884e-06	2.16732	290.022	292.341	1.59903e+07	-0.00139656	0.00207447	1.76852	147.079	148.968	148.588	151.188	150.682	151.327	61.6724	44.0544	46.2149	50.2829	50.6629	44.8517	3.65113	2.12413	2.81119	25.4426	28.7628	44.5439	157.962
4938.43	287.887	290.565	1.238e+07	-0.00108865	0.000406872	0.971035	283.159	285.669	1.12273e+07	-0.000386657	3.10013e-06	0.945316	281.057	283.357	1.06331e+07	-0.000624898	0.00106577	1.52534	285.891	287.986	1.46182e+07	-0.00131377	4.48041e-06	2.26645	289.933	292.288	1.59041e+07	-0.00137024	0.0020238	1.85597	79.0199	80.6554	80.9592	84.0062	83.3791	83.3332	50.3596	32.0704	34.3796	37.3727	38.9249	32.7783	-10.0841	-13.7559	-10.0812	16.6068	15.5915	27.9678	137.74
4873.91	287.87	290.557	12313672	-0.00107932	0.0004211	0.980713	283.133	285.651	11176324	-0.000377261	3.06017e-06	0.941528	281.066	283.329	10592922	-0.000617294	0.0010633	1.52356	285.908	288.007	14577386	-0.00129622	5.42338e-06	2.27844	289.961	292.299	15845709	-0.00134824	0.00200958	1.86523	93.3491	94.3443	94.775	97.2153	96.9359	96.8093	115.663	104.319	107.114	107.412	110.739	105.22	54.6806	49.2152	52.5032	84.2572	80.8714	91.3722	201.495
5610.96	287.866	290.566	1.23505e+07	-0.00108339	0.000428641	1.00506	283.113	285.666	1.12348e+07	-0.000368632	2.94246e-06	0.936285	281.071	283.332	1.06332e+07	-0.000590354	0.00102137	1.45932	285.947	288.083	1.4602e+07	-0.00124496	1.01059e-05	2.17714	289.974	292.348	1.58686e+07	-0.0013292	0.00202578	1.81973	41.7524	42.9039	44.1754	46.3377	46.3581	46.3259	21.1731	7.48341	7.25515	7.09511	8.63158	2.34673	-37.1807	-42.6967	-38.1247	-13.6542	-14.5941	-4.63641	96.0016
4838.72	287.865	290.568	1.23585e+07	-0.00108427	0.000430275	1.01034	283.108	285.669	1.12475e+07	-0.000366762	2.91696e-06	0.935149	281.072	283.332	1.06419e+07	-0.000584518	0.00101229	1.4454	285.955	288.1	1.46074e+07	-0.00123385	1.11204e-05	2.15519	289.977	292.359	1.58736e+07	-0.00132508	0.00202929	1.80988	146.857	147.942	149.255	150.583	150.507	150.586	145.614	131.586	130.283	131.818	131.273	128.267	75.1008	69.9912	74.6179	100.542	99.3687	114.667	219.356
4761.99	287.864	290.57	1.23688e+07	-0.00108541	0.000432374	1.01711	283.103	285.673	1.12638e+07	-0.000364359	2.88419e-06	0.933689	281.073	283.333	1.06531e+07	-0.000577016	0.00100061	1.42751	285.966	288.121	1.46142e+07	-0.00121958	1.24243e-05	2.12698	289.981	292.373	1.58799e+07	-0.00131978	0.00203381	1.79721	143.889	144.868	145.453	147.253	147.329	147.464	92.5627	81.1648	82.5881	84.0887	83.4746	80.8008	21.7731	18.3432	23.034	48.3894	44.8899	61.5948	174.85
4784.96	287.971	290.605	1.23795e+07	-0.00107587	0.000423412	0.987977	283.116	285.692	1.12912e+07	-0.000363595	2.31789e-06	0.921454	281.105	283.358	1.07281e+07	-0.000563177	0.00103482	1.35463	285.998	288.188	1.46621e+07	-0.00123073	1.26772e-05	1.94807	290.071	292.433	1.58834e+07	-0.00132083	0.002072	1.6925	94.3057	96.5943	97.4737	99.2173	99.1361	99.4814	111.654	91.481	89.1862	90.9024	89.3038	84.7031	39.2039	33.7562	38.922	65.7433	63.6607	77.6831	177.954
4728.26	287.952	290.595	1.23797e+07	-0.00108023	0.00042	0.98768	283.127	285.684	1.12685e+07	-0.000370952	2.52079e-06	0.937518	281.097	283.354	1.06916e+07	-0.000582296	0.00105381	1.41265	285.967	288.124	1.46387e+07	-0.00126051	9.84425e-06	2.05914	290.036	292.39	1.58804e+07	-0.00133256	0.00205649	1.74805	146.79	147.132	148.253	149.543	149.848	149.967	155.376	147.893	153.368	156.417	154.742	152.601	64.8045	60.8548	64.9639	89.1194	86.5821	104.424	231.976
6934.53	288.051	290.628	1.23806e+07	-0.00106911	0.000412641	0.958198	283.136	285.701	1.12906e+07	-0.000368363	1.96732e-06	0.920088	281.127	283.377	1.07646e+07	-0.000566629	0.00108165	1.33549	286.001	288.197	1.46855e+07	-0.00126548	1.05126e-05	1.8738	290.126	292.452	1.588e+07	-0.00133147	0.00209298	1.64149	85.482	86.7405	87.7193	90.958	90.6942	90.6535	123.769	109.527	111.835	111.132	110.025	104.04	58.5239	50.4533	56.8622	87.5628	82.9688	90.8946	198.734
5945.28	288.008	290.608	1.24237e+07	-0.00108745	0.00040418	0.973075	283.164	285.69	1.12721e+07	-0.000388009	2.45569e-06	0.973841	281.11	283.371	1.0688e+07	-0.000609001	0.00112358	1.47236	285.931	288.047	1.46349e+07	-0.00133247	4.36811e-06	2.14558	290.034	292.356	1.58932e+07	-0.00135799	0.00206159	1.77786	34.7958	35.8627	36.4609	38.7115	38.3381	38.452	22.7621	9.4596	13.763	16.3887	15.5727	11.4088	-43.2468	-48.7484	-45.0053	-15.4321	-17.9257	-6.29267	105.733
4606.07	287.892	290.565	1.23315e+07	-0.00108063	0.000418365	0.979478	283.138	285.658	1.11918e+07	-0.000378999	2.96244e-06	0.946752	281.073	283.336	1.06083e+07	-0.000615953	0.00107305	1.51528	285.912	288.013	1.45867e+07	-0.00130208	5.25278e-06	2.25696	289.973	292.308	1.58534e+07	-0.00134981	0.00201799	1.85111	148.616	149.714	150.339	153.116	152.299	152.426	127.64	110.651	111.606	115.382	117.663	112.936	73.9085	73.0997	74.746	104.884	101.55	112.233	218.893
5724.36	288.071	290.631	12473678	-0.00109114	0.000396491	0.969604	283.178	285.708	11315596	-0.000392893	2.181e-06	0.988525	281.131	283.389	10731204	-0.000605233	0.00115097	1.4491	285.941	288.066	14661040	-0.00134894	3.88856e-06	2.08521	290.066	292.381	15914843	-0.00136242	0.00208523	1.73816	146.214	147.536	147.433	151.902	151.18	150.966	133.195	115.733	119.121	123.24	123.872	119.536	72.2951	69.8591	72.0009	99.9204	97.4048	109.207	224.629
5119.27	288.068	290.629	1.25557e+07	-0.00112006	0.000391792	0.969948	283.2	285.729	1.13869e+07	-0.000409669	2.41544e-06	0.990991	281.135	283.412	1.07568e+07	-0.000616337	0.00112598	1.45804	285.945	288.042	1.46758e+07	-0.00135916	3.14675e-06	2.12018	290.056	292.367	1.59593e+07	-0.00138157	0.00208353	1.74561	-322.975	-321.317	-321.134	-318.643	-318.761	-317.892	-935.411	-944.479	-947.164	-944.087	-942.716	-948.208	-994.899	-998.718	-995.745	-968.528	-964.163	-948.319	-845.302
5653	288.071	290.631	12473678	-0.00109114	0.000396491	0.969604	283.178	285.708	11315596	-0.000392893	2.181e-06	0.988525	281.131	283.389	10731204	-0.000605233	0.00115097	1.4491	285.941	288.066	14661040	-0.00134894	3.88856e-06	2.08521	290.066	292.381	15914843	-0.00136242	0.00208523	1.73816	146.803	148.588	148.432	151.403	151.009	151.506	133.633	120.34	119.446	121.617	121.119	114.934	74.6493	69.9956	72.9263	99.2006	99.7547	115.439	222.162
5900.31	288.071	290.631	12473678	-0.00109114	0.000396491	0.969604	283.178	285.708	11315596	-0.000392893	2.181e-06	0.988525	281.131	283.389	10731204	-0.000605233	0.00115097	1.4491	285.941	288.066	14661040	-0.00134894	3.88856e-06	2.08521	290.066	292.381	15914843	-0.00136242	0.00208523	1.73816	141.002	142.853	142.806	145.755	145.189	145.821	98.4807	79.6505	80.4368	83.5164	82.1116	76.11	37.1317	31.4655	36.6187	61.3971	63.7977	76.5504	183.814
5218.98	288.071	290.631	12473678	-0.00109114	0.000396491	0.969604	283.178	285.708	11315596	-0.000392893	2.181e-06	0.988525	281.131	283.389	10731204	-0.000605233	0.00115097	1.4491	285.941	288.066	14661040	-0.00134894	3.88856e-06	2.08521	290.066	292.381	15914843	-0.00136242	0.00208523	1.73816	145.93	147.417	147.531	151.707	151.01	151.648	135.385	116.755	116.247	117.907	117.352	111.781	73.6485	67.7121	69.0415	97.9941	98.634	105.285	218.269
4908.13	288.071	290.631	12473678	-0.00109114	0.000396491	0.969604	283.178	285.708	11315596	-0.000392893	2.181e-06	0.988525	281.131	283.389	10731204	-0.000605233	0.00115097	1.4491	285.941	288.066	14661040	-0.00134894	3.88856e-06	2.08521	290.066	292.381	15914843	-0.00136242	0.00208523	1.73816	145.736	147.264	147.779	151.807	151.065	151.486	126.287	111.919	114.19	116.025	115.606	110.837	74.8505	68.0608	71.0498	102.603	101.865	110.675	218.147
5009.79	288.056	290.629	1.24043e+07	-0.00107471	0.000408533	0.9611	283.147	285.703	1.12969e+07	-0.000374604	2.02168e-06	0.937499	281.128	283.38	1.07561e+07	-0.00057645	0.00109928	1.36439	285.986	288.164	1.46793e+07	-0.00128672	8.82743e-06	1.92758	290.111	292.434	1.58888e+07	-0.00133934	0.002091	1.66608	23.466	24.9535	25.7512	29.2257	28.7547	28.9146	131.615	120.664	124.792	122.926	122.839	116.863	65.287	60.4173	65.5168	96.7305	99.8953	103.765	210.084
6791.81	288.061	290.637	1.23837e+07	-0.00106617	0.000412371	0.957485	283.135	285.705	1.12967e+07	-0.00036614	1.90481e-06	0.917353	281.129	283.381	1.07785e+07	-0.000563249	0.00108074	1.32745	286.011	288.216	1.46936e+07	-0.00126055	1.05669e-05	1.85414	290.133	292.466	1.58802e+07	-0.00132681	0.00209181	1.62772	115.122	116.472	116.845	120.117	119.411	119.395	96.7798	89.1772	91.5958	89.7572	89.8972	84.3993	23.9525	17.5816	20.7105	50.6472	50.4578	59.8123	173.758
5159.35	288.142	290.698	1.2508e+07	-0.00107464	0.000394891	0.964108	283.167	285.748	1.13757e+07	-0.000378734	1.72527e-06	0.967691	281.149	283.427	1.08427e+07	-0.000580747	0.00114685	1.38668	286.017	288.202	1.47294e+07	-0.00131647	4.47087e-06	1.93179	290.118	292.49	1.59248e+07	-0.00133023	0.00208447	1.62912	141.636	143.697	143.739	146.807	145.884	146.335	116.341	94.4887	95.6691	96.1325	95.5415	88.2865	39.7756	37.6147	42.2975	67.1549	78.0063	88.7694	192.289
4869.03	288.216	290.766	12534386	-0.00104984	0.000390046	0.960449	283.158	285.78	11411540	-0.000362764	1.26458e-06	0.957031	281.156	283.456	10936324	-0.000559617	0.00114734	1.34375	286.082	288.323	14779504	-0.0012863	3.747e-06	1.81812	290.168	292.586	15923815	-0.00129628	0.00206635	1.54358	145.061	147.822	146.821	149.639	148.917	149.286	137.566	111.936	112.403	114.307	112.544	106.384	54.1381	52.5306	56.3114	75.4954	93.7976	101.229	216.181
4866.09	288.216	290.766	12534386	-0.00104984	0.000390046	0.960449	283.158	285.78	11411540	-0.000362764	1.26458e-06	0.957031	281.156	283.456	10936324	-0.000559617	0.00114734	1.34375	286.082	288.323	14779504	-0.0012863	3.747e-06	1.81812	290.168	292.586	15923815	-0.00129628	0.00206635	1.54358	121.968	124.085	123.316	126.533	125.798	126.007	59.4399	33.4113	34.599	36.8994	34.2481	28.1114	-19.9966	-23.1221	-20.1264	0.717616	15.5483	19.3086	145.443
5035.21	288.216	290.766	12534386	-0.00104984	0.000390046	0.960449	283.158	285.78	11411540	-0.000362764	1.26458e-06	0.957031	281.156	283.456	10936324	-0.000559617	0.00114734	1.34375	286.082	288.323	14779504	-0.0012863	3.747e-06	1.81812	290.168	292.586	15923815	-0.00129628	0.00206635	1.54358	100.918	103.565	102.743	104.872	104.393	104.869	127.799	101.644	102.528	104.434	101.623	95.5448	53.7275	48.7893	52.9498	76.1002	79.3702	90.0892	205.506
4785.94	288.216	290.766	12534386	-0.00104984	0.000390046	0.960449	283.158	285.78	11411540	-0.000362764	1.26458e-06	0.957031	281.156	283.456	10936324	-0.000559617	0.00114734	1.34375	286.082	288.323	14779504	-0.0012863	3.747e-06	1.81812	290.168	292.586	15923815	-0.00129628	0.00206635	1.54358	-54.2181	-52.3823	-52.5355	-49.3274	-49.7074	-48.9774	-193.852	-213.22	-209.269	-208.962	-211.104	-213.939	-268.385	-273.926	-267.254	-242.444	-234.977	-235.72	-114.761
4783.98	288.265	290.787	1.2416e+07	-0.0010136	0.000368781	0.935331	283.103	285.743	1.12995e+07	-0.000346918	1.23649e-06	0.92039	281.137	283.433	1.0918e+07	-0.000529255	0.00106299	1.23267	286.181	288.457	1.46954e+07	-0.00120112	5.32768e-06	1.65012	290.276	292.664	1.57674e+07	-0.00125013	0.0019507	1.41453	142.89	144.905	144.446	146.632	146.892	147.681	146.488	129.368	135.064	135.157	134.491	131.884	60.9754	56.1106	65.5964	93.2174	102.37	102.633	223.963
4404.22	288.293	290.789	1.23057e+07	-0.000995788	0.000348932	0.921753	283.061	285.706	1.11983e+07	-0.000340138	1.22186e-06	0.905368	281.133	283.411	1.08742e+07	-0.000515648	0.00105473	1.17799	286.231	288.506	1.4586e+07	-0.00118879	5.07227e-06	1.56871	290.344	292.696	1.55913e+07	-0.00122054	0.00185842	1.33809	114.5	114.88	115.535	115.161	116.495	116.834	156.503	151.076	160.883	161.12	158.889	155.817	47.9146	47.9595	54.692	81.1498	97.8454	105.596	220.915
4413.5	288.322	290.819	1.22517e+07	-0.000968285	0.000350233	0.903598	283.073	285.698	1.11436e+07	-0.000330848	1.14799e-06	0.891728	281.119	283.382	1.08126e+07	-0.000501764	0.000983251	1.15974	286.296	288.572	1.44997e+07	-0.00112152	4.23407e-06	1.52825	290.417	292.738	1.55355e+07	-0.0011868	0.00178201	1.30784	63.8764	63.35	64.4205	65.5464	66.3443	66.2474	138.09	136.981	142.363	143.918	141.089	139.624	25.6313	25.1141	30.8971	55.3938	64.8715	74.2514	197.955
5737.85	288.267	290.761	1.23541e+07	-0.00102043	0.000347766	0.938021	283.05	285.713	1.12474e+07	-0.000348462	1.28806e-06	0.91759	281.146	283.436	1.09294e+07	-0.000528089	0.00111878	1.19434	286.173	288.448	1.46633e+07	-0.00124906	5.82331e-06	1.60495	290.279	292.659	1.56413e+07	-0.00125077	0.00192689	1.36521	39.6575	40.1856	40.1725	41.3098	42.065	42.2048	-300.293	-305.534	-299.271	-299.097	-301.504	-303.741	-397.822	-399.156	-391.436	-363.947	-354.83	-348.886	-238.276
5666.68	288.237	290.759	1.24526e+07	-0.00103917	0.000368873	0.951905	283.103	285.748	1.13378e+07	-0.000356989	1.28677e-06	0.939398	281.153	283.45	1.09417e+07	-0.000545946	0.00114336	1.27219	286.118	288.376	1.47341e+07	-0.00127741	4.89723e-06	1.71807	290.213	292.616	1.57915e+07	-0.0012785	0.00200802	1.45935	143.837	145.352	145.739	148.541	148.589	149.238	140.289	125.689	130.538	130.295	128.984	126.039	56.9913	53.301	62.1174	89.7175	100.063	102.489	219.319
5002.95	288.224	290.739	1.24794e+07	-0.00106371	0.00036736	0.953281	283.101	285.748	1.13648e+07	-0.000371365	1.54164e-06	0.950885	281.168	283.458	1.094e+07	-0.00055763	0.00115619	1.28628	286.097	288.336	1.47445e+07	-0.00130493	4.85889e-06	1.74668	290.185	292.594	1.58192e+07	-0.00129998	0.00203394	1.46852	144.476	146.162	146.586	149.972	149.368	149.882	135.461	119.66	121.901	121.148	120.926	115.723	57.406	55.836	61.968	91.3302	102.367	105.949	209.43
5620.74	288.211	290.694	1.24695e+07	-0.00109304	0.000361419	0.951389	283.042	285.723	1.13703e+07	-0.00038737	2.12356e-06	0.959952	281.182	283.463	1.09621e+07	-0.000563783	0.00115015	1.26977	286.072	288.333	1.47777e+07	-0.00131576	6.26025e-06	1.7169	290.158	292.594	1.58566e+07	-0.00132859	0.00207052	1.43613	145.214	146.435	146.451	149.557	149.633	149.976	139.016	124.946	128.983	129.854	129.352	125.286	57.9083	54.9139	61.2859	92.9074	100.161	102.687	201.693
5371.47	288.16	290.71	1.2597e+07	-0.00110613	0.0003908	0.966865	283.189	285.78	1.14598e+07	-0.000397484	1.80476e-06	0.98833	281.181	283.46	1.08803e+07	-0.000595609	0.00118386	1.41006	286.013	288.172	1.47665e+07	-0.00136362	2.95691e-06	1.96065	290.092	292.489	1.59759e+07	-0.00135016	0.00211886	1.62319	147.384	149.613	149.347	150.996	150.15	150.757	131.788	105.222	105.983	107.887	107.8	100.929	49.425	49.0775	55.6526	78.5125	95.1267	109.913	210.038
5104.61	288.156	290.706	1.25907e+07	-0.00110537	0.000391088	0.967004	283.188	285.776	1.14525e+07	-0.000397252	1.82384e-06	0.98834	281.178	283.456	1.08728e+07	-0.000596097	0.0011822	1.41204	286.01	288.167	1.47611e+07	-0.00136288	3.00416e-06	1.96696	290.09	292.484	1.59728e+07	-0.00135078	0.00211715	1.62902	146.818	148.879	147.959	150.602	150.075	150.901	137.37	116.124	116.459	118.43	116.702	109.827	61.4003	58.1623	64.5917	86.7677	96.0336	112.041	221.497
4949.18	288.081	290.64	1.24868e+07	-0.00109275	0.000395885	0.969314	283.179	285.716	1.13309e+07	-0.000393388	2.14114e-06	0.988506	281.136	283.397	1.07471e+07	-0.000604215	0.00115446	1.44495	285.949	288.077	1.46722e+07	-0.0013505	3.78931e-06	2.07199	290.069	292.393	1.59213e+07	-0.00136112	0.0020888	1.72595	147.11	148.724	148.474	150.136	149.874	150.338	137.22	120.512	122.601	123.633	120.866	114.141	66.8446	62.7764	68.3803	90.3975	96.1325	112.13	235.178
4623.67	288.181	290.727	1.2627e+07	-0.00111164	0.000389705	0.966259	283.192	285.797	1.1495e+07	-0.000399607	1.7275e-06	0.988377	281.194	283.477	1.09169e+07	-0.000593909	0.00118975	1.4012	286.032	288.197	1.47928e+07	-0.00136723	2.7208e-06	1.93163	290.098	292.515	1.59914e+07	-0.00134813	0.00212673	1.59608	99.9042	101.592	100.447	102.844	102.071	103.001	-19.4368	-37.7266	-35.7535	-33.9319	-36.9729	-43.1058	-94.4575	-100.046	-95.4151	-69.7211	-64.9361	-47.1997	70.4644
4976.36	288.097	290.633	1.26143e+07	-0.00117141	0.000396554	0.969982	283.209	285.754	1.14609e+07	-0.000435519	2.54843e-06	0.993007	281.192	283.45	1.08395e+07	-0.000626114	0.00109302	1.45233	286.008	288.09	1.47476e+07	-0.00136674	2.49533e-06	2.08249	290.079	292.412	1.60027e+07	-0.00139672	0.00209388	1.70531	146.774	148.375	148.155	149.916	149.824	150.217	141.99	125.203	129.409	130.008	128.612	123.128	63.973	62.038	67.0873	90.2207	94.0525	110.284	235.041
5154.46	288.116	290.623	12601984	-0.00121231	0.000407376	0.970337	283.201	285.755	11472054	-0.000455043	2.62059e-06	0.993774	281.252	283.466	10895110	-0.000632281	0.00106279	1.44641	286.07	288.148	14806618	-0.00136571	2.41335e-06	2.03381	290.109	292.459	16012101	-0.00140425	0.00210141	1.672	58.9155	60.6331	60.1089	62.2811	62.0342	62.6886	88.3007	69.6751	74.4179	74.7092	72.6938	66.28	5.00886	1.36263	5.98061	29.7871	33.0237	50.3558	157.235
4924.75	288.177	290.72	1.26253e+07	-0.00111866	0.000390937	0.966543	283.192	285.794	1.14934e+07	-0.000403473	1.78977e-06	0.988754	281.198	283.476	1.09154e+07	-0.000596585	0.00118089	1.40435	286.035	288.194	1.47938e+07	-0.00136712	2.69936e-06	1.93875	290.099	292.511	1.59929e+07	-0.00135204	0.00212497	1.60137	91.8579	93.6119	93.0621	95.4275	94.7455	95.3433	9.35168	-12.4678	-10.5199	-8.61333	-9.13657	-16.2089	-62.918	-66.2094	-63.6131	-41.2103	-30.7497	-17.1556	91.6448
4431.1	288.128	290.643	1.26066e+07	-0.00119381	0.000404129	0.969588	283.199	285.763	1.14763e+07	-0.000444856	2.45647e-06	0.992783	281.241	283.468	1.08991e+07	-0.00062523	0.00108612	1.4381	286.063	288.157	1.48041e+07	-0.00136599	2.46985e-06	2.01504	290.107	292.47	1.60083e+07	-0.00139394	0.00210606	1.65805	120.165	121.684	121.479	124.11	123.369	123.985	125.159	105.755	108.728	109.827	108.917	101.471	50.6922	44.4143	48.7512	73.5834	80.2698	94.8797	197.637
4438.92	288.141	290.639	1.25893e+07	-0.00118589	0.000401482	0.966383	283.151	285.748	1.14801e+07	-0.000437973	2.86779e-06	0.987225	281.234	283.469	1.09241e+07	-0.000609882	0.00108458	1.39444	286.048	288.202	1.48075e+07	-0.00134319	2.69879e-06	1.92731	290.102	292.5	1.60032e+07	-0.00139111	0.00211713	1.59714	100.864	102.827	102.233	106.216	105.412	105.869	76.0845	58.8324	62.2543	65.3995	65.5429	59.8605	-3.22471	-3.53887	-0.761067	24.9962	39.3471	40.2965	148.132
4570.88	288.112	290.61	1.25936e+07	-0.00122416	0.000409128	0.969424	283.183	285.744	1.14747e+07	-0.000461274	2.93176e-06	0.99185	281.257	283.469	1.09101e+07	-0.000630567	0.00104274	1.43135	286.069	288.162	1.48147e+07	-0.00135548	2.4395e-06	2.00435	290.108	292.465	1.60161e+07	-0.00141169	0.00210227	1.65538	-1.83596	0.0784018	-0.0274584	2.75517	2.04648	2.10356	19.783	1.94416	4.07398	7.14312	8.5923	1.4269	-52.9731	-56.1658	-53.3985	-29.615	-18.3457	-13.2547	84.7875
4429.14	288.063	290.532	1.25838e+07	-0.00131344	0.000421675	0.970337	283.155	285.699	1.14864e+07	-0.00051455	4.06734e-06	0.988636	281.301	283.489	1.09627e+07	-0.000647318	0.000921173	1.40917	286.084	288.163	1.48641e+07	-0.00133772	2.55354e-06	1.97566	290.1	292.443	1.60528e+07	-0.00146566	0.00208381	1.662	151.434	152.779	154.07	154.332	153.433	153.226	128.439	111.163	113.008	116.569	121.892	111.805	68.6098	64.9584	69.4944	91.0205	94.7224	107.96	206.986
5107.54	288.094	290.595	1.25939e+07	-0.00125007	0.0004133	0.970337	283.204	285.741	1.14737e+07	-0.000479091	2.95922e-06	0.993774	281.272	283.479	1.09195e+07	-0.000642567	0.00101291	1.44641	286.084	288.142	1.48307e+07	-0.00136331	2.44838e-06	2.03573	290.111	292.446	1.60265e+07	-0.00142563	0.00208984	1.68639	46.8301	48.4818	48.7159	52.112	51.5509	51.2385	-16.5236	-32.6261	-29.4149	-28.232	-25.6322	-32.5995	-82.2562	-86.8094	-84.4913	-61.5614	-50.6316	-47.1247	52.3577
4566.97	288.086	290.585	1.25912e+07	-0.0012631	0.000415343	0.970337	283.204	285.736	1.14742e+07	-0.000487387	3.07603e-06	0.993774	281.279	283.483	1.0928e+07	-0.000646116	0.000995702	1.44641	286.089	288.14	1.4839e+07	-0.00136249	2.46046e-06	2.03639	290.111	292.441	1.60315e+07	-0.00143301	0.00208585	1.69136	112.134	113.851	113.948	116.629	115.952	115.482	123.718	107.087	109.985	111.231	114.223	106.738	68.1617	62.7705	66.4241	87.8412	93.1528	102.637	197.923
4933.05	288.116	290.623	12601984	-0.00121231	0.000407376	0.970337	283.201	285.755	11472054	-0.000455043	2.62059e-06	0.993774	281.252	283.466	10895110	-0.000632281	0.00106279	1.44641	286.07	288.148	14806618	-0.00136571	2.41335e-06	2.03381	290.109	292.459	16012101	-0.00140425	0.00210141	1.672	148.019	149.659	149.917	151.315	150.99	151.226	133.257	117.187	120.45	121.137	121.967	114.319	64.6959	57.5059	64.3851	90.819	94.6351	109.946	204.804
5000.5	288.116	290.623	12601984	-0.00121231	0.000407376	0.970337	283.201	285.755	11472054	-0.000455043	2.62059e-06	0.993774	281.252	283.466	10895110	-0.000632281	0.00106279	1.44641	286.07	288.148	14806618	-0.00136571	2.41335e-06	2.03381	290.109	292.459	16012101	-0.00140425	0.00210141	1.672	147.602	149.294	149.081	151.34	151.067	151.568	142.464	124.807	129.529	129.518	129.555	122.088	64.1325	58.4592	63.4631	90.0173	92.2304	106.478	206.905
5233.64	288.069	290.627	1.26448e+07	-0.00115726	0.000388079	0.970337	283.223	285.753	1.14678e+07	-0.000430631	2.67564e-06	0.993774	281.149	283.44	1.0794e+07	-0.000629135	0.00109508	1.46648	285.958	288.025	1.47011e+07	-0.00137032	2.317e-06	2.15006	290.05	292.358	1.60097e+07	-0.00140328	0.00208313	1.74777	131.826	133.193	133.22	135.009	134.729	134.946	109.761	92.931	96.1523	97.8057	98.0185	92.4977	41.1687	35.7657	40.0172	64.4366	69.4066	85.8026	206.217
4824.06	288.112	290.624	1.26055e+07	-0.00120779	0.000405775	0.970337	283.203	285.755	1.14717e+07	-0.000453057	2.62596e-06	0.993781	281.243	283.464	1.08867e+07	-0.00063205	0.00106537	1.44813	286.061	288.137	1.47978e+07	-0.00136609	2.40525e-06	2.04356	290.104	292.451	1.60119e+07	-0.00140421	0.00209985	1.67835	151.289	152.76	153.123	153.439	153.178	152.977	122.137	107.119	111.878	111.841	113.537	105.141	59.572	55.4168	63.0709	88.796	93.9926	107.833	207.264
4829.93	288.063	290.556	1.25829e+07	-0.00130185	0.00042142	0.970337	283.207	285.722	1.14758e+07	-0.000512061	3.42349e-06	0.993774	281.301	283.496	1.0953e+07	-0.00065667	0.000944521	1.44641	286.103	288.135	1.48638e+07	-0.00136003	2.49641e-06	2.03835	290.113	292.427	1.60463e+07	-0.00145494	0.00207397	1.70613	149.972	151.324	151.625	153.557	153.162	152.659	108.442	89.7731	94.4877	96.6515	98.4633	89.8646	57.2049	52.4946	58.0687	77.3481	81.6336	94.4188	190.402
4839.7	288.045	290.554	1.25929e+07	-0.00129042	0.000416068	0.970337	283.215	285.72	1.14687e+07	-0.000507232	3.45711e-06	0.996079	281.272	283.488	1.09172e+07	-0.000659153	0.000949554	1.46497	286.078	288.101	1.48337e+07	-0.00136079	2.43284e-06	2.07629	290.099	292.4	1.60446e+07	-0.00145306	0.00206822	1.72225	149.247	150.775	151.343	152.035	151.722	151.608	121.768	105.474	108.218	109.23	110.42	102.452	70.1614	65.0854	70.9004	92.7997	99.2918	112.234	205.415
4942.34	288.048	290.552	1.25893e+07	-0.00129737	0.000418136	0.970337	283.213	285.719	1.14709e+07	-0.000510986	3.48206e-06	0.995446	281.282	283.491	1.09295e+07	-0.000659509	0.000943136	1.45987	286.086	288.11	1.48444e+07	-0.00136034	2.45384e-06	2.06606	290.103	292.406	1.60465e+07	-0.00145574	0.00206863	1.71927	148.372	149.989	150.557	153.325	152.81	152.523	129.702	111.129	115.545	118.378	119.026	110.349	70.4607	66.7292	69.6185	88.1705	93.262	109.673	214.553
4792.78	287.999	290.555	12623364	-0.00124832	0.000399263	0.970337	283.238	285.718	11447976	-0.000487454	3.46995e-06	1.00269	281.183	283.46	10808504	-0.000663736	0.000976288	1.51819	286.004	288.005	14741562	-0.00136357	2.24198e-06	2.18457	290.057	292.327	16036117	-0.00144239	0.00205456	1.76489	147.309	149.504	149.956	151.706	151.496	151.314	124.812	107.144	111.426	114.831	115.056	106.601	73.6571	68.1716	73.546	93.6089	97.5802	111.292	211.395
4538.63	287.999	290.555	12623364	-0.00124832	0.000399263	0.970337	283.238	285.718	11447976	-0.000487454	3.46995e-06	1.00269	281.183	283.46	10808504	-0.000663736	0.000976288	1.51819	286.004	288.005	14741562	-0.00136357	2.24198e-06	2.18457	290.057	292.327	16036117	-0.00144239	0.00205456	1.76489	68.4756	70.5403	71.0745	73.4535	73.3192	73.3441	44.1769	28.4497	31.612	33.7126	34.5606	26.0328	-12.2947	-17.2463	-12.7816	7.49065	13.4531	29.6356	126.733
4612.92	287.986	290.536	1.26139e+07	-0.00126385	0.000396112	0.970337	283.235	285.707	1.14403e+07	-0.000497881	3.60236e-06	1.00298	281.181	283.459	1.08088e+07	-0.000673087	0.000973061	1.51825	285.995	287.993	1.47534e+07	-0.00137302	2.29855e-06	2.17692	290.037	292.309	1.6045e+07	-0.00145662	0.00205607	1.76363	146.418	148.588	148.708	151.479	151.675	151.625	129.681	111.555	119.787	120.474	120.922	113.01	72.9972	68.1564	70.4298	89.1644	92.8016	110.498	206.381
4796.69	287.947	290.477	1.2584e+07	-0.00131274	0.000386188	0.970337	283.224	285.673	1.14163e+07	-0.000530722	4.01941e-06	1.00391	281.175	283.457	1.08099e+07	-0.000702543	0.000962893	1.51845	285.969	287.955	1.47907e+07	-0.00140279	2.4767e-06	2.15284	289.977	292.255	1.60732e+07	-0.00150142	0.00206083	1.75965	143.438	145.66	146.369	148.786	148.865	148.333	48.8146	30.3919	38.3186	38.2793	39.61	31.8742	-8.77783	-12.6084	-8.79204	10.3077	17.4664	30.2395	134.044
4718	287.927	290.446	1.25685e+07	-0.00133814	0.000381034	0.970337	283.219	285.655	1.14038e+07	-0.000547776	4.23597e-06	1.00439	281.172	283.456	1.08104e+07	-0.000717838	0.000957614	1.51855	285.955	287.935	1.481e+07	-0.00141825	2.56922e-06	2.14034	289.946	292.227	1.60878e+07	-0.00152469	0.0020633	1.75758	37.8865	39.6809	41.8817	45.4252	44.9547	44.2987	85.2066	64.2434	67.4667	70.1483	72.5947	64.5358	23.5313	20.8645	24.2503	41.1201	52.7462	59.9268	173.526
4686.23	287.96	290.492	1.25907e+07	-0.00130191	0.000389827	0.970337	283.226	285.682	1.14237e+07	-0.00052311	3.9018e-06	1.00331	281.18	283.458	1.08116e+07	-0.000694337	0.000964116	1.51594	285.979	287.968	1.47808e+07	-0.00139492	2.43302e-06	2.1553	289.997	292.273	1.6064e+07	-0.00148942	0.00205991	1.75819	147.624	149.527	150.548	153.003	152.872	152.439	125.964	105.433	109.706	112.763	113.53	105.59	66.5631	62.57	67.2442	86.1356	88.3555	103.84	216.639
5272.74	288.01	290.542	1.26059e+07	-0.00127547	0.00040434	0.970337	283.227	285.712	1.14513e+07	-0.000502482	3.5432e-06	1.00023	281.216	283.469	1.08456e+07	-0.000667701	0.000962431	1.49766	286.027	288.032	1.47773e+07	-0.00136863	2.34218e-06	2.13995	290.064	292.344	1.60415e+07	-0.00145474	0.00206	1.7469	146.485	148.169	148.586	151.625	151.313	150.997	129.222	108.821	113.317	117.259	118.552	109.314	66.7109	62.9194	67.1588	83.2841	89.6357	105.838	209.955
2872.93	288.033	290.497	1.25561e+07	-0.00135625	0.000416822	0.970337	283.194	285.689	1.14555e+07	-0.000548696	3.77415e-06	0.993774	281.297	283.486	1.09256e+07	-0.000682601	0.000923861	1.44411	286.077	288.087	1.48539e+07	-0.00138851	2.60873e-06	2.02466	290.081	292.377	1.60493e+07	-0.00149191	0.00207371	1.69588	149.275	150.472	151.477	153.749	153.198	152.813	132.952	116.507	120.076	122.371	124.523	115.118	69.5789	68.2583	69.5123	91.8235	96.2783	112.684	221.967
2975.08	287.991	290.411	1.25156e+07	-0.00143204	0.000407644	0.970337	283.174	285.64	1.14224e+07	-0.000600187	4.23736e-06	0.993813	281.284	283.466	1.08743e+07	-0.000721125	0.000905445	1.44071	286.031	288.011	1.48311e+07	-0.00143476	2.77767e-06	2.0027	290.029	292.301	1.60501e+07	-0.00154482	0.0020766	1.67559	148.793	150.285	151.074	153.051	152.631	152.238	133.743	119.938	122.408	125.295	125.946	118.096	77.2535	76.0289	79.3506	101.31	97.8288	112.791	224.001
4905.2	288.012	290.453	1.25352e+07	-0.00139542	0.00041215	0.970337	283.184	285.663	1.14385e+07	-0.000575287	4.01248e-06	0.993774	281.291	283.476	1.08993e+07	-0.000702428	0.000914288	1.44222	286.053	288.048	1.48422e+07	-0.00141234	2.69604e-06	2.0131	290.054	292.338	1.60496e+07	-0.00151917	0.00207522	1.68529	72.1349	73.433	74.2399	78.0621	77.8723	77.2574	52.1686	35.1763	39.2299	41.6759	41.4234	33.2185	-7.59161	-8.66397	-4.49711	13.6754	14.099	28.3536	136.989
4735.11	288.059	290.551	12581478	-0.0013087	0.000422494	0.970337	283.207	285.72	11476138	-0.000516419	3.48485e-06	0.993774	281.304	283.499	10957474	-0.000658534	0.000935482	1.44641	286.105	288.134	14868160	-0.00135959	2.50275e-06	2.0387	290.113	292.424	16048939	-0.00145882	0.00207188	1.70874	105.399	106.624	107.246	110.382	110.306	109.697	101.175	83.4414	88.5648	90.4479	90.6911	81.8343	38.531	34.7086	38.5969	58.9278	65.1179	79.5897	183.09
4794.74	288.054	290.536	1.25756e+07	-0.0013208	0.000421017	0.970337	283.197	285.71	1.14725e+07	-0.00052398	3.63015e-06	0.99311	281.302	283.494	1.09504e+07	-0.0006629	0.000930821	1.44104	286.096	288.126	1.48642e+07	-0.00136375	2.53494e-06	2.02715	290.104	292.415	1.60495e+07	-0.0014677	0.00207386	1.69958	129.794	131.129	131.836	135.692	135.133	134.671	102.633	86.7708	90.0825	92.362	93.6548	85.8126	43.7169	39.0679	43.8955	60.9779	62.7281	76.7418	179.377
4635.89	288.069	290.502	12587180	-0.00132053	0.000420452	0.970337	283.078	285.669	11501822	-0.000511757	4.93772e-06	0.980957	281.297	283.475	10970484	-0.000630559	0.000899793	1.35352	286.053	288.206	14858116	-0.00130504	2.62941e-06	1.88147	290.08	292.471	16058485	-0.00147588	0.00210163	1.59216	-24.9958	-23.8108	-23.1215	-19.9476	-20.6845	-20.8331	-99.027	-114.49	-109.545	-107.59	-107.081	-115.423	-164.431	-167.006	-162.952	-147.079	-138.374	-124.823	-17.7019
4555.24	288.164	290.702	1.22641e+07	-0.000975361	0.00040073	0.933558	283.046	285.656	1.11976e+07	-0.000332261	1.6662e-06	0.896412	280.999	283.311	1.07652e+07	-0.000475363	0.000612923	1.20796	286.28	288.625	1.46234e+07	-0.000848326	2.68832e-05	1.64637	290.263	292.693	1.57172e+07	-0.00121878	0.00200998	1.44363	143.686	146.03	145.543	145.903	146.583	146.542	134.906	108.018	111.097	113.431	115.46	110.17	57.8419	58.9652	65.385	85.8365	86.642	103.474	202.818
5226.8	287.768	290.507	1.22931e+07	-0.00108488	0.000436763	0.990772	283.038	285.619	1.11788e+07	-0.000396076	4.74156e-06	0.986373	281.032	283.269	1.05789e+07	-0.000599428	0.000906177	1.52321	285.973	288.102	1.45945e+07	-0.00117831	2.38036e-05	2.25885	289.815	292.291	1.58538e+07	-0.00135439	0.00209186	1.88676	-5.72299	-4.29389	-3.69619	-1.2671	-0.9896	-1.74599	-548.022	-565.339	-561.352	-558.89	-558.737	-562.54	-611.096	-612.795	-608.305	-582.687	-577.566	-567.87	-460.674
4555.24	288.112	290.654	1.23038e+07	-0.00101739	0.000403319	0.940623	283.055	285.662	1.12304e+07	-0.000348318	1.67108e-06	0.899585	281.037	283.327	1.07712e+07	-0.000504723	0.000765695	1.23006	286.166	288.468	1.46457e+07	-0.000996922	2.64346e-05	1.70744	290.216	292.608	1.57782e+07	-0.00126574	0.00209497	1.49934	-1625.4	-1624.38	-1624.41	-1623.18	-1622.86	-1622.52	-1863.8	-1882.1	-1878.85	-1876.35	-1876.58	-1879.85	-1921.02	-1921.16	-1916.91	-1897.1	-1896.65	-1882.01	-1790.08
4520.05	288.064	290.626	1.26479e+07	-0.00115451	0.000386726	0.970337	283.225	285.752	1.14671e+07	-0.000429724	2.69508e-06	0.993942	281.141	283.439	1.07861e+07	-0.000629533	0.00109546	1.46908	285.95	288.015	1.46934e+07	-0.00137056	2.30778e-06	2.16014	290.045	292.35	1.601e+07	-0.00140394	0.00208111	1.75423	-1414.41	-1412.84	-1412.62	-1412.54	-1412.64	-1411.94	-2622.41	-2638	-2636.99	-2635.15	-2634.28	-2639.31	-2676.74	-2682.86	-2676.86	-2652.63	-2647.85	-2634.89	-2537.22
5159.35	288.202	290.751	1.25729e+07	-0.00107463	0.000389776	0.962819	283.172	285.787	1.14462e+07	-0.000377578	1.44927e-06	0.969942	281.171	283.465	1.09284e+07	-0.000573502	0.00116579	1.36715	286.061	288.272	1.47849e+07	-0.00131975	3.3253e-06	1.86426	290.139	292.557	1.59516e+07	-0.00131729	0.00209148	1.56471	-1752.73	-1751.18	-1751.12	-1748.75	-1749.09	-1748.68	-1338.12	-1364.44	-1362.4	-1361.48	-1361.38	-1366.77	-1402.47	-1401.16	-1395.47	-1375.92	-1365.68	-1344.73	-1256.73
1667.66	288.231	290.968	1.19701e+07	-0.000792113	0.000371473	0.868931	283.079	285.739	1.08415e+07	-0.000263745	1.31494e-06	0.872815	280.86	283.297	1.05392e+07	-0.000349677	0.000248243	1.16709	286.766	289.132	1.43723e+07	-0.000493954	1.80387e-05	1.58919	290.382	293.075	1.56881e+07	-0.00115787	0.00202808	1.40356	-150.366	-150.231	-149.566	-148.602	-147.091	-147.524	-101.244	-113.861	-109.762	-109.139	-110.525	-113.467	-175.667	-180.136	-177.585	-163.277	-161.767	-146.065	-30.442
1663.3	288.261	290.986	1.19874e+07	-0.000792176	0.000357717	0.86261	283.098	285.738	1.08469e+07	-0.00026222	1.37349e-06	0.852571	280.902	283.307	1.05469e+07	-0.000340805	0.000241591	1.13354	286.781	289.147	1.43813e+07	-0.000494493	2.14489e-05	1.53061	290.442	293.095	1.5696e+07	-0.00113948	0.00196879	1.36801	37.343	37.4044	37.3492	37.747	38.9089	38.6798	20.658	10.6033	15.4992	14.9088	13.758	11.3371	-39.5626	-42.7653	-40.0925	-27.4389	-26.068	-11.1952	96.4874
1170.22	288.175	290.936	12020168	-0.000823087	0.00038314	0.876343	283.053	285.733	10871632	-0.000277288	1.44339e-06	0.885254	280.838	283.294	10549768	-0.000361662	0.000257479	1.18848	286.695	289.085	14429724	-0.000525307	2.32973e-05	1.63232	290.316	293.043	15755577	-0.0011777	0.00207027	1.44714	142.668	143.59	144.654	144.423	145.581	145.567	144.679	135.232	138.111	139.361	137.764	135.333	84.0535	81.9663	82.3596	91.585	93.7566	112.126	222.167
1800.86	287.966	290.715	1.21608e+07	-0.000911019	0.000405676	0.902767	282.933	285.631	1.10336e+07	-0.000319291	2.08307e-06	0.902051	280.797	283.233	1.05987e+07	-0.0004022	0.000287759	1.29049	286.421	288.805	1.45053e+07	-0.000626261	4.55679e-05	1.82253	290.082	292.807	1.58321e+07	-0.00124829	0.00222798	1.57895	141.25	143.518	146.113	144.103	144.984	145.655	152.658	135.916	138.037	140.225	138.967	134.949	97.5299	99.2166	105.485	110.944	109.353	119.732	214.061
1762.11	288.11	290.855	1.20979e+07	-0.000864172	0.000386043	0.885498	283.012	285.691	1.09583e+07	-0.00029686	1.86282e-06	0.887847	280.849	283.279	1.05862e+07	-0.000370756	0.000266578	1.20491	286.568	288.962	1.44741e+07	-0.000572126	3.76807e-05	1.69059	290.242	292.945	1.5788e+07	-0.00119613	0.00209548	1.498	131.917	133.267	134.862	133.818	135.003	135.542	144.584	134.093	136.401	136.747	134.863	132.009	79.8706	76.6352	82.9204	100.288	97.3109	107.28	220.883
1777.61	287.889	290.645	1.21767e+07	-0.000928274	0.000419226	0.910433	282.891	285.605	1.10564e+07	-0.000327823	2.07797e-06	0.910973	280.754	283.207	1.05951e+07	-0.00042163	0.000299865	1.34616	286.364	288.738	1.45102e+07	-0.000647726	4.54303e-05	1.90149	289.995	292.745	1.58519e+07	-0.00128068	0.00231702	1.62192	128.255	129.844	131.74	130.419	131.04	131.647	107.129	91.7796	90.856	91.0224	90.3514	86.2894	44.5373	45.2865	51.056	60.4524	62.1722	69.3495	163.965
1760.17	288.095	290.831	12134264	-0.000882314	0.000383132	0.890015	283.002	285.675	10995758	-0.000305098	2.09159e-06	0.887207	280.867	283.276	10604584	-0.000369875	0.000267619	1.19788	286.516	288.915	14497104	-0.000590553	4.57981e-05	1.69116	290.227	292.911	15799309	-0.00119441	0.00207984	1.50745	109.545	111.554	113.942	112.702	113.553	114.383	102.595	85.9121	86.9892	87.6257	86.7689	83.3354	31.5068	30.9735	34.5943	45.5615	48.6254	55.4409	168.366
1623.58	288.095	290.831	12134264	-0.000882314	0.000383132	0.890015	283.002	285.675	10995758	-0.000305098	2.09159e-06	0.887207	280.867	283.276	10604584	-0.000369875	0.000267619	1.19788	286.516	288.915	14497104	-0.000590553	4.57981e-05	1.69116	290.227	292.911	15799309	-0.00119441	0.00207984	1.50745	94.3095	95.9422	97.7555	96.2254	97.5968	98.301	113.057	97.5649	95.1899	96.4188	94.1361	89.9703	33.3651	30.9168	35.9221	57.4219	54.4394	61.5664	171.416
1599.36	288.161	290.918	1.20396e+07	-0.00083315	0.000383138	0.878666	283.044	285.723	1.08927e+07	-0.000282013	1.55353e-06	0.885586	280.843	283.291	1.05591e+07	-0.000363058	0.000259202	1.19007	286.665	289.056	1.44412e+07	-0.000536392	2.71203e-05	1.64232	290.301	293.021	1.5763e+07	-0.00118053	0.00207189	1.45739	-416.602	-415.791	-416.272	-417.024	-415.982	-415.915	-334.23	-348.138	-342.102	-344.75	-344.325	-347.154	-385.877	-387.896	-380.299	-364.116	-369.863	-357.468	-252.626
1232.22	288.175	290.936	12020168	-0.000823087	0.00038314	0.876343	283.053	285.733	10871632	-0.000277288	1.44339e-06	0.885254	280.838	283.294	10549768	-0.000361662	0.000257479	1.18848	286.695	289.085	14429724	-0.000525307	2.32973e-05	1.63232	290.316	293.043	15755577	-0.0011777	0.00207027	1.44714	136.437	136.739	137.027	136.804	138.176	138.319	134.745	120.233	125.613	125.564	125.342	122.322	79.2981	76.5205	80.5136	93.8099	94.4933	109.171	211.383
2099.71	288.313	291.048	1.2081e+07	-0.000798202	0.000338015	0.864578	283.133	285.785	1.09677e+07	-0.000263409	1.54068e-06	0.845233	280.975	283.369	1.06512e+07	-0.00033169	0.000246069	1.11331	286.777	289.183	1.44429e+07	-0.000507143	2.80483e-05	1.49634	290.533	293.139	1.57522e+07	-0.00110526	0.00187026	1.34044	49.7047	50.8935	53.4101	52.4649	53.5612	53.7889	68.6938	53.2385	56.4301	57.742	56.8883	52.2446	24.2386	24.8216	28.7266	30.7941	33.0942	45.4784	141.701
1491.83	288.404	291.144	1.20317e+07	-0.00076409	0.000309368	0.850458	283.185	285.825	1.09038e+07	-0.000243177	1.39889e-06	0.798607	281.034	283.408	1.06403e+07	-0.000303484	0.000215831	1.04556	286.905	289.314	1.43958e+07	-0.000467208	2.44767e-05	1.37591	290.676	293.251	1.57126e+07	-0.00105555	0.00177039	1.23885	139.283	140.512	142.609	141.298	142.601	142.439	-32.6653	-45.0646	-41.2479	-41.147	-41.5994	-44.4482	-91.7442	-93.3645	-89.8893	-82.6474	-81.2061	-65.3102	44.1989
2163.16	288.344	291.057	1.21573e+07	-0.00080281	0.000331463	0.867147	283.151	285.796	1.10838e+07	-0.000268024	1.64788e-06	0.859932	281.018	283.392	1.0731e+07	-0.000334995	0.000265319	1.1205	286.742	289.158	1.44881e+07	-0.000521643	3.14997e-05	1.50037	290.574	293.125	1.57812e+07	-0.00109565	0.00181301	1.34824	92.1041	92.7633	95.1327	93.6299	95.0624	95.3163	132.263	121.821	125.854	124.734	123.893	120.774	87.4534	87.7519	93.6177	96.7284	98.1913	109.564	201.345
1761.14	288.327	291.032	12193182	-0.000813948	0.00033787	0.871948	283.141	285.788	11135166	-0.000275167	1.71907e-06	0.877563	281.013	283.387	10756804	-0.000344072	0.00027951	1.14209	286.695	289.112	14514478	-0.000537269	3.35046e-05	1.53625	290.545	293.088	15800851	-0.00110726	0.00182557	1.37976	74.6556	75.2954	76.2274	74.4564	75.3562	75.8609	82.9871	77.3881	78.9282	74.9225	75.9828	72.2055	24.2244	25.406	32.5119	42.0111	43.7787	51.6066	150.736
1999.44	288.29	291	1.21839e+07	-0.000824772	0.000345036	0.874809	283.119	285.77	1.11131e+07	-0.000279906	1.77805e-06	0.87909	280.99	283.37	1.07327e+07	-0.000348158	0.000277627	1.15092	286.667	289.081	1.45117e+07	-0.000545705	3.5451e-05	1.56078	290.495	293.06	1.58006e+07	-0.00112106	0.00186583	1.39998	43.4764	45.0649	46.828	43.3621	44.4458	44.9321	72.0832	57.8206	56.1608	56.2533	57.0403	51.5625	18.071	18.9949	22.817	30.9435	32.7702	42.9992	136.029
669.39	288.233	290.883	1.21428e+07	-0.000864515	0.000365199	0.898982	283.069	285.69	1.10309e+07	-0.000291005	1.80124e-06	0.883939	280.964	283.32	1.06836e+07	-0.000372129	0.000320647	1.16011	286.564	288.965	1.45101e+07	-0.00059153	3.52339e-05	1.59115	290.414	292.949	1.57285e+07	-0.00113925	0.00190179	1.40946	144.934	146.599	147.571	144.842	146.1	146.658	155.658	136.301	132.916	134.227	134.317	135.809	85.1064	83.623	88.5691	102.943	103.624	111.863	213.06
1799.4	288.001	290.699	1.21287e+07	-0.000923603	0.00039847	0.928116	282.951	285.604	1.10031e+07	-0.000316398	2.26004e-06	0.899243	280.85	283.245	1.06379e+07	-0.00039633	0.000313694	1.24387	286.388	288.781	1.45127e+07	-0.000637703	5.10901e-05	1.74636	290.14	292.783	1.57655e+07	-0.00121162	0.0021095	1.55099	111.571	112.597	114.559	112.964	114.592	114.801	160.981	146.131	146.279	146.972	145.835	151.306	95.0894	95.195	101.224	109.003	109.271	117.567	219.507
1811.51	287.946	290.622	12125374	-0.000948059	0.000407555	0.950684	282.92	285.561	11007404	-0.000323092	2.35982e-06	0.906372	280.84	283.227	10657560	-0.000412	0.000340985	1.27112	286.313	288.702	14521904	-0.00066563	5.42247e-05	1.77905	290.088	292.707	15745485	-0.00122182	0.00212708	1.57678	-33.7516	-32.7403	-31.1338	-32.2112	-30.3692	-30.6107	-55.684	-62.5838	-60.6767	-62.2658	-64.0696	-54.2194	-122.452	-121.813	-111.054	-106.654	-110.18	-101.821	-12.4014
1857.04	287.955	290.626	1.21238e+07	-0.000946802	0.000406908	0.949906	282.924	285.562	1.10038e+07	-0.000322364	2.33744e-06	0.905706	280.843	283.228	1.0656e+07	-0.000411697	0.00034264	1.26696	286.317	288.707	1.45213e+07	-0.000665135	5.34062e-05	1.7728	290.097	292.711	1.57406e+07	-0.00121933	0.00211949	1.57021	144.103	144.277	145.839	145.429	147.036	146.414	166.192	161.63	161.805	160.174	157.545	167.751	99.7036	97.7902	105.895	114.564	116.181	122.639	217.906
1862.85	287.992	290.686	1.21281e+07	-0.000927744	0.000400009	0.931937	282.945	285.596	1.10038e+07	-0.000317532	2.27693e-06	0.90045	280.848	283.242	1.06412e+07	-0.000398983	0.000318315	1.24849	286.375	288.768	1.45142e+07	-0.000642431	5.16209e-05	1.75189	290.131	292.77	1.57621e+07	-0.00121335	0.00211248	1.55536	109.58	111.548	113.58	112.402	113.692	114.186	142.201	125.293	120.738	122.701	122.482	123.952	80.3338	80.0487	84.933	88.6386	88.1416	96.1279	192.112
1874.48	288.063	290.801	1.21399e+07	-0.000890113	0.000388258	0.893893	282.985	285.663	1.10032e+07	-0.000308761	2.11514e-06	0.89081	280.852	283.265	1.06026e+07	-0.000377665	0.000273217	1.21946	286.49	288.886	1.4499e+07	-0.000600151	4.61494e-05	1.7217	290.191	292.884	1.58062e+07	-0.00120668	0.00211332	1.52438	103.017	104.959	107.687	107.007	107.732	108.451	167.251	149.869	146.981	147.169	146.627	144.059	108.746	110.753	114.027	122.404	123.107	128.526	223.348
1994.6	287.911	290.664	1.21723e+07	-0.000923508	0.000415483	0.908316	282.903	285.612	1.10501e+07	-0.000325467	2.07939e-06	0.908509	280.766	283.214	1.05961e+07	-0.000416263	0.000296521	1.33079	286.38	288.757	1.45088e+07	-0.000641798	4.54685e-05	1.87968	290.019	292.762	1.58464e+07	-0.00127173	0.00229243	1.61005	142.844	144.423	146.478	145.679	146.118	146.818	157.971	146.697	144.369	143.579	142.731	138.599	99.2017	100.755	107.651	117.613	118.366	125.632	217.724
2114.24	287.922	290.61	1.21322e+07	-0.000951529	0.000409109	0.948711	282.911	285.558	1.10083e+07	-0.000326411	2.47141e-06	0.908281	280.831	283.218	1.06411e+07	-0.000415718	0.000338859	1.28635	286.302	288.687	1.45193e+07	-0.000670594	5.51381e-05	1.80326	290.059	292.696	1.57615e+07	-0.0012318	0.00215839	1.58775	25.4379	27.7388	30.379	29.2542	30.3733	31.0074	70.695	53.5783	48.4312	49.4334	49.8297	52.212	15.2171	16.3585	20.119	23.9522	24.8736	34.5911	120.616
965.82	288.169	290.73	1.20859e+07	-0.000916767	0.000391439	0.93133	283.007	285.583	1.0917e+07	-0.000304975	1.80313e-06	0.889799	280.936	283.256	1.06177e+07	-0.000404455	0.000382166	1.16757	286.43	288.813	1.45077e+07	-0.000653307	3.38583e-05	1.62356	290.319	292.802	1.5624e+07	-0.00116	0.00193825	1.41328	144.277	143.896	145.881	146.261	147.454	147.022	161.659	157.14	158.302	157.492	155.01	162.593	100.624	98.909	109.407	126.995	134.383	138.668	236.679
1476.33	288.172	290.732	1.20852e+07	-0.000916221	0.000391158	0.930992	283.009	285.583	1.09154e+07	-0.000304659	1.79342e-06	0.88951	280.937	283.256	1.0617e+07	-0.000404323	0.000382884	1.16576	286.432	288.814	1.45075e+07	-0.000653092	3.3503e-05	1.62084	290.323	292.803	1.56219e+07	-0.00115892	0.00193496	1.41042	144.847	144.781	146.095	145.897	147.552	147.769	144.393	135.044	136.355	134.789	132.754	139.216	77.4876	76.7637	84.8638	96.3122	96.6014	103.994	199.231
1647.31	288.228	290.822	1.21129e+07	-0.000885995	0.00037542	0.913468	283.05	285.641	1.09713e+07	-0.000295417	1.74059e-06	0.885233	280.964	283.294	1.06535e+07	-0.000387146	0.000356541	1.1532	286.512	288.904	1.45086e+07	-0.000620197	3.23263e-05	1.58835	290.398	292.888	1.56646e+07	-0.001141	0.00189365	1.39245	70.0547	71.6392	73.8257	71.7192	73.1559	73.5809	33.3492	18.9553	17.8268	16.9912	17.3217	23.375	-28.2087	-30.7249	-24.7714	-17.6766	-16.1618	-8.27854	96.845
1473.91	288.19	290.741	12082048	-0.000913717	0.000389868	0.929443	283.016	285.585	10908186	-0.000303209	1.74887e-06	0.888184	280.945	283.259	10613788	-0.000403719	0.00038618	1.15747	286.441	288.823	14506340	-0.000652106	3.18729e-05	1.6084	290.342	292.811	15612173	-0.00115398	0.00191985	1.39734	145.062	144.91	145.876	146.471	147.814	147.872	92.7352	85.1298	86.3367	83.8135	81.1569	87.3716	22.8995	18.333	27.7775	44.7947	49.6396	51.1991	157.472
1567.39	288.19	290.741	12082048	-0.000913717	0.000389868	0.929443	283.016	285.585	10908186	-0.000303209	1.74887e-06	0.888184	280.945	283.259	10613788	-0.000403719	0.00038618	1.15747	286.441	288.823	14506340	-0.000652106	3.18729e-05	1.6084	290.342	292.811	15612173	-0.00115398	0.00191985	1.39734	99.6538	100.232	100.695	101.445	103.117	102.536	134.957	125.933	126.496	127.837	123.83	133.816	85.6144	81.3973	90.6696	108.469	112.469	115.23	209.85
1980.26	288.095	290.831	12134264	-0.000882314	0.000383132	0.890015	283.002	285.675	10995758	-0.000305098	2.09159e-06	0.887207	280.867	283.276	10604584	-0.000369875	0.000267619	1.19788	286.516	288.915	14497104	-0.000590553	4.57981e-05	1.69116	290.227	292.911	15799309	-0.00119441	0.00207984	1.50745	-182.917	-181.719	-179.859	-181.729	-180.211	-179.96	-215.34	-232.317	-230.706	-230.385	-230.597	-234.758	-274.795	-277.332	-269.48	-248.066	-254.908	-243.384	-147.143
[truncated: 252 more rows]
[truncated: 176 more columns]
